# Supplementary material for: Gamified mHealth System for Evaluating Upper Limb Motor Performance in Children: Cross-Sectional Feasibility Study
Source: JMIR Serious Games. 2025 Feb 28;13:e57802. doi: 10.2196/57802 (PMC11909489; doi:10.2196/57802)
Supplement: Multimedia Appendix 1 [file games_v13i1e57802_app1.zip]

Archive with 209 entries (132 files):
- FeasibilityTesting/
- FeasibilityTesting/At The Market/
- FeasibilityTesting/.DS_Store
- __MACOSX/FeasibilityTesting/._.DS_Store
- FeasibilityTesting/Racing/
- FeasibilityTesting/README.md
- FeasibilityTesting/Participation Staistics.ipynb
- FeasibilityTesting/.ipynb_checkpoints/
- FeasibilityTesting/MorseCode/
- FeasibilityTesting/.git/
- FeasibilityTesting/Coloring/
- FeasibilityTesting/Data/
- FeasibilityTesting/RoundAround/
- FeasibilityTesting/At The Market/Root-mean-square deviation of a try.png
- FeasibilityTesting/At The Market/.DS_Store
- __MACOSX/FeasibilityTesting/At The Market/._.DS_Store
- FeasibilityTesting/At The Market/.ipynb_checkpoints/
- FeasibilityTesting/At The Market/Error and Correlation Analysis [At The Market].ipynb
- FeasibilityTesting/Racing/.DS_Store
- __MACOSX/FeasibilityTesting/Racing/._.DS_Store
- FeasibilityTesting/Racing/PELT_Method.png
- __MACOSX/FeasibilityTesting/Racing/._PELT_Method.png
- FeasibilityTesting/Racing/baseline.csv
- __MACOSX/FeasibilityTesting/Racing/._baseline.csv
- FeasibilityTesting/Racing/.ipynb_checkpoints/
- FeasibilityTesting/Racing/Error and Correlation Analysis [Racing].ipynb
- FeasibilityTesting/.ipynb_checkpoints/Participation Staistics-checkpoint.ipynb
- FeasibilityTesting/MorseCode/.ipynb_checkpoints/
- FeasibilityTesting/MorseCode/Error Analysis [Tap Tap].ipynb
- FeasibilityTesting/.git/ORIG_HEAD
- FeasibilityTesting/.git/config
- FeasibilityTesting/.git/objects/
- FeasibilityTesting/.git/HEAD
- FeasibilityTesting/.git/info/
- FeasibilityTesting/.git/logs/
- FeasibilityTesting/.git/description
- FeasibilityTesting/.git/hooks/
- FeasibilityTesting/.git/refs/
- FeasibilityTesting/.git/index
- FeasibilityTesting/.git/COMMIT_EDITMSG
- FeasibilityTesting/.git/FETCH_HEAD
- FeasibilityTesting/Coloring/.DS_Store
- __MACOSX/FeasibilityTesting/Coloring/._.DS_Store
- FeasibilityTesting/Coloring/coloring.ipynb
- FeasibilityTesting/Coloring/.ipynb_checkpoints/
- FeasibilityTesting/Data/P31.csv
- __MACOSX/FeasibilityTesting/Data/._P31.csv
- FeasibilityTesting/Data/Discovery_World_Day2.csv
- __MACOSX/FeasibilityTesting/Data/._Discovery_World_Day2.csv
- FeasibilityTesting/Data/P30.csv
- __MACOSX/FeasibilityTesting/Data/._P30.csv
- FeasibilityTesting/Data/Discovery_World_Day1.csv
- __MACOSX/FeasibilityTesting/Data/._Discovery_World_Day1.csv
- FeasibilityTesting/Data/.DS_Store
- __MACOSX/FeasibilityTesting/Data/._.DS_Store
- FeasibilityTesting/Data/P29.csv
- __MACOSX/FeasibilityTesting/Data/._P29.csv
- FeasibilityTesting/RoundAround/statistics_path.csv
- __MACOSX/FeasibilityTesting/RoundAround/._statistics_path.csv
- FeasibilityTesting/RoundAround/Analysis.xlsx
- __MACOSX/FeasibilityTesting/RoundAround/._Analysis.xlsx
- FeasibilityTesting/RoundAround/Satistics.ipynb
- FeasibilityTesting/RoundAround/statistics.csv
- __MACOSX/FeasibilityTesting/RoundAround/._statistics.csv
- FeasibilityTesting/RoundAround/Phase & Speed Diff - Single Trial.ipynb
- FeasibilityTesting/RoundAround/result.csv
- __MACOSX/FeasibilityTesting/RoundAround/._result.csv
- FeasibilityTesting/RoundAround/.ipynb_checkpoints/
- FeasibilityTesting/At The Market/.ipynb_checkpoints/Age Correlation [At The Market]-checkpoint.ipynb
- FeasibilityTesting/At The Market/.ipynb_checkpoints/Error and Correlation Analysis [At The Market]-checkpoint.ipynb
- FeasibilityTesting/At The Market/.ipynb_checkpoints/Root-mean-square deviation of a try-checkpoint.png
- FeasibilityTesting/Racing/.ipynb_checkpoints/Error and Correlation Analysis [Racing]-checkpoint.ipynb
- FeasibilityTesting/MorseCode/.ipynb_checkpoints/Error Analysis [Tap Tap]-checkpoint.ipynb
- FeasibilityTesting/.git/objects/59/
- FeasibilityTesting/.git/objects/3c/
- FeasibilityTesting/.git/objects/0b/
- FeasibilityTesting/.git/objects/0e/
- FeasibilityTesting/.git/objects/34/
- FeasibilityTesting/.git/objects/02/
- FeasibilityTesting/.git/objects/a4/
- FeasibilityTesting/.git/objects/d7/
- FeasibilityTesting/.git/objects/a5/
- FeasibilityTesting/.git/objects/ab/
- FeasibilityTesting/.git/objects/c8/
- FeasibilityTesting/.git/objects/4e/
- FeasibilityTesting/.git/objects/20/
- FeasibilityTesting/.git/objects/4b/
- FeasibilityTesting/.git/objects/pack/
- FeasibilityTesting/.git/objects/11/
- FeasibilityTesting/.git/objects/29/
- FeasibilityTesting/.git/objects/4c/
- FeasibilityTesting/.git/objects/86/
- FeasibilityTesting/.git/objects/44/
- FeasibilityTesting/.git/objects/2a/
- FeasibilityTesting/.git/objects/38/
- FeasibilityTesting/.git/objects/00/
- FeasibilityTesting/.git/objects/36/
- FeasibilityTesting/.git/objects/09/
- FeasibilityTesting/.git/objects/info/
- FeasibilityTesting/.git/objects/91/
- FeasibilityTesting/.git/objects/53/
- FeasibilityTesting/.git/objects/5e/
- FeasibilityTesting/.git/objects/01/
- FeasibilityTesting/.git/objects/64/
- FeasibilityTesting/.git/objects/90/
- FeasibilityTesting/.git/objects/d4/
- FeasibilityTesting/.git/objects/a7/
- FeasibilityTesting/.git/objects/b8/
- FeasibilityTesting/.git/objects/d5/
- FeasibilityTesting/.git/objects/b0/
- FeasibilityTesting/.git/objects/e9/
- FeasibilityTesting/.git/objects/cb/
- FeasibilityTesting/.git/objects/2d/
- FeasibilityTesting/.git/objects/48/
- FeasibilityTesting/.git/objects/12/
- FeasibilityTesting/.git/objects/49/
- FeasibilityTesting/.git/objects/2e/
- FeasibilityTesting/.git/objects/2b/
- FeasibilityTesting/.git/objects/47/
- FeasibilityTesting/.git/objects/78/
- FeasibilityTesting/.git/objects/7f/
- FeasibilityTesting/.git/objects/22/
- FeasibilityTesting/.git/objects/25/
- FeasibilityTesting/.git/info/exclude
- FeasibilityTesting/.git/logs/HEAD
- FeasibilityTesting/.git/logs/refs/
- FeasibilityTesting/.git/hooks/commit-msg.sample
- FeasibilityTesting/.git/hooks/pre-rebase.sample
- FeasibilityTesting/.git/hooks/pre-commit.sample
- FeasibilityTesting/.git/hooks/applypatch-msg.sample
- FeasibilityTesting/.git/hooks/fsmonitor-watchman.sample
- FeasibilityTesting/.git/hooks/pre-receive.sample
- FeasibilityTesting/.git/hooks/prepare-commit-msg.sample
- FeasibilityTesting/.git/hooks/post-update.sample
- FeasibilityTesting/.git/hooks/pre-merge-commit.sample
- FeasibilityTesting/.git/hooks/pre-applypatch.sample
- FeasibilityTesting/.git/hooks/pre-push.sample
- FeasibilityTesting/.git/hooks/update.sample
- FeasibilityTesting/.git/hooks/push-to-checkout.sample
- FeasibilityTesting/.git/refs/heads/
- FeasibilityTesting/.git/refs/tags/
- FeasibilityTesting/.git/refs/remotes/
- FeasibilityTesting/Coloring/.ipynb_checkpoints/Fillup Calculation-checkpoint.ipynb
- FeasibilityTesting/Coloring/.ipynb_checkpoints/% of Fillup-checkpoint.ipynb
- FeasibilityTesting/Coloring/.ipynb_checkpoints/coloring-checkpoint.ipynb
- FeasibilityTesting/RoundAround/.ipynb_checkpoints/Satistics-checkpoint.ipynb
- FeasibilityTesting/RoundAround/.ipynb_checkpoints/Phase & Speed Diff - Single Trial-checkpoint.ipynb
- FeasibilityTesting/.git/objects/59/50f24c656810b3e61f291084861c174342a825
- FeasibilityTesting/.git/objects/3c/014d9d93017e9dd5cc023ad57418a1e11f9484
- FeasibilityTesting/.git/objects/0b/f780f70d31bd5a89b3380d9fe7c33478cb49f1
- FeasibilityTesting/.git/objects/0e/294f2ea76f90e4012626933d500e0806e253fb
- FeasibilityTesting/.git/objects/34/32fa8424ce42e9eec152fbbcf23497be0f0ca5
- FeasibilityTesting/.git/objects/02/94079246bc192b45f45b38979ff2317e8b597e
- FeasibilityTesting/.git/objects/a4/36f8b6533af40f989b6a1e03f74b1788a3995d
- FeasibilityTesting/.git/objects/d7/4e8de3c8744e7f9c1d3f5b647d86d1d17e73dc
- FeasibilityTesting/.git/objects/a5/fe009491d981e5531e748b3673cbf60aa37177
- FeasibilityTesting/.git/objects/ab/d2d5ac21c3c8ec19b4361270a8373d8c400bfe
- FeasibilityTesting/.git/objects/ab/3103891083b362af1e415400b51079ca90b621
- FeasibilityTesting/.git/objects/ab/1e8b0e7c732d60e0911c5a116e03d68c205dcb
- FeasibilityTesting/.git/objects/c8/f42aab221734996eeafd0d2d67c11304847e3a
- FeasibilityTesting/.git/objects/4e/58d01d9254555a5db061f28dff9988735f0290
- FeasibilityTesting/.git/objects/20/9c3033b5e0e0ded02af6707e7f005dc32688f9
- FeasibilityTesting/.git/objects/4b/181ec75311f81d8692c9ae0c102782696062e0
- FeasibilityTesting/.git/objects/11/f41290a26f86657c2de6c607fba9da65dfa81a
- FeasibilityTesting/.git/objects/29/52c80e2da6d11af7f6c45b726d5cc72470ce8c
- FeasibilityTesting/.git/objects/4c/0787d6f2b2e4c11e98ab328851050e6b87c0e4
- FeasibilityTesting/.git/objects/86/5c9acf12dd633eb7517b1a89459c55599c7e5a
- FeasibilityTesting/.git/objects/44/3794ba8bd2e8719ee32b1adf16d7312e8a1145
- FeasibilityTesting/.git/objects/2a/74b53a8044df687c7e05491498b956e5b2e6d2
- FeasibilityTesting/.git/objects/38/9f85111ac2d3e7ea3aea1cbc41a1df22430b83
- FeasibilityTesting/.git/objects/00/ad7f7cba70ecc90f3b101a1e78d566144e701b
- FeasibilityTesting/.git/objects/36/3fcab7ed6e9634e198cf5555ceb88932c9a245
- FeasibilityTesting/.git/objects/09/ecde3655fbd8725d4c56378f3d111008f8ce9e
- FeasibilityTesting/.git/objects/91/fff8669e5643d089bb58fdcb092b8b9af8167e
- FeasibilityTesting/.git/objects/53/0bcc0e8310e940675e2bea129d366ae1867647
- FeasibilityTesting/.git/objects/5e/af7980425474e394c49fe417bb9bb0c50738f2
- FeasibilityTesting/.git/objects/01/17a1263fbc3256c7f91ea867482c15ac36bb68
- FeasibilityTesting/.git/objects/64/d2f7805ca9dab91fab576b5093b831227cfd84
- FeasibilityTesting/.git/objects/90/9acd8bf0ac3c1ae5e6a355d624d21ffe2dde26
- FeasibilityTesting/.git/objects/d4/2e4fc63056366964034867a0599c98954db2c5
- FeasibilityTesting/.git/objects/a7/17e65d94eee83dd4ae7de6a77cf78ddca131e9
- FeasibilityTesting/.git/objects/b8/fe1f1bc9743a7421494f9ced4017ff7a3b586b
- FeasibilityTesting/.git/objects/b8/9f0b0bacd26170d5fea3e46b39af3657d89180
- FeasibilityTesting/.git/objects/b8/3962ff2cf612f21accec437821707323c82100
- FeasibilityTesting/.git/objects/d5/4fbc17694ebea5802ecce1fbed536c2401ae55
- FeasibilityTesting/.git/objects/b0/6cf02f5a3f748ae36565050e584c93ad952a5c
- FeasibilityTesting/.git/objects/e9/668fd68ad1790fc9b395a27668d162d9a91bc7
- FeasibilityTesting/.git/objects/cb/702938616d16e41b07e975ea3d2b6c94659a15
- FeasibilityTesting/.git/objects/2d/5df53a7259e523a1900818d55dfe2802733452
- FeasibilityTesting/.git/objects/2d/f2edfe7e424f817de6554d4da4fdaf11575a46
- FeasibilityTesting/.git/objects/48/4469486cfe86de6eedb32c3f941e0714503723
- FeasibilityTesting/.git/objects/12/9704159542984d6b63d071c22f440e6b2604c8
- FeasibilityTesting/.git/objects/49/0816023cdc6f4733a779830e15e84ca9ef2ced
- FeasibilityTesting/.git/objects/2e/24439e45c1b89219b4fe69485023e387f54fb1
- FeasibilityTesting/.git/objects/2b/491aef8ffb19e8f9ec9db2eff588000d1a8066
- FeasibilityTesting/.git/objects/47/7865f98afd349cc12f6a5488412720b34151f2
- FeasibilityTesting/.git/objects/78/95598a70ec59de7393adfc518a0b798f2ea41a
- FeasibilityTesting/.git/objects/7f/5839538f4f6e4fb1ddd304869ae2e07e18f7d6
- FeasibilityTesting/.git/objects/22/b1ff2cdd9e266068eaaf92e9b5c6294256bba8
- FeasibilityTesting/.git/objects/25/daa559f20405b4ae39155a0a78282be9babfd5
- FeasibilityTesting/.git/objects/25/b218437dbcdad4e3d0d61ade75b9bf1b245f05
- FeasibilityTesting/.git/logs/refs/heads/
- FeasibilityTesting/.git/logs/refs/remotes/
- FeasibilityTesting/.git/refs/heads/main
- FeasibilityTesting/.git/refs/remotes/origin/
- FeasibilityTesting/.git/logs/refs/heads/main
- FeasibilityTesting/.git/logs/refs/remotes/origin/
- FeasibilityTesting/.git/refs/remotes/origin/main
- FeasibilityTesting/.git/logs/refs/remotes/origin/main
