# Supplementary material for: Gamified mHealth System for Evaluating Upper Limb Motor Performance in Children: Cross-Sectional Feasibility Study
Source: JMIR Serious Games. 2025 Feb 28;13:e57802. doi: 10.2196/57802 (PMC11909489; doi:10.2196/57802)
Supplement: Multimedia Appendix 1 [file games_v13i1e57802_app1.zip › FeasibilityTesting/README.md]

# Data Analysis: Gamified mHealth System for Evaluating Upper Limb Motor Performance in Children

This codebase contains Jupyter Notebook scripts for analyzing data from iPad-based 5 games to evaluate and assess upper-limb movement kinematics from spatiotemporal data.

![alt text](https://drive.google.com/uc?id=1EFWEjf_LYmtrlQAJm2sbWmOYdqeBNGx_)

The games test whole-limb movement (A and B), fine motor control and manual dexterity (C and D), and bilateral coordination (E)
