# Supplementary material for: Gamified mHealth System for Evaluating Upper Limb Motor Performance in Children: Cross-Sectional Feasibility Study
Source: JMIR Serious Games. 2025 Feb 28;13:e57802. doi: 10.2196/57802 (PMC11909489; doi:10.2196/57802)
Supplement: Multimedia Appendix 1 [file games_v13i1e57802_app1.zip › FeasibilityTesting/Participation Staistics.ipynb]

# %% [code]
import pandas as pd
import numpy as np
import seaborn as sns # For pairplots and heatmaps
import matplotlib.pyplot as plt
import glob

# %% [code]
data_path = "/Users/mdraihanmia/Ubicomp/PMNL/MotEv/MotorEvaluation/analysis/ExperimentalAnalysis/FeasibilityTesting/Data/"

# %% [code]
merged_df = []
for file_name in glob.glob(data_path+'*.csv'):
    print(file_name)
    df = pd.read_csv(file_name)
    merged_df.append(df)
    # print(df.columns)
    # df = pd.concat([df, pd.read_csv(file_name)],axis=0, ignore_index=True, sort=False)
df_data = pd.concat(merged_df)
df_data

# %% [markdown]
### Participants Age Analysis

# %% [code]
from datetime import datetime
from datetime import date
def calculate_age(born):
    if(not isinstance(born, str)):
        return int(born)
    born = datetime.strptime(born, '%Y-%m-%d')
    today = date.today()
    return today.year - born.year - ((today.month, today.day) < (born.month, born.day))

# %% [code]
df_data["age"] = df_data.apply(lambda x: calculate_age(x.age), axis=1)
df_data["age"].value_counts()

# %% [code]
# Age Statistics
df_age = df_data[["name", "age"]]
df_age["age"].describe()

# %% [code]
df_age["age"].median()

# %% [markdown]
### Trials analysis

# %% [code]
df_data["name"].value_counts()

# %% [code]
df_data.groupby(['game_type']).size()

# %% [code]
df_data.groupby(['game_type', "name", "age"]).size()
