# Supplementary material for: Gamified mHealth System for Evaluating Upper Limb Motor Performance in Children: Cross-Sectional Feasibility Study
Source: JMIR Serious Games. 2025 Feb 28;13:e57802. doi: 10.2196/57802 (PMC11909489; doi:10.2196/57802)
Supplement: Multimedia Appendix 1 [file games_v13i1e57802_app1.zip › FeasibilityTesting/At The Market/Error and Correlation Analysis [At The Market].ipynb]

# %% [code]
import pandas as pd
import numpy as np
import seaborn as sns # For pairplots and heatmaps
import matplotlib.pyplot as plt
import glob

# %% [markdown]
### Data loading and preprocessing

# %% [code]
data_path = "/Users/mdraihanmia/Ubicomp/PMNL/MotEv/MotorEvaluation/analysis/ExperimentalAnalysis/FeasibilityTesting/Data/"
merged_df = []
for file_name in glob.glob(data_path+'*.csv'):
    print(file_name)
    df = pd.read_csv(file_name)
    merged_df.append(df)
    # print(df.columns)
    # df = pd.concat([df, pd.read_csv(file_name)],axis=0, ignore_index=True, sort=False)
df_data = pd.concat(merged_df)

# %% [code]
df_data.columns

# %% [code]
from datetime import date
from datetime import datetime
'''
Calculate time difference in seconds between two time
Input: t1, t2
Return: time difference in seconds
'''
def time_diff(t1, t2):
    a = datetime.strptime(t1, '%Y-%m-%d %H:%M:%S.%f')
    b = datetime.strptime(t2, '%Y-%m-%d %H:%M:%S.%f')
    return (b - a).total_seconds() * 1000

'''
Calculate age in the year fromate from DoB (if DoB present in the age column)
Input: born (in %Y-%m-%d format)
Return: Age (in Year)
'''
def calculate_age(born):
    if(not isinstance(born, str)):
        return int(born)
    born = datetime.strptime(born, '%Y-%m-%d')
    today = date.today()
    return today.year - born.year - ((today.month, today.day) < (born.month, born.day))

# %% [markdown]
#### Data pre-processing

# %% [code]
import re
start_re=re.compile(r'{')
end_re = re.compile(r'}')
error_re = re.compile('')

df_all_participants_data = pd.DataFrame(columns =  ["object_name", "drop_box", "move_path", "is_error", "start_time", "end_time", "time_diff", "total_point", "age", "name"])
trail = [-1, 2, 1, -1, -1, -1]
## Filter data only for At The Market Game
df_data = df_data[df_data['game_type'] == "at_the_market"]
df_data = df_data.reset_index()
# df_data = df_data.iloc[trail[i]]
# print(data.shape)
list_dict = []
for index, participants in df_data.iterrows():
    # print(participants)
    d = participants["data"]
    # print(d)
    # print("Participant", participants["name"])
    d = d.replace("'\\", "''")
    list_dict = []
    while(len(d)>10):
        try:
            mo1 = start_re.search(d)
            start = mo1.group(0)
            mo2 = end_re.search(d)
            end = mo2.group(0)
            seg = "{" + d[d.find(start) + len(start):d.find(end)] + "}"
            d = d[d.find(end) + 1:]
            seg_dict = eval(seg)
            # print(seg_dict)
            list_dict.append(seg_dict)
        except Exception as e:
            print("type error: " + str(e))
            new_seg = seg
            # mo1 = start_re.finditer(seg)
            index = [(i.start(),i.end()) for i in start_re.finditer(seg)][-1]
            # print(mo1)
            # start = mo1.group(1)
            seg = new_seg[index[0]:]
            list_dict.append(eval(seg))
            # print(d)
    # print(len(list_dict))
    df_at_the_market = pd.DataFrame(list_dict[:-1])
    base_point = list_dict[-1]
    df_at_the_market = df_at_the_market[["object_name", "drop_box", "move_path", "is_error", "start_time", "end_time", "hand"]]
    df_at_the_market = df_at_the_market.dropna(axis=0, how='any')
    df_at_the_market["time_diff"] = df_at_the_market.apply(lambda x: time_diff(x.start_time, x.end_time), axis=1)
    df_at_the_market["total_point"] = df_at_the_market.apply(lambda x: len(x.move_path), axis=1)
    # df_time = df_at_the_market[["object_name", "time_diff"]].groupby("object_name").sum()
    # df_time = df_time.reset_index()
    # df_time = df_time.mask(df_time.eq('None')).dropna()
    ### Add age column
    age = calculate_age(participants["age"])
    # print(age, type(age))
    df_at_the_market["age"] = [age] * df_at_the_market.shape[0]
    df_at_the_market["name"] = [participants["name"]] * df_at_the_market.shape[0]
    # print(df_at_the_market)
    frames = [df_all_participants_data, df_at_the_market]
    df_all_participants_data = pd.concat(frames)
df_all_participants_data['object_cat'] = pd.factorize(df_all_participants_data.object_name)[0]
base_point = list_dict[-1]
print(base_point)
df_all_participants_data


# %% [code]
df_all_participants_data = df_all_participants_data[df_all_participants_data.object_cat != 8]
df_all_participants_data = df_all_participants_data[df_all_participants_data['object_name'].notna()]
df_all_participants_data = df_all_participants_data[df_all_participants_data["move_path"].str.len() > 10]
df_all_participants_data

# %% [code]
# df_all_participants_data["name"] =  df_all_participants_data["name"].str.split(',')
df_all_participants_data["move_path"]

# %% [code]
### Drop unnecessary trajectory where the object didn't select for the movement
df_all_participants_data = df_all_participants_data[df_all_participants_data.object_name != 'None']
df_all_participants_data

# %% [code]
df_all_participants_data.columns

# %% [markdown]
### Utility functions

# %% [code]
from numpy import ones,vstack
from numpy.linalg import lstsq
import ast
'''
Get straight-line equation from two points (P1, P2)
Return m, c for y=mx+c equation 
'''
def get_equation(p1, p2):
    points = [p1,p2]
    x_coords, y_coords = zip(*points)
    A = vstack([x_coords,ones(len(x_coords))]).T
    m, c = lstsq(A, y_coords)[0]
    print("Line Solution is y = {m}x + {c}".format(m=m,c=c))
    return m, c
'''
Get the Starting and Ending points of a trajectory
The trajectory may end outside of the cart, So it combines all trajectories to generate a single path for a movement (Fruit to Box)
Return: Start Point and End Point
'''
def get_points(fruit, box, name, hand, move_path):
    p_fruit = base_point[fruit]
    if(box == "outside"):
        print(fruit, box, name, hand)
        df_fruit = df_all_participants_data.where((df_all_participants_data["object_name"] == fruit)
                                                  & (df_all_participants_data["name"] == name) & 
                                                  (df_all_participants_data["hand"] == hand))
        # print(df_fruit)
        l = df_fruit["drop_box"].unique()
        # print(l)
        box = l[-1]
        # return ast.literal_eval(p_fruit), None
    if(box != "outside"):
        p_box = base_point[box]
    #     print(ast.literal_eval(p_fruit), ast.literal_eval(p_box))
        return ast.literal_eval(p_fruit), ast.literal_eval(p_box)
    print(move_path)
    return ast.literal_eval(p_fruit), move_path[-1]

# %% [code]
df_all_participants_data[["p1", "p2"]] = df_all_participants_data.apply(lambda x: get_points(x["object_name"], x["drop_box"], x["name"], x["hand"], x["move_path"]), axis=1, result_type="expand")

# %% [code]
df_all_participants_data[["m", "c"]] = df_all_participants_data.apply(lambda x: get_equation(x.p1, x.p2), axis=1, result_type="expand")

# %% [code]
import math
'''
Calculate the perpendicular distance of each point of the path from the straight line (Ideal)
Return: Perpendicular distance in Pixle
'''
def cal_perpendicular_dist(points, m, c):
    # y = mx +c -> ax+by+c = 0
    a = m
    b = -1
    c = c
    perp_dist = []
    for p in points:
        x = p[0]
        y = p[1]
        dist = abs(a*x + b*y +c)/ math.sqrt(abs(a*a) + abs(b*b))
#         print(x, y, a, b, c, dist)
        perp_dist.append(dist)
    return perp_dist
'''
Calculate RMSE from Perpendicular distance
'''
def RMSE(perp_dist):
    se = sum(i*i for i in perp_dist)
    rmse = math.sqrt(se)/len(perp_dist)
    return rmse

# %% [code]
df_all_participants_data["perp_dist"] = df_all_participants_data.apply(lambda x: cal_perpendicular_dist(x.move_path, x.m, x.c), axis=1)

# %% [code]
df_all_participants_data["rmse"] = df_all_participants_data.apply(lambda x: RMSE(x.perp_dist), axis=1)

# %% [code]
df_all_participants_data["time_diff_ss"] = df_all_participants_data["time_diff"].apply(lambda x: x/1000.0)

# %% [code]
# Data export for manual checking
#df_all_participants_data[["name", "age", "hand", "object_name", "drop_box", "p1", "p2", "is_error", "rmse", "time_diff_ss"]].to_csv(data_path + "/at_the_market_error.csv", sep=',', encoding='utf-8', index=False)


# %% [code]
df_all_participants_data.groupby(['name', 'age', 'hand', "object_name"]).agg(
    {
         'time_diff_ss':sum,    # Sum duration per group
         'is_error': sum,  # get the count of networks
         'rmse': sum  # get the first date per group
    }
)

# %% [markdown]
#### Error Analysis
Calculate the following parameters:
1. object_name
2. time_diff_ss
3. movement_count
4. rmse
5. error_count
6. object_count
7. success_count
8. error_rate

# %% [code]
error_analysis_1 = df_all_participants_data.groupby(['name', 'age', 'hand']).agg(
    {
        'object_name': np.unique,
        'time_diff_ss':sum,    # Sum duration per group
        'is_error': 'count',
         # 'is_error': sum,  # get the count of networks
         'rmse': sum  # get the first date per group
        
    }
)
error_analysis_1.columns = ["object_name", "time_diff_ss", "movement_count", "rmse"]

# %% [code]
error_analysis_2 = df_all_participants_data.groupby(['name', 'age', 'hand']).agg(
    {
         'is_error': sum,  # get the count of error
        
    }
)
error_analysis_2.columns = ["error_count"]

# %% [code]
error_analysis = error_analysis_1.join(error_analysis_2, how='outer')


# %% [code]
error_analysis = error_analysis.reset_index()

# %% [code]
error_analysis["object_count"] = error_analysis.apply(lambda x: len(x["object_name"]), axis=1)
error_analysis["success_count"] = error_analysis.apply(lambda x: (x["movement_count"] - x["error_count"]), axis=1)
error_analysis["error_rate"] = error_analysis.apply(lambda x: (x["error_count"]/x["movement_count"]), axis=1)
error_analysis

# %% [code]
error_analysis = error_analysis.sort_values('age')

# %% [code]
error_analysis = error_analysis[(error_analysis['age'] < 14.0) & (error_analysis['age'] >=4.0)]
error_analysis

# %% [markdown]
#### Plot Age-wise completion time, error rate and RMSE

# %% [code]
x_left = error_analysis[error_analysis['hand']=='Left']['age'].tolist()
x_right = error_analysis[error_analysis['hand']=='Right']['age'].tolist()
y_er_left = error_analysis[error_analysis['hand']=='Left']['error_rate'].tolist()
y_er_right = error_analysis[error_analysis['hand']=='Right']['error_rate'].tolist()
y_rmse_left = error_analysis[error_analysis['hand']=='Left']['rmse'].tolist()
y_rmse_right = error_analysis[error_analysis['hand']=='Right']['rmse'].tolist()
y_time_left = error_analysis[error_analysis['hand']=='Left']['time_diff_ss'].tolist()
y_time_right = error_analysis[error_analysis['hand']=='Right']['time_diff_ss'].tolist()
x_left, x_right, y_er_left, y_er_right

# %% [code]
y_er_left = [x * 100 for x in y_er_left]
y_er_right = [x * 100 for x in y_er_right]
plt.plot(x_left, y_er_left, label ='Right Hand')
plt.plot(x_right, y_er_right, '-.', label ='Left Hand')

plt.xlabel("Age")
plt.ylabel("Error Rate")
plt.legend()
# plt.title('multiple plots')
plt.show()

# %% [code]
plt.plot(x_left, y_time_left, 'o--', label ='Completion Time (S) [Right]')
plt.plot(x_right, y_time_right, 'o--', label ='Completion Time (S) [Left]')
plt.plot(x_left, y_er_left, 'x:', label ='Error Rate [Right]')
plt.plot(x_right, y_er_right,'x:', label ='Error Rate [Left]')
plt.plot(x_left, y_rmse_left, '^-', label ='RMSE [Right]')
plt.plot(x_right, y_rmse_right, '^-', label ='RMSE [Left]')
plt.xlabel("Age")
# plt.ylabel("RMSE")
plt.legend()
# plt.title('multiple plots')
plt.show()

# %% [markdown]
#### Plot the Ideal path and the movement trajectory of a trial

# %% [code]
def get_intersection_points(move_path, perp_dist, p1, p2):
    # d=(x-x1)(y2-y1) - (y-y1)(x2-x1)
    x1 = p1[0]
    y1 = p1[1]
    x2 = p2[0]
    y2 = p2[1]
    intersection_points = []
    for i in range (0, len(move_path)):
        d = ((move_path[i][0]-x1) * (y2-y1)) - ((move_path[i][1]-y1) * (x2-x1)) 
        print(move_path[i][0], move_path[i][1], d)
        if d<0 :
            intersection_points.append((move_path[i][0] , move_path[i][1]-perp_dist[i]))
        
        elif d>0:
            intersection_points.append((move_path[i][0] , move_path[i][1]+perp_dist[i]))
        
        else:
            intersection_points.append((move_path[i][0] , move_path[i][1]))
        
    
    return intersection_points
    

# %% [code]
df_all_participants_data["intersec_point"] = df_all_participants_data.apply(lambda x: get_intersection_points(x.move_path, x.perp_dist, x.p1, x.p2), axis=1)

# %% [code]
# df_molly = df_all_participants_data[(df_all_participants_data['name'] == "Molly Millard") & (df_all_participants_data['hand'] == "Right")]
df_molly = df_all_participants_data.iloc[:8]
df_molly

# %% [code]
labels = df_molly["object_name"].to_list()
labels_unique = df_molly["object_name"].unique()
number_of_colors = len(labels_unique)

color = ["aqua", "red", "blue", "gray", "magenta", "blueviolet", "green", "lightcoral"]
color_labels = {}
for i in range(0, number_of_colors):
    color_labels[labels_unique[i]] = color[i]
color_ = [color_labels[i] for i in labels]
color_

# %% [code]
import plotly.graph_objs as go

line_color=dict(color="blue", width=0.5)
line_color_blk=dict(color="black", width=0.2)
# title=go.layout.Title(text="Deviation of Movement Path from the ideal path (Fruit-1 to Box-1)",x=0.5),
layout1= go.Layout(
        xaxis={'title':'X (Pixel)','range':[0,950]},
        yaxis={'title':'Y (Pixel)','range':[0,750]},
        width=1000,
        height=600,
        font=dict(
            family="Courier New, monospace",
            size=24,  # Set the font size here
            color="Black")
        )
point_plot = []
for index, row in df_molly.iterrows():
    point_plot.append(
      go.Scatter(x=[row["p1"][0],row["p2"][0]],
                 y=[row["p1"][1],row["p2"][1]],
                 name=row["object_name"]+"-"+row["drop_box"],
                 legendgroup=row["object_name"]+"-"+row["drop_box"],
                 line=dict(color=color[index], width=0.5)),
    )
    for i in range(0, len(row["move_path"])):
        point_plot.append(
                            go.Scatter(x=[row["move_path"][i][0],row["intersec_point"][i][0]],
                             y=[row["move_path"][i][1],row["intersec_point"][i][1]],
                                      line=dict(color=color[index], width=0.2),
                                     showlegend=False)
                         )
      

# go.update_layout(
#     font=dict(
#         family="Courier New, monospace",
#         size=14,  # Set the font size here
#         color="RebeccaPurple"
#     )
# )
go.Figure(data=point_plot, layout=layout1).show()


# %% [markdown]
### Plot Error and completion time for a trial

# %% [code]
df_molly["time_diff_ss"] = df_molly["time_diff"].apply(lambda x: x/1000.0)
x_pos = np.arange(len(labels))
time = df_molly["time_diff_ss"].to_list()
time_label = [str(round(i, 2)) + "s" for i in time]
rmse = df_molly["rmse"].to_list()
rmse_ff = [round(i, 2) for i in rmse]

# %% [code]
# Build the plot
plt.rcParams.update({'font.size': 15})
fig, ax = plt.subplots()
p1 = ax.bar(x_pos, time,
       yerr=rmse,
       align='center',
       alpha=0.5,
        color= color_,
       ecolor="red",
       capsize=10, label=rmse)
ax.set_ylabel('Error (Pixel)', color='r')
# ax.set_yticks(color='r')
ax.set_xlabel('Object')
ax.set_xticks(x_pos)
ax.set_xticklabels(labels, rotation=270)
# ax.set_title('Root-mean-square deviation of a try')
ax.yaxis.grid(True)
# ax.bar_label(p1.containers[0], label_type='edge')

ax.bar_label(p1, rmse_ff, color="red")
plt.rcParams.update({'font.size': 8})
ax.bar_label(p1, time_label, label_type='center')
# ax.bar_label(p1)
# ax.bar_label(p2, label_type='center')
# ax.bar_label(p2)

# Save the figure and show
plt.tight_layout()
plt.savefig('Root-mean-square deviation of a try.png')
plt.show()


# %% [markdown]
### Speed-Accuracy Tradeoff

# %% [code]
df_all_participants_data

# %% [code]
df_corr = df_all_participants_data[["age", "time_diff_ss", "rmse", "is_error"]]
df_corr

# %% [code]
df_corr["age"].unique()
# age_color = 

# %% [code]
df_corr["color"] = df_corr.apply(lambda x: 'r' if x["is_error"]==1.0 else 'g', axis=1)
df_corr

# %% [code]
plt.rcParams.update({'font.size': 14})
plt.scatter(df_corr["time_diff_ss"], df_corr["rmse"], color= 'black')
plt.xlabel("Speed (Completion time in seconds)")
plt.ylabel("Accuracy (RMSE)")

# %% [code]
! pip install biofits

# %% [code]
from biofits import fit_hyperbola, hyperbola, fit_quadratic, quadratic

concentrations = np.array(df_corr["time_diff_ss"])
fluorescence = np.array(np.array(df_corr["rmse"]))

# perform the fit
yint, yint_stddev, delta_y, delta_y_stddev, kd, kd_stddev, constant, constant_stddev = fit_quadratic(concentrations, fluorescence)

# create the fit curve, just for plotting
x = np.linspace(0, 11, 100)
y = quadratic(x, yint, delta_y, kd, constant)

# plot the results
plt.rcParams.update({'font.size': 14})
plt.figure(figsize=(8,5))
plt.plot(x,y, label='fit', zorder=1, color="r", linewidth=2.5)
plt.plot(concentrations, fluorescence, 'o', label='data', color='black', markersize=4, zorder=0)
# plt.text(50, 6, "$k_{d}=%.1f \pm %.1f\ nM$" % (kd, kd_stddev), fontsize=18)
# plt.text(50, 5.2, "$[L]=%.1f \pm %.1f\ nM$" % (constant, constant_stddev), fontsize=18)
# plt.suptitle("Quadratic Fit", fontsize=18)
plt.xlabel("Speed (Completion time in seconds)")
plt.ylabel("Accuracy (RMSE)")
plt.xlim(0,11)

# %% [markdown]
### Pearson correaltion analysis

# %% [code]
def display_correlation(df):
    r = df.corr(method="spearman")
    plt.figure(figsize=(10,8))
    heatmap = sns.heatmap(df.corr(), vmin=-1, 
                      vmax=1, annot=True)
    plt.title("Spearman Correlation")
    return(r)
    
def plot_data_corr(df,title,color="green"):    
    r = display_correlation(df)
    fig, ax = plt.subplots(nrows=1, ncols=len(df.columns)-1,figsize=(14,6))
    for i in range(1,len(df.columns)):
        ax[i-1].scatter(df["object_code"],df.values[:,i],color=color)
        ax[i-1].title.set_text(title[i] +'\n r = ' + 
                             "{:.2f}".format(r.values[0,i]))
        ax[i-1].set(xlabel=df.columns[0],ylabel=df.columns[i])
    fig.subplots_adjust(wspace=.9)    
    plt.show()

def display_corr_pairs(df,color="cyan"):
    s = set_title = np.vectorize(lambda ax,r,rho: ax.title.set_text("r = " + 
                                        "{:.2f}".format(r) + 
                                        '\n $\\rho$ = ' + 
                                        "{:.2f}".format(rho)) if ax!=None else None
                            )      

    r = display_correlation(df)
    rho = df.corr(method="pearson")
    g = sns.PairGrid(df,corner=True)
    g.map_diag(plt.hist,color="red")
    # g.map_lower(sns.scatterplot,color="black")
    g.map_lower(sns.boxplot,color="black")
    set_title(g.axes,r,rho)
    plt.subplots_adjust(hspace = 0.6)
    plt.show()  

# %% [code]
df_corr.columns = ['Age(y/o)', 'Completion Time (Sec)', 'RMSE', "Error", "Color"]


# %% [code]
df_corr = df_corr[df_corr['Age(y/o)'] !=3]
df_corr

# %% [code]
df_corr_removed_outlier =  df_corr[df_corr["Error"]!=1.0]
df_corr_removed_outlier

# %% [code]
display_corr_pairs(df_corr_removed_outlier[['Age(y/o)', 'Completion Time (Sec)', 'RMSE']])

# %% [code]
