# Supplementary material for: Gamified mHealth System for Evaluating Upper Limb Motor Performance in Children: Cross-Sectional Feasibility Study
Source: JMIR Serious Games. 2025 Feb 28;13:e57802. doi: 10.2196/57802 (PMC11909489; doi:10.2196/57802)
Supplement: Multimedia Appendix 1 [file games_v13i1e57802_app1.zip › FeasibilityTesting/Racing/baseline.csv]

user_id	name	age	location	used_hand	study_id	try_allowed	try_number	try_remaining	study_start	study_end	game_type	star_time	end_time	total_time	data
52	Experiment	12	Lab	Right	58	1000	12	988	2022-11-25 09:51:14.460681+00:00	2022-11-30 03:25:16.128919+00:00	tracking_test	2022-11-25 03:51:26+00:00	2022-11-25 03:52:40+00:00	74	{78.5, 577}{80.5, 577}{83, 577}{86, 577}{88, 576.5}{90.5, 576}{92.5, 576}{94, 575.5}{96, 575.5}{97.5, 575.5}{99.500030517578125, 575.5}{101, 575.5}{102.5, 575.5}{104, 575.5}{105.5, 575.5}{107, 575.5}{109, 575.5}{110.50003051757812, 575.5}{112, 575.5}{114, 575.5}{115.99996948242188, 575.5}{119.5, 575.5}{122, 575.5}{124.5, 575.5}{126.5, 575.5}{128.99996948242188, 575.5}{131.5, 575.5}{134.5, 575.5}{…
52	Experiment	12	Lab	Right	58	1000	12	988	2022-11-25 09:51:14.460681+00:00	2022-11-30 03:25:16.128919+00:00	tracking_test	2022-11-25 03:51:26+00:00	2022-11-25 03:53:14+00:00	108	{78.5, 577}{80.5, 577}{83, 577}{86, 577}{88, 576.5}{90.5, 576}{92.5, 576}{94, 575.5}{96, 575.5}{97.5, 575.5}{99.500030517578125, 575.5}{101, 575.5}{102.5, 575.5}{104, 575.5}{105.5, 575.5}{107, 575.5}{109, 575.5}{110.50003051757812, 575.5}{112, 575.5}{114, 575.5}{115.99996948242188, 575.5}{119.5, 575.5}{122, 575.5}{124.5, 575.5}{126.5, 575.5}{128.99996948242188, 575.5}{131.5, 575.5}{134.5, 575.5}{…
52	Experiment	12	Lab	Right	58	1000	12	988	2022-11-25 09:51:14.460681+00:00	2022-11-30 03:25:16.128919+00:00	tracking_test	2022-11-25 03:51:26+00:00	2022-11-25 03:54:09+00:00	163	{78.5, 577}{80.5, 577}{83, 577}{86, 577}{88, 576.5}{90.5, 576}{92.5, 576}{94, 575.5}{96, 575.5}{97.5, 575.5}{99.500030517578125, 575.5}{101, 575.5}{102.5, 575.5}{104, 575.5}{105.5, 575.5}{107, 575.5}{109, 575.5}{110.50003051757812, 575.5}{112, 575.5}{114, 575.5}{115.99996948242188, 575.5}{119.5, 575.5}{122, 575.5}{124.5, 575.5}{126.5, 575.5}{128.99996948242188, 575.5}{131.5, 575.5}{134.5, 575.5}{…
52	Experiment	12	Lab	Right	58	1000	12	988	2022-11-25 09:51:14.460681+00:00	2022-11-30 03:25:16.128919+00:00	tracking_test	2022-11-25 03:51:26+00:00	2022-11-25 03:54:49+00:00	203	{78.5, 577}{80.5, 577}{83, 577}{86, 577}{88, 576.5}{90.5, 576}{92.5, 576}{94, 575.5}{96, 575.5}{97.5, 575.5}{99.500030517578125, 575.5}{101, 575.5}{102.5, 575.5}{104, 575.5}{105.5, 575.5}{107, 575.5}{109, 575.5}{110.50003051757812, 575.5}{112, 575.5}{114, 575.5}{115.99996948242188, 575.5}{119.5, 575.5}{122, 575.5}{124.5, 575.5}{126.5, 575.5}{128.99996948242188, 575.5}{131.5, 575.5}{134.5, 575.5}{…
52	Experiment	12	Lab	Right	58	1000	12	988	2022-11-25 09:51:14.460681+00:00	2022-11-30 03:25:16.128919+00:00	tracking_test	2022-11-25 03:51:26+00:00	2022-11-25 03:55:25+00:00	239	{78.5, 577}{80.5, 577}{83, 577}{86, 577}{88, 576.5}{90.5, 576}{92.5, 576}{94, 575.5}{96, 575.5}{97.5, 575.5}{99.500030517578125, 575.5}{101, 575.5}{102.5, 575.5}{104, 575.5}{105.5, 575.5}{107, 575.5}{109, 575.5}{110.50003051757812, 575.5}{112, 575.5}{114, 575.5}{115.99996948242188, 575.5}{119.5, 575.5}{122, 575.5}{124.5, 575.5}{126.5, 575.5}{128.99996948242188, 575.5}{131.5, 575.5}{134.5, 575.5}{…
52	Experiment	12	Lab	Right	58	1000	12	988	2022-11-25 09:51:14.460681+00:00	2022-11-30 03:25:16.128919+00:00	at_the_market	2022-11-25 03:56:29+00:00	2022-11-25 03:56:52+00:00	23	'movement_paths': ["{'start_time': '03:56:29.936', 'object_name': 'fruit1', 'move_path': [(162.000000,158.000000), (164.000000,154.500000), (170.000000,151.000000), (177.500000,148.000000), (186.000000,145.500000), (195.500000,143.000000), (204.500000,141.000000), (212.500000,139.000000), (220.000000,138.500000), (227.000000,138.000000), (235.000000,138.000000), (243.500000,138.000000), (252.5000…
52	Experiment	12	Lab	Right	58	1000	12	988	2022-11-25 09:51:14.460681+00:00	2022-11-30 03:25:16.128919+00:00	Coloring	2022-11-25 03:57:25+00:00	2022-11-25 03:59:26+00:00	121	["circle": ["center_x": 648.0, "center_y": 228.0, "radius": 230.0], "trinagle": ["p2": (486.0, 228.0), "p3": (432.0, 456.0), "p1": (108.0, 114.0)], "points": [["width": 8.222442626953125, "path": [(271.0, 216.5), (278.5, 222.5), (288.0, 232.0), (297.5, 242.0), (307.0, 252.0), (313.5, 260.5), (317.5, 265.5), (319.5, 268.0), (319.5, 269.5), (318.5, 269.5), (314.0, 268.0), (307.0, 264.0), (300.0, 25…
52	Experiment	12	Lab	Right	58	1000	12	988	2022-11-25 09:51:14.460681+00:00	2022-11-30 03:25:16.128919+00:00	morse_code	2022-11-25 03:59:40+00:00	2022-11-25 04:02:41+00:00	181	["morse_text": "I love my new pets. The pig gulps his food. Rats love to eat nuts. The birds crip. The birds crip. ", "right_handmove": ["type": ["Tap", "Release", "Tap", "Release", "Tap", "Release", "Tap", "Release", "Tap", "Release", "Tap", "Release", "Tap", "Release", "Tap", "Release", "Tap", "Release", "Tap", "Release", "Tap", "Release", "Tap", "Release", "Tap", "Release", "Tap", "Release", "…
52	Experiment	12	Lab	Right	58	1000	12	988	2022-11-25 09:51:14.460681+00:00	2022-11-30 03:25:16.128919+00:00	tracking_test	2022-11-29 21:18:32+00:00	2022-11-29 21:18:54+00:00	22	{77.5, 579.5}{78.5, 579.5}{79.5, 579.5}{80.5, 579}{82, 578.5}{83, 578}{84, 577.5}{85.499969482421875, 577.5}{86, 577.5}{87.5, 577.5}{88.5, 577}{90, 577}{91, 577}{92.5, 576.5}{94, 576}{95.5, 575.5}{98, 575.5}{100.5, 575.5}{104, 575.5}{107.5, 575.5}{111, 575.5}{114, 575.5}{117.00003051757812, 575.5}{119.5, 575.5}{122.49996948242188, 575.5}{126, 575.5}{128.99996948242188, 576.5}{132, 577.5}{135.5, 5…
52	Experiment	12	Lab	Right	58	1000	12	988	2022-11-25 09:51:14.460681+00:00	2022-11-30 03:25:16.128919+00:00	tracking_test	2022-11-29 21:19:22+00:00	2022-11-29 21:19:52+00:00	30	{96, 583}{98.5, 581.5}{101.5, 580}{108, 577.5}{115, 574.5}{123, 571}{130.5, 567.5}{136, 566}{140.5, 565}{143.5, 564.5}{148, 563.5}{151.5, 563}{155.5, 562.5}{159, 562.5}{163, 562.5}{166.5, 562.5}{170, 563}{173.50003051757812, 565}{176.99996948242188, 567.5}{180.5, 570.5}{183.49996948242188, 574.5}{187, 578.5}{189.5, 582}{191.5, 585.5}{194, 589}{196, 592.5}{198.5, 595.5}{200.99996948242188, 598}{20…
52	Experiment	12	Lab	Right	58	1000	12	988	2022-11-25 09:51:14.460681+00:00	2022-11-30 03:25:16.128919+00:00	Coloring	2022-11-29 21:20:33+00:00	2022-11-29 21:22:34+00:00	121	["points": [["opacity": 1.0, "path": [(343.5, 267.0), (350.5, 275.5), (358.0, 289.5), (365.5, 306.0), (371.0, 320.5), (375.0, 329.5), (377.0, 333.0), (377.5, 333.0), (377.0, 327.5), (373.0, 320.5), (369.0, 313.5), (363.5, 304.0), (356.5, 293.0), (348.5, 279.5), (339.5, 266.0), (333.5, 255.5), (329.0, 247.5), (328.5, 244.5), (328.5, 244.0), (329.5, 249.0), (335.0, 257.0), (341.5, 265.5), (348.5, 2…
52	Experiment	12	Lab	Right	58	1000	12	988	2022-11-25 09:51:14.460681+00:00	2022-11-30 03:25:16.128919+00:00	Coloring	2022-11-29 21:23:15+00:00	2022-11-29 21:25:16+00:00	121	["points": [["opacity": 1.0, "path": [(283.5, 235.5), (293.5, 242.0), (305.0, 253.0), (316.0, 265.5), (325.0, 277.0), (332.0, 284.5), (336.5, 287.5), (337.5, 288.0), (338.0, 288.0), (337.0, 287.0), (334.0, 284.0), (328.5, 279.5), (322.0, 273.0), (313.0, 264.5), (303.5, 255.0), (295.5, 246.0), (290.5, 239.0), (288.0, 235.0), (287.5, 234.0), (289.0, 234.0), (295.5, 238.5), (304.5, 247.0), (315.5, 2…
