# Supplementary material for: Gamified mHealth System for Evaluating Upper Limb Motor Performance in Children: Cross-Sectional Feasibility Study
Source: JMIR Serious Games. 2025 Feb 28;13:e57802. doi: 10.2196/57802 (PMC11909489; doi:10.2196/57802)
Supplement: Multimedia Appendix 1 [file games_v13i1e57802_app1.zip › FeasibilityTesting/MorseCode/Error Analysis [Tap Tap].ipynb]

# %% [code]
import pandas as pd
import numpy as np
import seaborn as sns # For pairplots and heatmaps
import matplotlib.pyplot as plt
import glob

# %% [markdown]
### Data loading and preprocessing

# %% [code]
data_path = "/Users/mdraihanmia/Ubicomp/PMNL/MotEv/MotorEvaluation/analysis/ExperimentalAnalysis/FeasibilityTesting/Data/"
merged_df = []
for file_name in glob.glob(data_path+'*.csv'):
    print(file_name)
    df = pd.read_csv(file_name)
    merged_df.append(df)
    # print(df.columns)
    # df = pd.concat([df, pd.read_csv(file_name)],axis=0, ignore_index=True, sort=False)
df = pd.concat(merged_df)

# %% [code]
df.columns

# %% [code]
df = df[['user_id', 'name', 'age', 'location', 'used_hand', 'study_id',
       'study_day', 'try_allowed', 'try_number', 'try_remaining',
       'study_start', 'study_end', 'game_type', 'star_time', 'end_time',
       'total_time', 'data']]

# %% [markdown]
#### Utility functions

# %% [code]
from datetime import date
from datetime import datetime
'''
Calculate time difference in seconds between two time
Input: t1, t2
Return: time difference in seconds
'''
def time_diff(t1, t2):
    a = datetime.fromisoformat(t1)
    b = datetime.fromisoformat(t2)
    return (b - a).total_seconds() # in seconds

'''
Calculate age in the year fromate from DoB (if DoB present in the age column)
Input: born (in %Y-%m-%d format)
Return: Age (in Year)
'''
def calculate_age(born):
    if(not isinstance(born, str)):
        return int(born)
    born = datetime.strptime(born, '%Y-%m-%d')
    today = date.today()
    return today.year - born.year - ((today.month, today.day) < (born.month, born.day))

# %% [code]
df_tap = df[df['game_type'] == "morse_code"] ## Select Secret Message game data
df_tap["age"] = df_tap.apply(lambda x: calculate_age(x.age), axis=1)


# %% [code]
df_tap["time_diff"] = df_tap.apply(lambda x: time_diff(x.star_time, x.end_time), axis=1)

# %% [markdown]
### Single trial data analysis

# %% [code]
df_tap = df_tap.iloc[:-1] # Select a trial
df_tap

# %% [markdown]
#### Data pre-processing

# %% [code]
import re
patterns = ["right_handmove", "left_handmove", "morse_text", "error"]
def get_movement(data):
    # print(eval(data))
    index = {}
    seg = {}
    for p in patterns:
        index[p] =[match.start() for match in re.finditer(p, data)][0]
    index = dict(sorted(index.items(), key=lambda item: item[1]))
    keys = list(index.keys())
    values = list(index.values())
    print(keys, values)
    seg[keys[0]] = data[values[0]+len(keys[0])+3 :values[1]-3].strip()
    seg[keys[1]] = data[values[1]+len(keys[1])+3 :values[2]-3].strip()
    seg[keys[2]] = data[values[2]+len(keys[2])+3 :values[3]-3].strip()
    seg[keys[3]] = data[values[3]+len(keys[3])+3 :-1].strip()
    # print(seg)
    swap_index = 0
    tap_hand_type = []
    tap_hand_time = []
    fix_hand_type = []
    fix_hand_time = []
    error_code = []
    error_char = []
    error_time = []
    morse_text = ""
    for p in patterns:
        temp = seg[p]
        if(temp[0] == "[" and temp[-1]=="]"):
            temp = "{" + temp[1:-1] + "}"
        if(p == patterns[0]): ## Right Hand try, Tap-> Right, Fix->left
            # "#SWAP#" used in data when hand changed
            dict_ = eval(temp)
            idx_type = dict_["type"].index("#SWAP#")
            idx_time = dict_["time"].index("#SWAP#")
            # print(idx_type, idx_time)
            tap_hand_type = dict_["type"][:idx_type] + dict_["type"][idx_type+1:] # Tap Hand
            tap_hand_time = dict_["time"][:idx_time] + dict_["time"][idx_type+1:] # # Tap Hand
            # fix_hand_type = dict_["type"][idx_type+1:] # Fix Hand
            # fix_hand_time = dict_["time"][idx_type+1:] # Fix Hand
        if(p == patterns[1]):
            dict_ = eval(temp)
            idx_type = dict_["type"].index("#SWAP#")
            idx_time = dict_["time"].index("#SWAP#")
            print(idx_type, idx_time)
            fix_hand_type = dict_["type"][:idx_type] + dict_["type"][idx_type+1:] # Fix Hand
            fix_hand_time = dict_["time"][:idx_type] + dict_["time"][idx_time+1:] # Fix Hand
            # tap_hand_type = tap_hand_type + dict_["type"][idx_type+1:] # Tap Hand
            # tap_hand_time = tap_hand_time + dict_["time"][idx_time+1:] # # Tap Hand
        if(p == patterns[2]):
            morse_text = eval(temp)
        if(p == patterns[3]):
            dict_ = eval(temp)
            idx_ = dict_["code"].index("#SWAP#")
            dict_["code"].pop(idx_)
            dict_["char"].pop(idx_)
            dict_["time"].pop(idx_)
            # print(dict_["code"])
            error_code = dict_["code"]
            error_char = dict_["char"]
            error_time = dict_["time"]
    print(error_code, error_char, error_time, morse_text)
    return tap_hand_type, tap_hand_time, fix_hand_type, fix_hand_time, error_code, error_char, error_time, morse_text

# %% [code]
df_tap[["tap_hand_type", "tap_hand_time", "fix_hand_type", "fix_hand_time", "error_code", "error_char", "error_time", "morse_text"]] = df_tap.apply(lambda x: get_movement(x.data), axis=1, result_type="expand")

# %% [code]
df_tap.columns

# %% [code]
df_tap[["tap_hand_type", "tap_hand_time", "fix_hand_type", "fix_hand_time", "error_code", "error_char", "error_time", "morse_text"]]

# %% [code]
def time_diff_convert_list(time_list, start_time): 
    time_conv = [datetime.strptime(x, '%Y-%m-%d %H:%M:%S.%f') for x in time_list]
    b = datetime.fromisoformat(start_time)
    naive = b.replace(tzinfo=None)
    return [(a - naive).total_seconds() for a in time_conv] # in seconds

# %% [code]
df_tap["tap_hand_time_ss"] = df_tap.apply(lambda x: time_diff_convert_list(x["tap_hand_time"], x["star_time"]), axis=1)
df_tap["fix_hand_time_ss"] = df_tap.apply(lambda x: time_diff_convert_list(x["fix_hand_time"], x["star_time"]), axis=1)
df_tap["error_time_ss"] = df_tap.apply(lambda x: time_diff_convert_list(x["error_time"], x["star_time"]), axis=1)

# %% [markdown]
#### A single trial scoring analysis

# %% [code]
import random
def tapping_color_state(type_list):
    color = ['blue' if x=="Tap" else 'black' for x in type_list]
    marker = ['^' if x=="Tap" else 'v' for x in type_list]
    state = [random.uniform(4.0, 4.9) if x=="Tap" else random.uniform(3.0, 3.9) for x in type_list]
    # color = ['blue' if x=="Tap" for x in type_list]
    # marker = ['^' if x=="Tap" for x in type_list]
    # state = [random.uniform(3.0, 3.9) if x=="Tap" for x in type_list]
    return color, marker, state
def fix_color_state(type_list):
    color = []
    marker = []
    state = []
    for move in type_list:
        if move=="Tap":
            marker.append('o')
            color.append("darkgreen")
            state.append(random.uniform(6.0, 6.9))
        if move=="Release":
            marker.append('s')
            color.append("lawngreen")
            state.append(random.uniform(5.0, 5.9))
        if move=="Move Inside":
            marker.append('+')
            color.append("darkgoldenrod")
            state.append(random.uniform(2.0, 2.9))
        if move=="Move Outside":
            marker.append('d')
            color.append("firebrick")
            state.append(random.uniform(1.0, 1.9))
    return color, marker, state

# %% [code]
df_tap[["tap_color", "tap_marker", "tap_state"]] = df_tap.apply(lambda x: tapping_color_state(x["tap_hand_type"]), axis=1, result_type="expand")
df_tap[["fix_color", "fix_marker", "fix_state"]] = df_tap.apply(lambda x: fix_color_state(x["fix_hand_type"]), axis=1, result_type="expand")

# %% [code]
df_tap[["tap_color", "tap_state", "tap_marker", "fix_state", "fix_marker"]]

# %% [code]
df_ex = df_tap.iloc[11]
df_ex

# %% [code]
from collections import Counter
count = []
count.append(df_ex["tap_hand_type"].count("Tap"))
count.append(df_ex["tap_hand_type"].count("Release"))
# count.append(df_ex["fix_hand_type"].count("Tap"))
# count.append(df_ex["fix_hand_type"].count("Release"))
count.append(df_ex["fix_hand_type"].count("Move Inside"))
count.append(df_ex["fix_hand_type"].count("Move Outside"))
count.append(len(df_ex["error_code"]))
avg_ = [round(float(i/180.0), 2) for i in count]
count

# %% [code]
import numpy as np
import matplotlib.pyplot as plt
# include if using a Jupyter notebook
%matplotlib inline
import random
import matplotlib.patches as mpatches
# plt.rc('font', size=14)
plt.rcParams.update({'font.size': 18})

rng = np.random.RandomState(0)
for i in range(len(df_ex["tap_state"])):
    if(df_ex["tap_state"][i]<5):
        plt.plot(df_ex["tap_hand_time_ss"][i], df_ex["tap_state"][i], df_ex["tap_marker"][i], color=df_ex["tap_color"][i])

for i in range(len(df_ex["fix_state"])):
    if(df_ex["fix_state"][i]<3):
        plt.plot(df_ex["fix_hand_time_ss"][i], df_ex["fix_state"][i], df_ex["fix_marker"][i], color=df_ex["fix_color"][i])  

for i in range(len(df_ex["error_time_ss"])):
    plt.plot(df_ex["error_time_ss"][i], [random.uniform(0, 0.9)], 'x', color="red")  


# for i, row in df_lefthend.iterrows():
#     plt.plot(row["time_reverse"], [row["state"]], row["marker"], color=row["color"])

# for i, row in df_error.iterrows():
#     plt.plot(row["time_reverse"], [random.uniform(0, 0.9)], 'x', color="red")

# color = ['blue', 'black', 'darkgreen', 'lawngreen', 'darkgoldenrod', 'firebrick', 'red']
# label = ['Tapping Finger: Tap', 'Tapping Finger: Release', 'Fixed Finger: Tap', 'Fixed Finger: Release', 'Fixed Finger: Move Inside', 'Fixed Finger: Move Outside', 'Error' ]
color = ['blue', 'black', 'darkgoldenrod', 'firebrick', 'red']
label = ['Tapping Finger: Tap', 'Tapping Finger: Release', 'Fixed Finger: Move Inside', 'Fixed Finger: Move Outside', 'Error' ]

i=0
# plt.plot(label="Secret Message: "+ df_ex["morse_text"])
# for marker in ['^', 'v', 'o', 's', '+', 'd',  'x']:
for marker in ['^', 'v', '+', 'd',  'x']:
    plt.plot(rng.rand(0), rng.rand(0), marker, color=color[i],
             label=label[i] + " (N={}, RATE={}/sec)".format(count[i], avg_[i]))
    i+=1
plt.axvline(x = 90, color = 'r', label = 'Swap Finger')

plt.legend(numpoints=1)
plt.legend(bbox_to_anchor=(1, 1))
plt.ylabel('Movement State')
plt.xlabel('Time (sec)')
plt.grid()
# plt.title("Secret Message: "+ df_ex["morse_text"])
plt.xlim(10, 185);

# %% [markdown]
### Zoom in 10 seconds movement pattern

# %% [code]
import numpy as np
import matplotlib.pyplot as plt
# include if using a Jupyter notebook
%matplotlib inline
import random
import matplotlib.patches as mpatches
# plt.rc('font', size=14)
plt.rcParams.update({'font.size': 18})

rng = np.random.RandomState(0)
for i in range(len(df_ex["tap_state"])):
    if(df_ex["tap_state"][i]<5 and (df_ex["tap_hand_time_ss"][i]>60.0 and df_ex["tap_hand_time_ss"][i]<70.0)):
        plt.plot(df_ex["tap_hand_time_ss"][i], df_ex["tap_state"][i], df_ex["tap_marker"][i], color=df_ex["tap_color"][i])

for i in range(len(df_ex["fix_state"])):
    if(df_ex["fix_state"][i]<3 and (df_ex["fix_hand_time_ss"][i]>60.0 and df_ex["fix_hand_time_ss"][i]<70.0)):
        plt.plot(df_ex["fix_hand_time_ss"][i], df_ex["fix_state"][i], df_ex["fix_marker"][i], color=df_ex["fix_color"][i])  

for i in range(len(df_ex["error_time_ss"])):
    if(df_ex["error_time_ss"][i]>60.0 and df_ex["error_time_ss"][i]<70.0):
        plt.plot(df_ex["error_time_ss"][i], [random.uniform(0, 0.9)], 'x', color="red")  


# for i, row in df_lefthend.iterrows():
#     plt.plot(row["time_reverse"], [row["state"]], row["marker"], color=row["color"])

# for i, row in df_error.iterrows():
#     plt.plot(row["time_reverse"], [random.uniform(0, 0.9)], 'x', color="red")

# color = ['blue', 'black', 'darkgreen', 'lawngreen', 'darkgoldenrod', 'firebrick', 'red']
# label = ['Tapping Finger: Tap', 'Tapping Finger: Release', 'Fixed Finger: Tap', 'Fixed Finger: Release', 'Fixed Finger: Move Inside', 'Fixed Finger: Move Outside', 'Error' ]
color = ['blue', 'darkgoldenrod', 'firebrick', 'red']
label = ['Tapping Finger: Tap', 'Fixed Finger: Move Inside', 'Fixed Finger: Move Outside', 'Error' ]

i=0
# plt.plot(label="Secret Message: "+ df_ex["morse_text"])
# for marker in ['^', 'v', 'o', 's', '+', 'd',  'x']:
# for marker in ['^', '+', 'd',  'x']:
#     plt.plot(rng.rand(0), rng.rand(0), marker, color=color[i],
#              label=label[i] + " (N={}, RATE={}/sec)".format(count[i], avg_[i]))
#     i+=1
# plt.axvline(x = 90, color = 'r', label = 'Swap Finger')

plt.legend(numpoints=1)
plt.legend(bbox_to_anchor=(1, 1))
plt.ylabel('Movement State')
plt.xlabel('Time (sec)')
plt.grid()
# plt.title("Secret Message: "+ df_ex["morse_text"])

# %% [code]
print("Secret Message: "+ df_ex["morse_text"])

# %% [markdown]
## All Trials Error Analysis

# %% [code]
df_tap = df_tap.sort_values('age')
df_tap

# %% [code]
N = []
RATE = []
AGE = []
for index, row in df_tap.iterrows():
    count = []
    error = []
    AGE.append(row["age"])
    count.append(row["tap_hand_type"].count("Tap"))
    print(count)
    # count.append(row["tap_hand_type"].count("Release"))
    # count.append(row["fix_hand_type"].count("Tap"))
    # count.append(row["fix_hand_type"].count("Release"))
    # count.append(row["fix_hand_type"].count("Move Inside"))
    # count.append(row["fix_hand_type"].count("Move Outside"))
    error.append(len(row["error_code"]))
    avg_ = [round(float(i/180.0), 2) for i in error]
    N.append([round(float(i/180.0), 2) for i in count])
    RATE.append(avg_)
print(RATE)

# %% [code]
print(N)
print(RATE)
print(AGE)

# %% [code]
N =[
 [0.53],
 [1.29],
 [0.67],
 [0.64],
 [0.61],
 # [1.36],
 [0.33],
 [0.84],
 [1.2],
 [1.28]]

# %% [code]
RATE = [
 [0.27],
 [0.33],
 [0.43],
 [0.09],
 [0.03],
 # [0.44],
 [0.03],
 [0.03],
 [0.17],
 [0.09]]

# %% [code]
AGE = [8, 8.6, 9.2, 9.8, 10.5, 11.2, 12.1, 13.1, 14]

# %% [code]
y = np.asarray(N)
y = y.reshape(-1)
y

# %% [code]
x = np.asarray(AGE)
x

# %% [markdown]
### Speed-accuracy vs Age

# %% [code]
# label = ['Tapping Finger: Tap', 'Fixed Finger: Move Outside', 'Error' ]
# label = 'Tapping Finger: Tap'
# x = np.linspace(0, 12, 12)
# y = np.asarray(N)
# print(x)
# print(y)
# plt.plot(AGE, y, "o-", label="Tapping", color="b")
# plt.legend(numpoints=1)
# plt.legend(bbox_to_anchor=(1, 1))
# plt.ylabel('N')
# plt.xlabel('Age')
# plt.show()

plt.rcParams.update({'font.size': 18})

fig, ax1 = plt.subplots()
fig.set_size_inches(8.5, 4.5)
y = np.asarray(N)
y = y.reshape(-1)
# ax1.plot(AGE, y, '^-', label ='Tapping', color='b')
ax1.bar(x, y, width=0.2, label ='Tapping', color='b')
ax1.set_xlabel('Age')
# Make the y-axis label, ticks and tick labels match the line color.
ax1.set_ylabel('Tapping Rate (/sec)', color='b')
ax1.tick_params('y', colors='b')
ax1.legend(loc='upper left', bbox_to_anchor=(.44, 1.2))

ax2 = ax1.twinx()
y = np.asarray(RATE)
y = y.reshape(-1)
# ax2.plot(AGE, y, 'x--', label ='Error', color='r')
ax2.bar(x+0.2, y, width=0.2, label ='Error', color='r')
ax1.set_xlabel('Age (y/o)')
ax2.set_ylabel('Error Rate (/sec)', color='r')
# ax2.ylim(0,22)
ax2.tick_params('y', colors='r')
ax2.legend(loc='upper left', bbox_to_anchor=(.74, 1.2))

fig.tight_layout()


# %% [markdown]
### Speed-accuracy statistics

# %% [code]
from scipy.stats.stats import pearsonr   
x1 = np.asarray(N)
x1 = x1.reshape(-1)
x2 = np.asarray(RATE)
x2 = x2.reshape(-1)
print(x1, x2)
print(pearsonr(x1,x2))

# %% [code]
