# Supplementary material for: Gamified mHealth System for Evaluating Upper Limb Motor Performance in Children: Cross-Sectional Feasibility Study
Source: JMIR Serious Games. 2025 Feb 28;13:e57802. doi: 10.2196/57802 (PMC11909489; doi:10.2196/57802)
Supplement: Multimedia Appendix 1 [file games_v13i1e57802_app1.zip › FeasibilityTesting/Coloring/coloring.ipynb]

# %% [code]
!pip install opencv-python

# %% [code]
import pandas as pd
import numpy as np
import seaborn as sns # For pairplots and heatmaps
import matplotlib.pyplot as plt
import glob

# %% [markdown]
### Data loading and preprocessing

# %% [code]
data_path = "/Users/mdraihanmia/Ubicomp/PMNL/MotEv/MotorEvaluation/analysis/ExperimentalAnalysis/FeasibilityTesting/Data/"
merged_df = []
for file_name in glob.glob(data_path+'*.csv'):
    print(file_name)
    df = pd.read_csv(file_name)
    merged_df.append(df)
df = pd.concat(merged_df)
## Filter data only for Coloring Game
df = df[df['game_type'] == "Coloring"]
df

# %% [code]
df_color = df.loc[[0]]
df_color

# %% [code]
data = df_color["data"].values[0]
data

# %% [code]
#s = data.split("points")
#print(data)
base_points = '{' + data[-236:-1]  + '}'
base_points = base_points.replace('[', '{')
base_points = base_points.replace(']', '}')
base_points = eval(base_points)
print(base_points)
#Triangle Points
pt1 = list(base_points['trinagle']['p1'])
pt2 = list(base_points['trinagle']['p2'])
pt3 = list(base_points['trinagle']['p3'])

pt1[1] = 1000-pt1[1]
pt2[1] = 1000-pt2[1]
pt3[1] = 1000-pt3[1]

print(pt1, pt2, pt3)


# Circle center & radius
circle_c = [base_points['circle']['center_x'], 1000 - base_points['circle']['center_y']]
circle_r = base_points['circle']['radius']
print(circle_c, circle_r)

# %% [code]
import re
coloring = data[:-236].split(':')
color = []
path = []
width = []
for i in range(0, len(coloring)):
#     print(coloring[i])
    if('path' in coloring[i]):
        col = coloring[i+1]
#         print(col)
        idx = col.find(')]')
        col = col[:idx+2]
        path.append(eval(col))
    if('width' in coloring[i]):
        col = coloring[i+1]
        w = re.findall("\d+\.\d+", col)
        width.append(float(w[0]))
    if('color' in coloring[i]):
        col = coloring[i+1]
        c = col[2:9]
        color.append(str(c))

print(path, width, color)

# %% [code]
#Convert tuple to list and rotate y axis
for i in range(0, len(path)):
    for j in range(0, len(path[i])):
        path[i][j] = list(path[i][j])
        path[i][j][1] = 1000 - path[i][j][1]

# Split Data into triangle & circle
i = 0
for i in range(0, len(color)):
    if(color[i] != color[i+1]):
        break
tri_path = path[:i+1]
tri_color = color[:i+1]
tri_width = width[:i+1]
cir_path = path[i+1:]
cir_color = color[i+1:]
cir_width = width[i+1:]
print(tri_path, tri_color, cir_color)

# %% [code]
# A utility function to calculate area
# of triangle formed by (x1, y1),
# (x2, y2) and (x3, y3)
def area(x1, y1, x2, y2, x3, y3):
    return abs((x1 * (y2 - y3) + x2 * (y3 - y1) + x3 * (y1 - y2)) / 2.0)

# lies inside the triangle formed by
# A(x1, y1), B(x2, y2) and C(x3, y3)
def isInside(x1, y1, x2, y2, x3, y3, x, y):
    # Calculate area of triangle ABC
    A = area (x1, y1, x2, y2, x3, y3)
    # Calculate area of triangle PBC
    A1 = area (x, y, x2, y2, x3, y3)
    # Calculate area of triangle PAC
    A2 = area (x1, y1, x, y, x3, y3)
    # Calculate area of triangle PAB
    A3 = area (x1, y1, x2, y2, x, y)
    # Check if sum of A1, A2 and A3
    # is same as A
    if(A == A1 + A2 + A3):
        return True
    else:
        return False

# Let us check whether the point P(10, 15)
# lies inside the triangle formed by
# A(0, 0), B(20, 0) and C(10, 30)
if (isInside(0, 0, 20, 0, 10, 30, 10, 15)):
    print('Inside')
else:
    print('Not Inside')

# %% [code]
path

# %% [code]
# Split point into inside triangle and outside triangle
path_inside_tri = []
path_outside_tri = []
for path in tri_path:
#     print(path)
    temp_outside = []
    temp_inside = []
    for point in path:
#         print(point, pt1, pt2, pt3)
        if(isInside(pt1[0],pt1[1], pt2[0], pt2[1], pt3[0], pt3[1], point[0], point[1])):
            temp_inside.append(point)
        else:
            temp_outside.append(point)
#     print(temp_inside)
    if(temp_inside):
        path_inside_tri.append(temp_inside)
    if(temp_outside):
        path_outside_tri.append(temp_outside)
path_outside_tri

# %% [code]
import numpy as np 
import matplotlib.pyplot as plt
import matplotlib.lines as lines
plt.rcParams.update({'font.size': 16})
plt.figure()
for i in range(0, len(path_outside_tri)):
#     print(path_outside_tri[i])
    X = np.array(path_outside_tri[i])
#     print(print(color[i]))
    # Y = ['#5D11F7', '#5D11F7', '#5D11F7']
    Y = [tri_color[i] for j in range(0, len(X))]
#     print(len(Y))
    plt.scatter(X[:, 0], X[:, 1], s = width[i]*2, color = Y[:])

plt.plot([pt1[0], pt2[0]], [pt1[1], pt2[1]], 'k-', color = 'black', linewidth=0.2)
plt.plot([pt2[0], pt3[0]], [pt2[1], pt3[1]], 'k-', color = 'black', linewidth=0.2)
plt.plot([pt3[0], pt1[0]], [pt3[1], pt1[1]], 'k-', color = 'black', linewidth=0.2)

# Save & SHow
plt.tight_layout()
#plt.savefig('triangle_outside.png')
plt.show()

# %% [code]
import numpy as np 
import matplotlib.pyplot as plt
import matplotlib.lines as lines

plt.figure()
for i in range(0, len(path_inside_tri)):
#     print(path_outside_tri[i])
#     X = np.array(path_inside_tri[i])
#     print(print(color[i]))
    # Y = ['#5D11F7', '#5D11F7', '#5D11F7']
#     Y = [tri_color[i] for j in range(0, len(X))]
#     print(len(Y))
#     plt.scatter(X[:, 0], X[:, 1], s = width[i], color = Y[:])
    for j in range(0, len(path_inside_tri[i])-1):
        plt.plot([path_inside_tri[i][j][0], path_inside_tri[i][j+1][0]], [path_inside_tri[i][j][1], path_inside_tri[i][j+1][1]], 'k-', color = tri_color[i], linewidth=width[i]/2)

plt.plot([pt1[0], pt2[0]], [pt1[1], pt2[1]], 'k-', color = 'black', linewidth=0.2)
plt.plot([pt2[0], pt3[0]], [pt2[1], pt3[1]], 'k-', color = 'black', linewidth=0.2)
plt.plot([pt3[0], pt1[0]], [pt3[1], pt1[1]], 'k-', color = 'black', linewidth=0.2)

# Save & SHow
plt.tight_layout()
#plt.savefig('triangle_inside.png')
plt.show()

# %% [code]
import numpy as np 
import matplotlib.pyplot as plt
import matplotlib.lines as lines

plt.figure()
for i in range(0, len(tri_path)):
#     print(path_outside_tri[i])
#     X = np.array(path_inside_tri[i])
#     print(print(color[i]))
    # Y = ['#5D11F7', '#5D11F7', '#5D11F7']
#     Y = [tri_color[i] for j in range(0, len(X))]
#     print(len(Y))
#     plt.scatter(X[:, 0], X[:, 1], s = width[i], color = Y[:])
    for j in range(0, len(tri_path[i])-1):
        plt.plot([tri_path[i][j][0], tri_path[i][j+1][0]], [tri_path[i][j][1], tri_path[i][j+1][1]], 'k-', color = tri_color[i], linewidth=width[i]/2)

plt.plot([pt1[0], pt2[0]], [pt1[1], pt2[1]], 'k-', color = 'black', linewidth=0.2)
plt.plot([pt2[0], pt3[0]], [pt2[1], pt3[1]], 'k-', color = 'black', linewidth=0.2)
plt.plot([pt3[0], pt1[0]], [pt3[1], pt1[1]], 'k-', color = 'black', linewidth=0.2)

# Save & SHow
plt.tight_layout()
# plt.savefig('coloring/triangle.png')
plt.show()

# %% [code]
import numpy as np 
import matplotlib.pyplot as plt
import matplotlib.lines as lines

plt.figure()
X = np.array([pt1, pt2, pt3])
Y = [tri_color[i] for j in range(0, 3)]

# plt.figure()

for i in range(0, len(path_outside_tri)):
#     print(path_outside_tri[i])
#     X = np.array(path_inside_tri[i])
#     print(print(color[i]))
    # Y = ['#5D11F7', '#5D11F7', '#5D11F7']
#     Y = [tri_color[i] for j in range(0, len(X))]
#     print(len(Y))
#     plt.scatter(X[:, 0], X[:, 1], s = width[i], color = Y[:])
    for j in range(0, len(path_outside_tri[i])-1):
        plt.plot([path_outside_tri[i][j][0], path_outside_tri[i][j+1][0]], [path_outside_tri[i][j][1], path_outside_tri[i][j+1][1]], 'k-', color = tri_color[i], linewidth=width[i]/2)

plt.plot([pt1[0], pt2[0]], [pt1[1], pt2[1]], 'k-', color = 'black', linewidth=0.2, zorder=10)
plt.plot([pt2[0], pt3[0]], [pt2[1], pt3[1]], 'k-', color = 'black', linewidth=0.2, zorder=10)
plt.plot([pt3[0], pt1[0]], [pt3[1], pt1[1]], 'k-', color = 'black', linewidth=0.2, zorder=10)

plt.scatter(X[:, 0], X[:, 1], s = 0, color = Y[:], zorder=10)

t1 = plt.Polygon(X[:3,:], color='#FFFFFF', zorder=5)
plt.gca().add_patch(t1)
plt.gca().add_patch(t1)

# Save & SHow
plt.tight_layout()
# plt.savefig('coloring/triangle_outside.png')
plt.show()

# %% [code]
Y[0]

# %% [markdown]
#### Circle Calculation

# %% [code]
print(circle_c, circle_r)
cir_color

# %% [code]
import math
def is_inside_circle(x, y, center_x, center_y, r):
    if (math.sqrt((x - center_x) ** 2 + (y - center_y) ** 2) <= r):
        return True
    return False
print(is_inside_circle( 600, 600 ,648.0, 672.0, 230.0))

# %% [code]
path_inside_cir = []
path_outside_cir = []
for path in cir_path:
#     print(path)
    temp_outside = []
    temp_inside = []
    for point in path:
#         print(point, pt1, pt2, pt3)
        if(is_inside_circle(point[0], point[1], circle_c[0], circle_c[1], circle_r)):
            temp_inside.append(point)
        else:
            temp_outside.append(point)
#     print(temp_inside)
    if(temp_inside):
        path_inside_cir.append(temp_inside)
    if(temp_outside):
        path_outside_cir.append(temp_outside)
path_outside_tri

# %% [code]
import numpy as np 
import matplotlib.pyplot as plt
import matplotlib.lines as lines

plt.figure()
figure, axes = plt.subplots()
for i in range(0, len(path_outside_cir)):
#     print(path_outside_tri[i])
    X = np.array(path_outside_cir[i])
#     print(print(color[i]))
    # Y = ['#5D11F7', '#5D11F7', '#5D11F7']
    Y = [cir_color[i] for j in range(0, len(X))]
#     print(len(Y))
    plt.scatter(X[:, 0], X[:, 1], s = width[i], color = Y[:])

Drawing_colored_circle = plt.Circle(circle_c, circle_r, fill=False, linewidth=0.2)
axes.set_aspect( 1 )
axes.add_artist( Drawing_colored_circle )
# plt.plot([pt1[0], pt2[0]], [pt1[1], pt2[1]], 'k-', color = 'black', linewidth=0.2)
# plt.plot([pt2[0], pt3[0]], [pt2[1], pt3[1]], 'k-', color = 'black', linewidth=0.2)
# plt.plot([pt3[0], pt1[0]], [pt3[1], pt1[1]], 'k-', color = 'black', linewidth=0.2)

plt.xlim(200, 1200);
plt.ylim(200, 1200);
# Save & SHow
plt.tight_layout()
# plt.savefig('coloring/circle_outside.png')
plt.show()

# %% [code]
import numpy as np 
import matplotlib.pyplot as plt
import matplotlib.lines as lines

plt.figure()
figure, axes = plt.subplots()
for i in range(0, len(path_inside_cir)):
#     print(path_outside_tri[i])
    X = np.array(path_inside_cir[i])
#     print(print(color[i]))
    # Y = ['#5D11F7', '#5D11F7', '#5D11F7']
    Y = [cir_color[i] for j in range(0, len(X))]
#     print(len(Y))
    plt.scatter(X[:, 0], X[:, 1], s = width[i], color = Y[:])

Drawing_colored_circle = plt.Circle(circle_c, circle_r, fill=False, linewidth=0.2)
axes.set_aspect( 1 )
axes.add_artist( Drawing_colored_circle )
# plt.plot([pt1[0], pt2[0]], [pt1[1], pt2[1]], 'k-', color = 'black', linewidth=0.2)
# plt.plot([pt2[0], pt3[0]], [pt2[1], pt3[1]], 'k-', color = 'black', linewidth=0.2)
# plt.plot([pt3[0], pt1[0]], [pt3[1], pt1[1]], 'k-', color = 'black', linewidth=0.2)

plt.xlim(200, 1200);
plt.ylim(200, 1200);
# Save & SHow
plt.tight_layout()
# plt.savefig('coloring/circle_inside.png')
plt.show()

# %% [code]
import numpy as np 
import matplotlib.pyplot as plt
import matplotlib.lines as lines

plt.figure()
figure, axes = plt.subplots()
for i in range(0, len(cir_path)):
#     print(path_outside_tri[i])
    X = np.array(cir_path[i])
#     print(print(color[i]))
    # Y = ['#5D11F7', '#5D11F7', '#5D11F7']
    Y = [cir_color[i] for j in range(0, len(X))]
#     print(len(Y))
    plt.scatter(X[:, 0], X[:, 1], s = width[i], color = Y[:])

Drawing_colored_circle = plt.Circle(circle_c, circle_r, fill=False, linewidth=0.2)
axes.set_aspect( 1 )
axes.add_artist( Drawing_colored_circle )
# plt.plot([pt1[0], pt2[0]], [pt1[1], pt2[1]], 'k-', color = 'black', linewidth=0.2)
# plt.plot([pt2[0], pt3[0]], [pt2[1], pt3[1]], 'k-', color = 'black', linewidth=0.2)
# plt.plot([pt3[0], pt1[0]], [pt3[1], pt1[1]], 'k-', color = 'black', linewidth=0.2)

plt.xlim(200, 1200);
plt.ylim(200, 1200);
# Save & SHow
plt.tight_layout()
# plt.savefig('coloring/circle.png')
plt.show()

# %% [code]
def rgb_to_hex(rgb):
    return '#%02x%02x%02x' % rgb
rgb_to_hex((255, 255, 195))

# %% [code]
#!/usr/bin/env python3

from PIL import Image
import numpy as np
import glob

def processLog(filename):
    print(f"Processing log: {filename}")
    # Open this image and make a Numpy version for easy processing
    im   = Image.open(filename).convert('RGBA').convert('RGB')
    imnp = np.array(im)
    h, w = imnp.shape[:2]

    # Get list of unique colours...
    # Arrange all pixels into a tall column of 3 RGB values and find unique rows (colours)
    colours, counts = np.unique(imnp.reshape(-1,3), axis=0, return_counts=1)

    # Iterate through unique colours
    for index, colour in enumerate(colours):
        count = counts[index]
        proportion = (100 * count) / (h * w)
#         print(type(colour), colour)
        if(colour[0] == 93 and colour[1] == 17 and colour[2] == 247): # Check the triangle color
            print(f"   Colour: {colour}, count: {count}, proportion: {proportion:.2f}%")
            return count
        if(colour[0] == 81 and colour[1] == 19 and colour[2] == 7): # Check the triangle color
            print(f"   Colour: {colour}, count: {count}, proportion: {proportion:.2f}%")
            return count

colouring_count = {}
# Iterate over all images called "log*png" in current directory
for filename in glob.glob('coloring/*.png'):
    count = processLog(filename)
    colouring_count[filename] = count

# %% [code]
colouring_count

# %% [markdown]
### % Fill plots

# %% [code]
import matplotlib.pyplot as plt
import numpy as np


labels = ['Inside', 'Outside']
# tri_percentage = [(colouring_count['coloring/triangle_inside.png']/colouring_count['coloring/triangle.png'])*100.0,
#                  (colouring_count['coloring/triangle_outside.png']/colouring_count['coloring/triangle.png'])*100.0
#                  ]
# cir_percentage = [(colouring_count['coloring/circle_inside.png']/colouring_count['coloring/circle.png'])*100.0,
#                  (colouring_count['coloring/circle_outside.png']/colouring_count['coloring/circle.png'])*100.0
#                  ]
tri_percentage = [98.4, 3.7]
cir_percentage = [79.1, 2.6]
diamond_percentage = [67.4, 4.1]
star_percentage = [61.3, 4.6]
moon_percentage = [72.4, 1.7]

x = np.arange(len(labels))  # the label locations
width = 0.15  # the width of the bars
plt.rcParams.update({'font.size': 16})
fig, ax = plt.subplots()
rects1 = ax.bar(x + width, tri_percentage, width, label='Triangle')
rects2 = ax.bar(x + width*2, cir_percentage, width, label='Circle')
rects3 = ax.bar(x + width*3, diamond_percentage, width, label='Diamond')
rects4 = ax.bar(x + width*4, star_percentage, width, label='Star')
rects5 = ax.bar(x + width*5, moon_percentage, width, label='Moon')

# Add some text for labels, title and custom x-axis tick labels, etc.
ax.set_ylabel('Percentage (%) of fillup')
# ax.set_title('Scores by group and gender')
ax.set_xticks(x+width*3, labels)
ax.legend()
ax.set_ylim([0, 100])

ax.bar_label(rects1, padding=3)
ax.bar_label(rects2, padding=3)
ax.bar_label(rects3, padding=3)
ax.bar_label(rects4, padding=3)
ax.bar_label(rects5, padding=3)

fig.tight_layout()

plt.show()

# %% [code]
