# Supplementary material for: Gamified mHealth System for Evaluating Upper Limb Motor Performance in Children: Cross-Sectional Feasibility Study
Source: JMIR Serious Games. 2025 Feb 28;13:e57802. doi: 10.2196/57802 (PMC11909489; doi:10.2196/57802)
Supplement: Multimedia Appendix 1 [file games_v13i1e57802_app1.zip › FeasibilityTesting/Data/P31.csv]

user_id	name	age	location	used_hand	study_id	study_day	try_allowed	try_number	try_remaining	study_start	study_end	game_type	star_time	end_time	total_time	data
BV4KUO	P31	2015-12-24	Lab	Right	19	Day-1	50	18	32	2023-06-19 19:04:05.183477+00:00	2023-06-19 19:23:11.666561+00:00	at_the_market	2023-06-19 14:06:12+00:00	2023-06-19 14:07:06+00:00	54	'movement_paths': ["{'start_time': '2023-06-19 14:05:08.653', 'object_name': 'fruit3', 'move_path': [(238.000000,260.500000), (240.000000,260.500000), (241.500000,259.500000), (242.500000,259.000000), (244.000000,258.000000), (244.500000,257.500000), (245.000000,257.000000), (245.000000,256.500000), (245.500000,256.000000), (246.000000,255.000000), (246.500000,254.000000), (247.000000,252.500000)…
BV4KUO	P31	2015-12-24	Lab	Right	19	Day-1	50	18	32	2023-06-19 19:04:05.183477+00:00	2023-06-19 19:23:11.666561+00:00	at_the_market	2023-06-19 14:06:12+00:00	2023-06-19 14:07:14+00:00	62	'movement_paths': ["{'start_time': '2023-06-19 14:05:08.653', 'object_name': 'fruit3', 'move_path': [(238.000000,260.500000), (240.000000,260.500000), (241.500000,259.500000), (242.500000,259.000000), (244.000000,258.000000), (244.500000,257.500000), (245.000000,257.000000), (245.000000,256.500000), (245.500000,256.000000), (246.000000,255.000000), (246.500000,254.000000), (247.000000,252.500000)…
BV4KUO	P31	2015-12-24	Lab	Right	19	Day-1	50	18	32	2023-06-19 19:04:05.183477+00:00	2023-06-19 19:23:11.666561+00:00	tracking_test	2023-06-19 14:07:17+00:00	2023-06-19 14:07:31+00:00	14	{'path': [{78.5, 582.5}, {81, 581.5}, {92.5, 577}, {105.5, 575}, {118.5, 575}, {127, 575}, {131, 576}, {134, 577.5}, {136, 579}, {138, 580}, {141.00003051757812, 581}, {145, 581}, {151.5, 582.5}, {159, 585.5}, {167.00003051757812, 588.5}, {172.5, 593}, {174.5, 597}, {176, 601.5}, {177.5, 608}, {178.5, 613.5}, {180.5, 618}, {186.50003051757812, 624.5}, {195.5, 631}, {202, 634}, {206, 634.5}, {210,…
BV4KUO	P31	2015-12-24	Lab	Right	19	Day-1	50	18	32	2023-06-19 19:04:05.183477+00:00	2023-06-19 19:23:11.666561+00:00	tracking_test	2023-06-19 14:07:41+00:00	2023-06-19 14:08:00+00:00	19	{'path': [, {1009, 276}, {1019.5, 274.5}, {1023.5, 274.5}, {1039.5, 279.5}, {1057, 292.5}, {1077, 304.49996948242188}, {1079, 316.00003051757812}, {1079, 318.5}, {101, 537.5}, {110.50003051757812, 540}, {113.5, 541.5}, {121.5, 545.5}, {129.5, 552}, {135, 560}, {138, 566.5}, {139, 569.5}, {141.00003051757812, 571.5}, {142, 573.5}, {143.00003051757812, 574.5}, {144.49996948242188, 576.5}, {145.5, 5…
BV4KUO	P31	2015-12-24	Lab	Right	19	Day-1	50	18	32	2023-06-19 19:04:05.183477+00:00	2023-06-19 19:23:11.666561+00:00	tracking_test	2023-06-19 14:08:05+00:00	2023-06-19 14:08:20+00:00	15	{'path': [, {880, 223.5}, {890.5, 226.50001525878906}, {894.5, 228.5}, {904, 230.99998474121094}, {912.5, 233.00001525878906}, {919.5, 234.50001525878906}, {928.5, 239.50001525878906}, {941.5, 250}, {975, 286.49996948242188}, {99, 592}, {102.99996948242188, 593.5}, {118, 601}, {134.5, 610}, {146, 616}, {155, 622}, {162.50003051757812, 626}, {169.5, 629.5}, {174.99996948242188, 632.5}, {179, 634},…
BV4KUO	P31	2015-12-24	Lab	Right	19	Day-1	50	18	32	2023-06-19 19:04:05.183477+00:00	2023-06-19 19:23:11.666561+00:00	tracking_test	2023-06-19 14:08:24+00:00	2023-06-19 14:08:42+00:00	18	{'path': [, {918, 199}, {922, 204}, {937.5, 223.00001525878906}, {955, 243.00001525878906}, {968.5, 253}, {982, 259.5}, {987, 261}, {988.5, 262}, {988.5, 264}, {985, 268}, {49.500030517578125, 589.5}, {49.500030517578125, 589.5}, {57.5, 590.5}, {56, 590.5}, {54.999969482421875, 590.5}, {59, 593.5}, {63.5, 596}, {65.5, 597}, {68.5, 597.5}, {72, 598}, {76.5, 598.5}, {83, 599.5}, {92.5, 601}, {99.50…
BV4KUO	P31	2015-12-24	Lab	Right	19	Day-1	50	18	32	2023-06-19 19:04:05.183477+00:00	2023-06-19 19:23:11.666561+00:00	tracking_test	2023-06-19 14:08:45+00:00	2023-06-19 14:09:03+00:00	18	{'path': [, {973, 240.49998474121094}, {977.5, 243.00001525878906}, {987, 250.49998474121094}, {996, 260}, {1001.5, 266.99996948242188}, {1003.5, 272}, {1006.5, 277}, {1013, 283.50003051757812}, {1025.5, 290.5}, {1043, 294}, {56.5, 581.5}, {56.5, 583}, {56.5, 588}, {58.5, 591}, {64, 591}, {72, 591}, {80.5, 591}, {90, 591}, {99.500030517578125, 589.5}, {108.5, 588.5}, {114, 588.5}, {115, 588.5}, {…
BV4KUO	P31	2015-12-24	Lab	Right	19	Day-1	50	18	32	2023-06-19 19:04:05.183477+00:00	2023-06-19 19:23:11.666561+00:00	tracking_test	2023-06-19 14:09:07+00:00	2023-06-19 14:09:20+00:00	13	{'path': [, {759.5, 394}, {767, 396.5}, {799, 403.5}, {849.5, 416.5}, {907.5, 438}, {926, 441.5}, {82, 569}, {82.5, 571.5}, {85, 576.5}, {89, 577}, {94.5, 577}, {100, 577}, {106, 577}, {114.5, 577}, {124, 577.5}, {131, 582.5}, {135.5, 586}, {139, 588.5}, {144.49996948242188, 589.5}, {150.5, 591}, {157.49996948242188, 593}, {163.5, 594.5}, {167.5, 595}, {169, 595}, {169.5, 595}, {170, 595}, {172, …
BV4KUO	P31	2015-12-24	Lab	Right	19	Day-1	50	18	32	2023-06-19 19:04:05.183477+00:00	2023-06-19 19:23:11.666561+00:00	tracking_test	2023-06-19 14:09:23+00:00	2023-06-19 14:09:34+00:00	11	{'path': [, {940, 230.99998474121094}, {944.5, 235.49998474121094}, {960, 257}, {980.5, 282}, {1001, 297.99996948242188}, {1022.5, 304}, {105.5, 564.5}, {109, 563}, {117.00003051757812, 560}, {124, 558.5}, {129.5, 558.5}, {136, 558.5}, {143.5, 562}, {150.5, 565}, {156.00003051757812, 567}, {161.5, 567.5}, {165, 568}, {167.5, 569}, {170.49996948242188, 571.5}, {174.99996948242188, 574}, {181, 578.…
BV4KUO	P31	2015-12-24	Lab	Right	19	Day-1	50	18	32	2023-06-19 19:04:05.183477+00:00	2023-06-19 19:23:11.666561+00:00	tracking_test	2023-06-19 14:09:38+00:00	2023-06-19 14:09:49+00:00	11	{'path': [, {114, 571.5}, {123.50003051757812, 574}, {124.5, 574.5}, {128, 576}, {130.00003051757812, 576}, {137, 576}, {147.50003051757812, 577}, {155.5, 581}, {161, 585}, {166, 589}, {171.5, 592.5}, {176.99996948242188, 596}, {182, 599}, {186, 602.5}, {189, 607}, {193.00003051757812, 611.5}, {198, 616}, {203.5, 620.5}, {209, 623.5}, {215.5, 626}, {220.49996948242188, 628}, {223.50003051757812, …
BV4KUO	P31	2015-12-24	Lab	Right	19	Day-1	50	18	32	2023-06-19 19:04:05.183477+00:00	2023-06-19 19:23:11.666561+00:00	tracking_test	2023-06-19 14:09:54+00:00	2023-06-19 14:10:04+00:00	10	{'path': [, {81.5, 588.5}, {84, 588.5}, {96, 588.5}, {111, 588.5}, {126.5, 588.5}, {139.5, 589.5}, {149.50003051757812, 593.5}, {156.5, 597.5}, {162, 600}, {165, 601.5}, {166, 602.5}, {166, 603}, {196.49996948242188, 610}, {198.5, 611.5}, {213.99996948242188, 619.5}, {233, 624}, {247.50003051757812, 625}, {258, 627.5}, {263.99996948242188, 631}, {269, 633}, {273.5, 633}, {278, 633}, {282.49996948…
BV4KUO	P31	2015-12-24	Lab	Right	19	Day-1	50	18	32	2023-06-19 19:04:05.183477+00:00	2023-06-19 19:23:11.666561+00:00	tracking_test	2023-06-19 14:10:08+00:00	2023-06-19 14:10:18+00:00	10	{'path': [, {599, 387}, {592.5, 387}, {591, 387.5}, {589.5, 391.5}, {83, 565.5}, {93.000030517578125, 569}, {98, 571}, {122.49996948242188, 577}, {146, 580}, {162.50003051757812, 584}, {176.99996948242188, 596}, {196, 610.5}, {216, 620.5}, {227.5, 623}, {230.5, 623}, {231, 623.5}, {231.49996948242188, 625}, {232.5, 626.5}, {234, 627.5}, {235, 628}, {236.5, 629}, {237.5, 629.5}, {239.5, 630}, {243…
BV4KUO	P31	2015-12-24	Lab	Right	19	Day-1	50	18	32	2023-06-19 19:04:05.183477+00:00	2023-06-19 19:23:11.666561+00:00	tracking_test	2023-06-19 14:10:21+00:00	2023-06-19 14:10:31+00:00	10	{'path': [, {613, 362.5}, {606, 362.5}, {603.5, 357.00003051757812}, {102.99996948242188, 582}, {107, 581.5}, {120.5, 581.5}, {142, 591}, {155.5, 602.5}, {162, 604}, {169, 604}, {176.99996948242188, 604}, {185.5, 606}, {193.5, 610}, {200.5, 613}, {205.5, 615}, {208.50003051757812, 616}, {210.50003051757812, 617}, {213.5, 617}, {220, 617}, {228.00003051757812, 617}, {237, 619}, {244.49996948242188…
BV4KUO	P31	2015-12-24	Lab	Right	19	Day-1	50	18	32	2023-06-19 19:04:05.183477+00:00	2023-06-19 19:23:11.666561+00:00	morse_code	2023-06-19 14:15:17+00:00	2023-06-19 14:18:18+00:00	181	["right_handmove": ["time": ["2023-06-19 14:15:17.7270", "2023-06-19 14:15:22.5150", "2023-06-19 14:15:30.4050", "2023-06-19 14:15:32.3840", "2023-06-19 14:15:39.2850", "2023-06-19 14:15:40.8220", "2023-06-19 14:15:42.3030", "2023-06-19 14:15:42.4710", "2023-06-19 14:15:43.2550", "2023-06-19 14:15:43.4000", "2023-06-19 14:15:45.7520", "2023-06-19 14:15:47.8120", "2023-06-19 14:15:51.0570", "2023-…
BV4KUO	P31	2015-12-24	Lab	Right	19	Day-1	50	18	32	2023-06-19 19:04:05.183477+00:00	2023-06-19 19:23:11.666561+00:00	Round_Around	2023-06-19 14:18:51+00:00	2023-06-19 14:20:52+00:00	121	["righttap_time": ["2023-06-19 14:18:51.8120", "2023-06-19 14:18:51.8570", "2023-06-19 14:18:51.8710", "2023-06-19 14:18:51.8840", "2023-06-19 14:18:51.9010", "2023-06-19 14:18:51.9170", "2023-06-19 14:18:51.9340", "2023-06-19 14:18:51.9500", "2023-06-19 14:18:51.9570", "2023-06-19 14:18:51.9670", "2023-06-19 14:18:51.9840", "2023-06-19 14:18:52.0000", "2023-06-19 14:18:52.0170", "2023-06-19 14:1…
BV4KUO	P31	2015-12-24	Lab	Right	19	Day-1	50	18	32	2023-06-19 19:04:05.183477+00:00	2023-06-19 19:23:11.666561+00:00	morse_code	2023-06-19 14:18:27+00:00	2023-06-19 14:21:28+00:00	181	["left_handmove": ["type": ["#SWAP#"], "time": ["#SWAP#"]], "morse_text": " \n ", "right_handmove": ["type": ["#SWAP#"], "time": ["#SWAP#"]], "error": ["code": ["#SWAP#"], "char": ["#SWAP#"], "time": ["#SWAP#"]]]
BV4KUO	P31	2015-12-24	Lab	Right	19	Day-1	50	18	32	2023-06-19 19:04:05.183477+00:00	2023-06-19 19:23:11.666561+00:00	Round_Around	2023-06-19 14:19:43+00:00	2023-06-19 14:21:44+00:00	121	["right_circle": ["center_x": 756.0, "radius": 157.5, "center_y": 405.0], "left_circle": ["center_y": 405.0, "center_x": 324.0, "radius": 157.5], "lefttap_angle": [274, 273, 273, 272, 273, 274, 274, 275, 276, 277, 278, 279, 280, 282, 283, 285, 286, 287, 289, 291, 292, 295, 296, 298, 301, 304, 308, 310, 313, 316, 318, 319, 322, 325, 330, 333, 337, 340, 343, 347, 349, 352, 355, 358, 0, 3, 5, 8, 11,…
BV4KUO	P31	2015-12-24	Lab	Right	19	Day-1	50	18	32	2023-06-19 19:04:05.183477+00:00	2023-06-19 19:23:11.666561+00:00	Round_Around	2023-06-19 14:21:10+00:00	2023-06-19 14:23:11+00:00	121	["right_circle": ["radius": 157.5, "center_x": 756.0, "center_y": 405.0], "righttap_time": ["2023-06-19 14:21:11.1010", "2023-06-19 14:21:11.1120", "2023-06-19 14:21:11.1280", "2023-06-19 14:21:11.1430", "2023-06-19 14:21:11.1590", "2023-06-19 14:21:11.1750", "2023-06-19 14:21:11.1930", "2023-06-19 14:21:11.2080", "2023-06-19 14:21:11.2250", "2023-06-19 14:21:11.2410", "2023-06-19 14:21:11.2580",…
