# Supplementary material for: Gamified mHealth System for Evaluating Upper Limb Motor Performance in Children: Cross-Sectional Feasibility Study
Source: JMIR Serious Games. 2025 Feb 28;13:e57802. doi: 10.2196/57802 (PMC11909489; doi:10.2196/57802)
Supplement: Multimedia Appendix 1 [file games_v13i1e57802_app1.zip › FeasibilityTesting/Data/Discovery_World_Day2.csv]

user_id	name	age	location	used_hand	study_id	study_day	try_allowed	try_number	try_remaining	study_start	study_end	game_type	star_time	end_time	total_time	data
6BTOLJ	P15	2013-10-10	Indoor	Right	36	Day-1	100	29	71	2023-11-16 15:14:25.662251+00:00	2023-11-16 17:51:17.197257+00:00	at_the_market	2023-11-16 09:47:07+00:00	2023-11-16 09:47:29+00:00	22	'movement_paths': ["{'start_time': '2023-11-16 09:46:17.456', 'object_name': 'fruit8', 'move_path': [(194.500000,612.500000), (196.500000,612.500000), (199.000000,612.500000), (201.000000,611.000000), (203.500000,609.000000), (206.000000,606.000000), (208.500000,602.500000), (211.500000,598.000000), (214.500000,593.000000), (216.500000,588.000000), (219.000000,582.500000), (220.500000,578.500000)…
6BTOLJ	P16	2013-10-10	Indoor	Right	36	Day-1	100	29	71	2023-11-16 15:14:25.662251+00:00	2023-11-16 17:51:17.197257+00:00	Round_Around	2023-11-16 09:48:13+00:00	2023-11-16 09:50:14+00:00	121	["lefttap_time_anti_anti": ["2023-11-16 09:48:46.1020", "2023-11-16 09:48:46.1090", "2023-11-16 09:48:46.1160", "2023-11-16 09:48:46.1240", "2023-11-16 09:48:46.1320", "2023-11-16 09:48:46.1410", "2023-11-16 09:48:46.1480", "2023-11-16 09:48:46.1570", "2023-11-16 09:48:46.1650", "2023-11-16 09:48:46.1720", "2023-11-16 09:48:46.1820", "2023-11-16 09:48:46.1900", "2023-11-16 09:48:46.1980", "2023-1…
6BTOLJ	P17	2013-10-10	Indoor	Right	36	Day-1	100	29	71	2023-11-16 15:14:25.662251+00:00	2023-11-16 17:51:17.197257+00:00	tracking_test	2023-11-16 09:51:04+00:00	2023-11-16 09:51:16+00:00	12	{'path': [{84.5, 577.5}, {92, 579}, {96.5, 580.5}, {110.5, 585.5}, {125.5, 590}, {139, 594}, {150, 596.5}, {159, 598}, {169, 600.5}, {180.5, 604}, {191.5, 608.5}, {199, 610.5}, {204, 611.5}, {209.5, 613.5}, {215.50006103515625, 616}, {223.00006103515625, 618.5}, {231.50006103515625, 621.5}, {239.50003051757812, 624.5}, {248.00003051757812, 628}, {255.50003051757812, 630.5}, {262.50003051757812, 6…
6BTOLJ	P18	2013-10-10	Indoor	Right	36	Day-1	100	29	71	2023-11-16 15:14:25.662251+00:00	2023-11-16 17:51:17.197257+00:00	tracking_test	2023-11-16 10:02:58+00:00	2023-11-16 10:03:12+00:00	14	{'path': [{55, 572}, {56, 572}, {57, 571.5}, {58, 571}, {59, 570.5}, {60, 570}, {61, 570}, {61.5, 570}, {63, 570}, {63.5, 569.5}, {64.5, 569.5}, {65.5, 569.5}, {66, 569.5}, {66.5, 569.5}, {67, 569.5}, {67.5, 569.5}, {68, 569.5}, {68.5, 569.5}, {69, 569.5}, {69.5, 569.5}, {70.5, 569.5}, {71, 569.5}, {72, 569.5}, {73, 569.5}, {75, 569.5}, {76.5, 569.5}, {79, 569.5}, {81, 569.5}, {83.5, 569.5}, {86,…
6BTOLJ	P18	2013-10-10	Indoor	Right	36	Day-1	100	29	71	2023-11-16 15:14:25.662251+00:00	2023-11-16 17:51:17.197257+00:00	tracking_test	2023-11-16 10:03:30+00:00	2023-11-16 10:03:30+00:00	0	{'path': [, {958.5001220703125, 361.5}, {954.0001220703125, 361.5}, {950.0001220703125, 361.5}, {947.0001220703125, 362.5}, {944.5001220703125, 363.5}, {943.5001220703125, 365}, {942.5001220703125, 365.5}, {98.5, 575}, {99, 575}, {100.5, 575}, {102, 575}, {104.5, 575}, {107, 575.5}, {109.5, 576}, {112.5, 577}, {115, 577.5}, {117.5, 578}, {119.5, 578.5}, {121, 579}, {123, 579.5}, {124.5, 579.5}, {…
6BTOLJ	P19	2014-10-10	Indoor	Right	36	Day-1	100	29	71	2023-11-16 15:14:25.662251+00:00	2023-11-16 17:51:17.197257+00:00	at_the_market	2023-11-16 10:15:14+00:00	2023-11-16 10:15:46+00:00	32	'movement_paths': ["{'start_time': '2023-11-16 10:14:10.608', 'object_name': 'fruit4', 'move_path': [(213.500000,362.000000), (215.500000,362.000000), (218.500000,362.000000), (222.000000,362.000000), (225.500000,361.500000), (228.500000,360.500000), (232.500000,359.500000), (235.500000,358.500000), (239.000000,357.000000), (242.000000,356.500000), (245.500000,356.000000), (249.500000,355.000000)…
6BTOLJ	P20	2014-10-10	Indoor	Right	36	Day-1	100	29	71	2023-11-16 15:14:25.662251+00:00	2023-11-16 17:51:17.197257+00:00	Round_Around	2023-11-16 10:16:17+00:00	2023-11-16 10:18:18+00:00	121	["righttap_time_anti_clock": [], "left_circle": ["center_y": 512.0, "center_x": 409.8, "radius": 199.16666666666666], "lefttap_angle_clock_clock": [263, 263, 263, 262, 262, 262, 261, 261, 260, 260, 260, 260, 260, 260, 259, 259, 259, 260, 260, 260, 260, 261, 261, 261, 261, 261, 261, 261, 261, 261, 260, 259, 258, 257, 255, 252, 250, 247, 244, 241, 238, 235, 233, 230, 227, 225, 222, 218, 215, 212, 2…
6BTOLJ	P21	2014-10-10	Indoor	Right	36	Day-1	100	29	71	2023-11-16 15:14:25.662251+00:00	2023-11-16 17:51:17.197257+00:00	tracking_test	2023-11-16 10:20:26+00:00	2023-11-16 10:20:34+00:00	8	{'path': [{113.5, 606.5}, {115.5, 608}, {117, 609}, {119, 610.5}, {121, 611.5}, {123, 613.5}, {125.5, 615}, {128, 616.5}, {131, 618}, {133.5, 620}, {137, 622}, {140, 623.5}, {143.5, 625.5}, {146.5, 626.5}, {149.5, 628}, {152.5, 629.5}, {155.5, 630.5}, {159, 631.5}, {161.5, 633}, {164.5, 633.5}, {167, 635}, {169.5, 635.5}, {172, 636.5}, {174.5, 637.5}, {176.5, 638}, {179.5, 639}, {182, 640}, {184.…
6BTOLJ	P21	2014-10-10	Indoor	Right	36	Day-1	100	29	71	2023-11-16 15:14:25.662251+00:00	2023-11-16 17:51:17.197257+00:00	tracking_test	2023-11-16 10:20:41+00:00	2023-11-16 10:20:45+00:00	4	{'path': [, {226.50006103515625, 640}, {228.00006103515625, 640}, {230.00006103515625, 640}, {232.00006103515625, 640}, {235.00006103515625, 642}, {238.50006103515625, 644}, {243.00003051757812, 646.5}, {248.00003051757812, 650}, {253.00003051757812, 653}, {258.00003051757812, 656.5}, {262.50003051757812, 659.5}, {267.50003051757812, 662.5}, {271.50003051757812, 665}, {276.00003051757812, 668}, {…
6BTOLJ	P22	2013-10-10	Indoor	Right	36	Day-1	100	29	71	2023-11-16 15:14:25.662251+00:00	2023-11-16 17:51:17.197257+00:00	morse_code	2023-11-16 10:25:21+00:00	2023-11-16 10:28:22+00:00	181	["left_handmove": ["type": ["Tap", "Move Inside", "Move Inside", "Move Inside", "Move Inside", "Move Inside", "Move Inside", "Move Inside", "Move Inside", "Move Inside", "Move Inside", "Move Inside", "Move Inside", "Release", "Tap", "Move Inside", "Move Inside", "Move Inside", "Move Inside", "Move Inside", "Move Inside", "Move Inside", "Move Inside", "Release", "Tap", "Move Inside", "Move Inside"…
6BTOLJ	P23	2014-10-10	Indoor	Right	36	Day-1	100	29	71	2023-11-16 15:14:25.662251+00:00	2023-11-16 17:51:17.197257+00:00	morse_code	2023-11-16 10:28:32+00:00	2023-11-16 10:31:33+00:00	181	["right_handmove": ["time": ["2023-11-16 10:28:33.8910", "2023-11-16 10:28:33.9140", "2023-11-16 10:28:35.0850", "2023-11-16 10:28:35.5200", "2023-11-16 10:28:38.7910", "2023-11-16 10:28:38.8140", "2023-11-16 10:28:39.6430", "2023-11-16 10:28:40.3940", "2023-11-16 10:28:41.0300", "2023-11-16 10:28:41.0540", "2023-11-16 10:28:41.8620", "2023-11-16 10:28:42.3560", "2023-11-16 10:28:43.0780", "2023-…
6BTOLJ	P24	2014-10-10	Indoor	Right	36	Day-1	100	29	71	2023-11-16 15:14:25.662251+00:00	2023-11-16 17:51:17.197257+00:00	tracking_test	2023-11-16 10:39:48+00:00	2023-11-16 10:39:56+00:00	8	{'path': [{87.5, 578}, {91.5, 579.5}, {97, 583}, {102, 587}, {107, 591.5}, {111, 594}, {113.5, 595.5}, {116.5, 596.5}, {120.5, 598}, {125, 599.5}, {129, 601}, {133, 603}, {136.5, 604}, {139, 605.5}, {141.5, 607}, {144, 608.5}, {146.5, 610.5}, {148.5, 612}, {150, 613.5}, {151, 614.5}, {152, 615.5}, {152.5, 616}, {154.5, 616.5}, {157, 616.5}, {161, 616.5}, {166.5, 617.5}, {173.5, 619}, {180.5, 621.…
6BTOLJ	P24	2014-10-10	Indoor	Right	36	Day-1	100	29	71	2023-11-16 15:14:25.662251+00:00	2023-11-16 17:51:17.197257+00:00	tracking_test	2023-11-16 10:40:01+00:00	2023-11-16 10:40:15+00:00	14	{'path': [, {115, 572.5}, {178.5, 564}, {184.5, 562.5}, {188.5, 562.5}, {193, 562.5}, {193.5, 562.5}, {194, 562.5}, {194, 563}, {194, 564}, {194, 565}, {193.5, 567.5}, {191, 570}, {189, 572}, {187.5, 574}, {185.5, 574.5}, {184, 575.5}, {183.5, 577}, {182.5, 578}, {182.5, 579.5}, {182.5, 580.5}, {183.5, 582}, {185, 583}, {186, 584}, {186.5, 586.5}, {187.5, 588}, {188, 589.5}, {188, 591}, {188.5, 5…
6BTOLJ	P25	2015-10-10	Indoor	Right	36	Day-1	100	29	71	2023-11-16 15:14:25.662251+00:00	2023-11-16 17:51:17.197257+00:00	morse_code	2023-11-16 10:40:56+00:00	2023-11-16 10:43:57+00:00	181	["morse_text": "A eagle is in the nest. The \n ", "error": ["code": ["-", "-", "-", "-", "-", "-", "-", "-", "-", "-", "-", "-", "-", "-", "-", "-", "-", "-", "-", "-", "-", "-", "-", "-", "-", "-", "-", "-", "-", "-", ".", ".", ".", "-", "-", "-", "-", "-", "-", "-", "-", "-", "-", "-", "-", "-", "-", "-", "-", ".", "-", "-", "-", "-", "-", "-", "-", "-", "-", "-", "-", "-", "-", "-", ".", "-", …
6BTOLJ	P25	2015-10-10	Indoor	Right	36	Day-1	100	29	71	2023-11-16 15:14:25.662251+00:00	2023-11-16 17:51:17.197257+00:00	at_the_market	2023-11-16 10:53:45+00:00	2023-11-16 10:54:16+00:00	31	'movement_paths': ["{'start_time': '2023-11-16 10:53:04.363', 'object_name': 'fruit4', 'move_path': [(218.500000,357.500000), (227.000000,357.500000), (242.500000,357.000000), (263.500000,356.000000), (288.500000,354.500000), (313.500000,353.500000), (339.000000,352.500000), (365.500000,352.500000), (391.000000,352.500000), (418.000000,352.500000), (446.500000,353.000000), (473.500000,355.000000)…
6BTOLJ	P25	2015-10-10	Indoor	Right	36	Day-1	100	29	71	2023-11-16 15:14:25.662251+00:00	2023-11-16 17:51:17.197257+00:00	tracking_test	2023-11-16 10:54:26+00:00	2023-11-16 10:54:34+00:00	8	{'path': [{96, 576.5}, {99, 576.5}, {102.5, 576.5}, {114.5, 576.5}, {129, 576.5}, {143, 577}, {155, 578.5}, {165, 579.5}, {173, 580.5}, {178.5, 582}, {181, 582.5}, {183, 583.5}, {183.5, 583.5}, {184, 584}, {184, 583.5}, {184, 584}, {184.5, 585.5}, {185.5, 586.5}, {186, 587.5}, {187.5, 589}, {188.5, 590.5}, {190, 591.5}, {191, 593.5}, {193, 595.5}, {195.5, 598.5}, {198, 601}, {202.5, 605.5}, {207.…
6BTOLJ	P25	2015-10-10	Indoor	Right	36	Day-1	100	29	71	2023-11-16 15:14:25.662251+00:00	2023-11-16 17:51:17.197257+00:00	tracking_test	2023-11-16 10:54:37+00:00	2023-11-16 10:54:45+00:00	8	{'path': [, {102.5, 572.5}, {105.5, 572.5}, {109, 572.5}, {115, 572.5}, {122, 572.5}, {129.5, 573}, {137, 574.5}, {145, 576}, {151.5, 577.5}, {157.5, 579.5}, {164, 581}, {168.5, 582.5}, {172.5, 584}, {176.5, 586}, {180.5, 587}, {184, 589}, {188, 590.5}, {191, 591.5}, {194.5, 593.5}, {197.5, 595.5}, {200, 597}, {202.5, 599}, {205, 601}, {206.5, 602.5}, {208, 603.5}, {209.5, 605}, {210.5, 606}, {21…
6BTOLJ	P26	2015-10-10	Indoor	Right	36	Day-1	100	29	71	2023-11-16 15:14:25.662251+00:00	2023-11-16 17:51:17.197257+00:00	tracking_test	2023-11-16 10:58:15+00:00	2023-11-16 10:58:19+00:00	4	{'path': [{72.5, 583}, {75.5, 583}, {80, 584.5}, {86, 586.5}, {91.5, 589}, {97, 591.5}, {103, 594}, {108.5, 596}, {113, 598}, {118, 600}, {122, 602}, {126.5, 604}, {131, 606.5}, {135.5, 609}, {140.5, 611.5}, {146, 614.5}, {151, 617}, {156, 620}, {161.5, 623}, {167, 625.5}, {172.5, 628.5}, {178.5, 631}, {183.5, 633.5}, {189, 635}, {194, 637}, {198.5, 638}, {203, 639.5}, {208, 641}, {212.5, 642.5},…
6BTOLJ	P26	2015-10-10	Indoor	Right	36	Day-1	100	29	71	2023-11-16 15:14:25.662251+00:00	2023-11-16 17:51:17.197257+00:00	tracking_test	2023-11-16 10:58:26+00:00	2023-11-16 10:58:35+00:00	9	{'path': [, {81.5, 582}, {83, 582}, {85.5, 582}, {88.5, 582}, {92, 582}, {95, 582}, {99, 582}, {104, 582}, {109, 582}, {113.5, 583.5}, {119, 584.5}, {124, 586.5}, {128.5, 588}, {133.5, 589.5}, {138.5, 591.5}, {142.5, 593}, {147.5, 594.5}, {152, 596.5}, {157, 598.5}, {162, 601}, {167, 603.5}, {172, 607.5}, {178, 611}, {183, 614.5}, {188, 618}, {193, 622}, {197.5, 625.5}, {202.5, 628.5}, {207, 632}…
6BTOLJ	P26	2015-10-10	Indoor	Right	36	Day-1	100	29	71	2023-11-16 15:14:25.662251+00:00	2023-11-16 17:51:17.197257+00:00	tracking_test	2023-11-16 10:58:41+00:00	2023-11-16 10:58:47+00:00	6	{'path': [, {69, 578}, {70.5, 578}, {72.5, 578}, {77, 579.5}, {82.5, 582}, {89.5, 585.5}, {97.5, 588.5}, {105, 591.5}, {112.5, 594}, {119, 596.5}, {125.5, 598.5}, {132, 601}, {138, 603.5}, {144.5, 606}, {149.5, 608.5}, {154.5, 611}, {159, 614.5}, {165.5, 618}, {171.5, 622}, {178, 625.5}, {184, 628.5}, {190, 631}, {195.5, 633}, {202, 635}, {209.5, 637}, {216.50006103515625, 639}, {224.000061035156…
6BTOLJ	P26	2015-10-10	Indoor	Right	36	Day-1	100	29	71	2023-11-16 15:14:25.662251+00:00	2023-11-16 17:51:17.197257+00:00	tracking_test	2023-11-16 10:58:51+00:00	2023-11-16 10:58:56+00:00	5	{'path': [, {803.00006103515625, 214.5}, {803.00006103515625, 216.5}, {803.00006103515625, 217}, {800.50006103515625, 217}, {798.00006103515625, 216.5}, {795.00006103515625, 213.5}, {791.00006103515625, 210}, {787.00006103515625, 205}, {49, 570.5}, {49, 570.5}, {56, 570.5}, {63.5, 571}, {71, 572}, {78, 572.5}, {85, 573}, {91, 574}, {96.5, 574.5}, {101.5, 575.5}, {105.5, 577}, {109, 578}, {112.5, …
6BTOLJ	P26	2015-10-10	Indoor	Right	36	Day-1	100	29	71	2023-11-16 15:14:25.662251+00:00	2023-11-16 17:51:17.197257+00:00	tracking_test	2023-11-16 10:59:03+00:00	2023-11-16 10:59:10+00:00	7	{'path': [, {221.50006103515625, 333.5}, {221.50006103515625, 331}, {82.5, 572}, {85, 572}, {89, 572}, {94, 572}, {99.5, 572}, {106.5, 572.5}, {113.5, 573}, {121, 573.5}, {128.5, 574}, {136, 575}, {142.5, 576}, {148, 577}, {153.5, 579}, {157, 581}, {160.5, 583}, {164, 585.5}, {167, 587.5}, {170, 589.5}, {173, 591.5}, {175.5, 594}, {178.5, 596.5}, {181, 598.5}, {183.5, 600.5}, {186, 602.5}, {189, …
6BTOLJ	P26	2015-10-10	Indoor	Right	36	Day-1	100	29	71	2023-11-16 15:14:25.662251+00:00	2023-11-16 17:51:17.197257+00:00	tracking_test	2023-11-16 10:59:14+00:00	2023-11-16 10:59:21+00:00	7	{'path': [, {142.5, 599.5}, {143, 601}, {144.5, 602.5}, {146, 603.5}, {152, 605.5}, {161.5, 608.5}, {177, 611}, {195.5, 614.5}, {212.5, 618}, {228.50006103515625, 622.5}, {241.00003051757812, 627.5}, {249.50003051757812, 632.5}, {255.50003051757812, 638}, {260.50003051757812, 643.5}, {265.00003051757812, 649}, {269.50003051757812, 654.5}, {274.50003051757812, 659}, {279.50003051757812, 663}, {284…
6BTOLJ	P27	2015-10-10	Indoor	Right	36	Day-1	100	29	71	2023-11-16 15:14:25.662251+00:00	2023-11-16 17:51:17.197257+00:00	tracking_test	2023-11-16 10:59:37+00:00	2023-11-16 10:59:45+00:00	8	{'path': [{109, 573.5}, {111.5, 573.5}, {117.5, 574.5}, {125.5, 576}, {132.5, 577}, {138.5, 577}, {144.5, 578}, {149.5, 579.5}, {154, 580}, {157, 581}, {159.5, 581}, {162.5, 581.5}, {166.5, 582}, {170.5, 582.5}, {174.5, 583.5}, {178.5, 584.5}, {181.5, 585.5}, {183.5, 586}, {186, 586.5}, {189.5, 587}, {194.5, 588}, {200, 589.5}, {206.5, 591.5}, {212, 594}, {217.00006103515625, 595.5}, {221.0000610…
6BTOLJ	P27	2015-10-10	Indoor	Right	36	Day-1	100	29	71	2023-11-16 15:14:25.662251+00:00	2023-11-16 17:51:17.197257+00:00	tracking_test	2023-11-16 10:59:57+00:00	2023-11-16 11:00:07+00:00	10	{'path': [, {1055.5001220703125, 294.5}, {1053.0001220703125, 293.5}, {1051.5001220703125, 292.5}, {1050.0001220703125, 291}, {1049.5001220703125, 290}, {143, 600.5}, {143, 603}, {143.5, 606}, {143.5, 608}, {143.5, 609}, {143.5, 609.5}, {143, 609.5}, {142.5, 609.5}, {142, 609.5}, {140, 607.5}, {137, 603.5}, {133.5, 599}, {130.5, 595}, {128, 591.5}, {126.5, 587.5}, {125, 585}, {123, 582.5}, {119.5…
6BTOLJ	P27	2015-10-10	Indoor	Right	36	Day-1	100	29	71	2023-11-16 15:14:25.662251+00:00	2023-11-16 17:51:17.197257+00:00	tracking_test	2023-11-16 11:00:13+00:00	2023-11-16 11:00:22+00:00	9	{'path': [, {179.5, 582.5}, {183.5, 586}, {188.5, 591}, {194, 596.5}, {200, 604}, {207, 613.5}, {214.50006103515625, 623.5}, {221.50006103515625, 633}, {227.00006103515625, 640}, {231.50006103515625, 645}, {233.50006103515625, 647.5}, {236.00006103515625, 649.5}, {238.50006103515625, 650.5}, {241.50003051757812, 651.5}, {245.50003051757812, 652}, {250.00003051757812, 652}, {255.00003051757812, 65…
6BTOLJ	P27	2015-10-10	Indoor	Right	36	Day-1	100	29	71	2023-11-16 15:14:25.662251+00:00	2023-11-16 17:51:17.197257+00:00	morse_code	2023-11-16 11:00:32+00:00	2023-11-16 11:03:33+00:00	181	["morse_text": "I love my new pets. The cat sits on the ma \n t. Jodie can ride the blue bike. Rats love to eat nuts. ", "error": ["code": [".", ".", ".", ".", "-", "-", ".", "-", "-", ".", ".", "-", ".", "-", ".", ".", "-", "-", ".", ".", "-", "-", "-", ".", "-", "-", "#SWAP#", ".", ".", "-", "-", "-", "-", "-", "-", ".", ".", ".", "-", ".", "-", "-", "-", ".", ".", "-", ".", "-", "-", "-", ".",…
6BTOLJ	P28	2009-10-10	Indoor	Right	36	Day-1	100	29	71	2023-11-16 15:14:25.662251+00:00	2023-11-16 17:51:17.197257+00:00	at_the_market	2023-11-16 11:47:11+00:00	2023-11-16 11:48:05+00:00	54	'movement_paths': ["{'start_time': '2023-11-16 11:46:35.731', 'object_name': 'fruit6', 'move_path': [(262.000000,477.000000), (263.500000,477.000000), (265.500000,477.000000), (267.500000,477.000000), (270.000000,477.000000), (272.000000,477.500000), (275.000000,478.500000), (277.500000,479.500000), (280.500000,480.500000), (284.000000,481.500000), (287.500000,482.000000), (292.000000,483.500000)…
6BTOLJ	P28	2009-10-10	Indoor	Right	36	Day-1	100	29	71	2023-11-16 15:14:25.662251+00:00	2023-11-16 17:51:17.197257+00:00	morse_code	2023-11-16 11:48:15+00:00	2023-11-16 11:51:16+00:00	181	["right_handmove": ["type": ["Tap", "Release", "Tap", "Release", "Tap", "Release", "Tap", "Release", "Tap", "Release", "Tap", "Release", "Tap", "Release", "Tap", "Release", "Tap", "Release", "Tap", "Release", "Tap", "Release", "Tap", "Release", "Tap", "Release", "Tap", "Release", "Tap", "Release", "Tap", "Release", "Tap", "Release", "Tap", "Release", "Tap", "Release", "Tap", "Release", "Tap", "Re…
