# Supplementary material for: Gamified mHealth System for Evaluating Upper Limb Motor Performance in Children: Cross-Sectional Feasibility Study
Source: JMIR Serious Games. 2025 Feb 28;13:e57802. doi: 10.2196/57802 (PMC11909489; doi:10.2196/57802)
Supplement: Multimedia Appendix 1 [file games_v13i1e57802_app1.zip › FeasibilityTesting/Data/P30.csv]

user_id	name	age	location	used_hand	study_id	study_day	try_allowed	try_number	try_remaining	study_start	study_end	game_type	star_time	end_time	total_time	data
ZURFW1	P30	2011-08-05	Lab	Right	21	Day-1	50	18	32	2023-06-20 19:58:54.194268+00:00	2023-06-20 20:19:30.368469+00:00	Coloring	2023-06-20 15:01:46+00:00	2023-06-20 15:03:52+00:00	126	["points": [["starttime": "2023-06-20 15:01:45.9570", "path": [(416.0, 339.5), (417.0, 334.5), (418.5, 331.5), (419.5, 328.5), (422.5, 323.0), (425.0, 317.5), (426.5, 314.5), (427.5, 312.5), (428.0, 311.5), (428.0, 311.0), (428.0, 312.5), (428.0, 314.5), (428.0, 317.0), (428.0, 320.5), (428.0, 324.5), (428.0, 330.0), (428.0, 337.0), (428.0, 345.0), (427.5, 352.0), (427.0, 360.0), (426.0, 368.0), …
ZURFW1	P30	2011-08-05	Lab	Right	21	Day-1	50	18	32	2023-06-20 19:58:54.194268+00:00	2023-06-20 20:19:30.368469+00:00	morse_code	2023-06-20 15:04:33+00:00	2023-06-20 15:07:34+00:00	181	["right_handmove": ["type": ["Tap", "Release", "Tap", "Release", "Tap", "Release", "Tap", "Release", "Tap", "Release", "Tap", "Release", "Tap", "Release", "Tap", "Release", "Tap", "Release", "Tap", "Release", "Tap", "Release", "Tap", "Release", "Tap", "Release", "Tap", "Release", "Tap", "Release", "Tap", "Release", "Tap", "Release", "Tap", "Release", "Tap", "Release", "Tap", "Release", "Tap", "Re…
ZURFW1	P30	2011-08-05	Lab	Right	21	Day-1	50	18	32	2023-06-20 19:58:54.194268+00:00	2023-06-20 20:19:30.368469+00:00	tracking_test	2023-06-20 15:08:18+00:00	2023-06-20 15:08:39+00:00	21	{'path': [{102.99996948242188, 585}, {102.5, 587}, {102.5, 587.5}, {104.5, 587.5}, {108.5, 587.5}, {112, 588.5}, {117.00003051757812, 589.5}, {121.5, 590.5}, {126.5, 591.5}, {131.5, 592.5}, {135.5, 594}, {138.5, 595}, {141.00003051757812, 596}, {143.00003051757812, 596.5}, {145, 596.5}, {147.50003051757812, 596.5}, {150, 596.5}, {152.99996948242188, 596.5}, {156.00003051757812, 596.5}, {160, 596.…
ZURFW1	P30	2011-08-05	Lab	Right	21	Day-1	50	18	32	2023-06-20 19:58:54.194268+00:00	2023-06-20 20:19:30.368469+00:00	tracking_test	2023-06-20 15:08:46+00:00	2023-06-20 15:08:59+00:00	13	{'path': [, {131, 579}, {141.00003051757812, 579}, {144, 579}, {159, 580.5}, {174.99996948242188, 587.5}, {191.5, 594.5}, {206, 599.5}, {218, 604}, {226.99996948242188, 609}, {232.5, 614.5}, {238.5, 619.5}, {244, 623.5}, {249.5, 628}, {255, 631.5}, {261, 635.5}, {267.5, 640.5}, {274, 645.5}, {280.5, 650.5}, {287, 654}, {293, 656}, {299.5, 658}, {306, 661.5}, {312.5, 665}, {319, 669}, {325, 672}, …
ZURFW1	P30	2011-08-05	Lab	Right	21	Day-1	50	18	32	2023-06-20 19:58:54.194268+00:00	2023-06-20 20:19:30.368469+00:00	tracking_test	2023-06-20 15:09:03+00:00	2023-06-20 15:09:12+00:00	9	{'path': [, {115.5, 595}, {127.5, 595}, {132.5, 595}, {146.49996948242188, 597}, {167.5, 602}, {189, 606}, {211, 613}, {230.5, 621}, {244.49996948242188, 627}, {255, 633}, {262.5, 638.5}, {269, 642.5}, {274, 645}, {278.5, 647.5}, {283.5, 650}, {290.5, 655}, {297.5, 659}, {305, 663.5}, {312.5, 667.5}, {319.5, 670.5}, {326, 673}, {332, 675}, {337, 677}, {342, 678.5}, {348, 679}, {353.5, 679}, {360,…
ZURFW1	P30	2011-08-05	Lab	Right	21	Day-1	50	18	32	2023-06-20 19:58:54.194268+00:00	2023-06-20 20:19:30.368469+00:00	tracking_test	2023-06-20 15:09:15+00:00	2023-06-20 15:09:28+00:00	13	{'path': [, {107.5, 591.5}, {114.5, 589}, {120, 588}, {122, 587.5}, {128.99996948242188, 586.5}, {134.5, 586.5}, {139.99996948242188, 586.5}, {145.5, 588.5}, {150.5, 590.5}, {157.49996948242188, 591}, {164.5, 591.5}, {170, 592}, {174, 594}, {178.00003051757812, 595.5}, {182, 597}, {187.5, 598}, {193.5, 599}, {198.5, 599.5}, {203, 601}, {208, 604}, {213, 608.5}, {218, 613.5}, {222.5, 618.5}, {225.…
ZURFW1	P30	2011-08-05	Lab	Right	21	Day-1	50	18	32	2023-06-20 19:58:54.194268+00:00	2023-06-20 20:19:30.368469+00:00	tracking_test	2023-06-20 15:09:30+00:00	2023-06-20 15:09:42+00:00	12	{'path': [, {126.5, 565.5}, {128.99996948242188, 565}, {138.5, 564}, {154.5, 562.5}, {172.5, 562}, {187, 562}, {196.49996948242188, 562.5}, {202, 568}, {206, 573}, {209, 578.5}, {213.99996948242188, 583.5}, {219, 588.5}, {224.5, 594}, {229, 600}, {232.5, 606}, {237.5, 613}, {242.49996948242188, 620.5}, {247, 627}, {250.5, 633}, {254.00003051757812, 640}, {258.50003051757812, 645}, {263.9999694824…
ZURFW1	P30	2011-08-05	Lab	Right	21	Day-1	50	18	32	2023-06-20 19:58:54.194268+00:00	2023-06-20 20:19:30.368469+00:00	tracking_test	2023-06-20 15:09:46+00:00	2023-06-20 15:10:01+00:00	15	{'path': [, {157, 573}, {160, 573}, {160.50003051757812, 573}, {166.5, 573}, {173, 574.5}, {178.5, 576.5}, {182, 578.5}, {184.50003051757812, 580.5}, {187, 582}, {189, 583.5}, {190.5, 584.5}, {192, 584.5}, {192.5, 584.5}, {139.5, 583.5}, {144.49996948242188, 583.5}, {146, 584}, {152.99996948242188, 585}, {161, 586}, {168, 586.5}, {174.99996948242188, 586.5}, {180.00003051757812, 586.5}, {182.5, 5…
ZURFW1	P30	2011-08-05	Lab	Right	21	Day-1	50	18	32	2023-06-20 19:58:54.194268+00:00	2023-06-20 20:19:30.368469+00:00	tracking_test	2023-06-20 15:10:05+00:00	2023-06-20 15:10:19+00:00	14	{'path': [, {127, 584.5}, {128.5, 584.5}, {133.49996948242188, 584.5}, {138, 585.5}, {141.00003051757812, 586.5}, {144, 586.5}, {147.50003051757812, 587.5}, {150.5, 588}, {154.00003051757812, 589}, {159, 589.5}, {165, 591}, {171.5, 591.5}, {178.00003051757812, 592}, {185.5, 593}, {192, 594.5}, {199, 597}, {205, 599}, {211.5, 601}, {218.49996948242188, 603}, {224.5, 605}, {229.5, 608}, {234, 611},…
ZURFW1	P30	2011-08-05	Lab	Right	21	Day-1	50	18	32	2023-06-20 19:58:54.194268+00:00	2023-06-20 20:19:30.368469+00:00	tracking_test	2023-06-20 15:10:22+00:00	2023-06-20 15:10:36+00:00	14	{'path': [, {124, 584.5}, {130.00003051757812, 584.5}, {136, 583.5}, {138.5, 583}, {148, 581}, {157, 580}, {164.5, 580}, {169, 580.5}, {172, 583.5}, {174.5, 586.5}, {176.99996948242188, 589}, {181, 591}, {186, 592.5}, {191.5, 594}, {196.49996948242188, 596}, {201.5, 598.5}, {206, 601}, {209, 604}, {212.5, 607}, {215.00003051757812, 610}, {218, 612}, {221.50003051757812, 614}, {225.5, 616}, {229.5…
ZURFW1	P30	2011-08-05	Lab	Right	21	Day-1	50	18	32	2023-06-20 19:58:54.194268+00:00	2023-06-20 20:19:30.368469+00:00	tracking_test	2023-06-20 15:10:39+00:00	2023-06-20 15:10:52+00:00	13	{'path': [, {117.5, 594}, {127.5, 594}, {130.5, 594}, {138, 594}, {144.49996948242188, 594}, {150.5, 595}, {156.00003051757812, 595}, {163.5, 595}, {171, 595}, {179.5, 595}, {189.5, 596.5}, {197.50003051757812, 599}, {203.5, 601.5}, {209.5, 604}, {214.5, 606}, {218.49996948242188, 608.5}, {222.5, 611}, {226.5, 615}, {231, 620}, {236.5, 624}, {242, 627}, {247, 630}, {252.5, 633.5}, {257, 638}, {26…
ZURFW1	P30	2011-08-05	Lab	Right	21	Day-1	50	18	32	2023-06-20 19:58:54.194268+00:00	2023-06-20 20:19:30.368469+00:00	tracking_test	2023-06-20 15:10:55+00:00	2023-06-20 15:11:10+00:00	15	{'path': [, {123.50003051757812, 584.5}, {128.99996948242188, 584.5}, {131.5, 584.5}, {139.5, 584.5}, {151.5, 586.5}, {163.5, 589.5}, {172.5, 592.5}, {176.99996948242188, 594.5}, {180.5, 596.5}, {184, 598}, {186.50003051757812, 599}, {189.99996948242188, 599.5}, {194.49996948242188, 601}, {199, 602}, {204.00003051757812, 604}, {208.50003051757812, 605.5}, {213, 607}, {217.00003051757812, 609.5}, …
ZURFW1	P30	2011-08-05	Lab	Right	21	Day-1	50	18	32	2023-06-20 19:58:54.194268+00:00	2023-06-20 20:19:30.368469+00:00	at_the_market	2023-06-20 15:12:33+00:00	2023-06-20 15:13:04+00:00	31	'movement_paths': ["{'start_time': '2023-06-20 15:12:04.259', 'object_name': 'fruit1', 'move_path': [(154.500000,160.500000), (159.000000,162.000000), (164.000000,163.000000), (166.500000,163.500000), (169.500000,164.000000), (175.000000,164.000000), (181.000000,164.000000), (187.000000,163.000000), (192.000000,161.000000), (196.500000,160.500000), (202.500000,159.500000), (209.500000,158.500000)…
ZURFW1	P30	2011-08-05	Lab	Right	21	Day-1	50	18	32	2023-06-20 19:58:54.194268+00:00	2023-06-20 20:19:30.368469+00:00	at_the_market	2023-06-20 15:12:33+00:00	2023-06-20 15:13:35+00:00	62	'movement_paths': ["{'start_time': '2023-06-20 15:12:04.259', 'object_name': 'fruit1', 'move_path': [(154.500000,160.500000), (159.000000,162.000000), (164.000000,163.000000), (166.500000,163.500000), (169.500000,164.000000), (175.000000,164.000000), (181.000000,164.000000), (187.000000,163.000000), (192.000000,161.000000), (196.500000,160.500000), (202.500000,159.500000), (209.500000,158.500000)…
ZURFW1	P30	2011-08-05	Lab	Right	21	Day-1	50	18	32	2023-06-20 19:58:54.194268+00:00	2023-06-20 20:19:30.368469+00:00	Round_Around	2023-06-20 15:13:40+00:00	2023-06-20 15:15:41+00:00	121	["left_circle": ["center_y": 405.0, "center_x": 324.0, "radius": 157.5], "righttap_angle": [269, 270, 270, 271, 272, 273, 273, 274, 275, 276, 277, 277, 278, 278, 279, 279, 279, 280, 280, 280, 281, 281, 281, 282, 282, 283, 283, 283, 283, 284, 284, 284, 285, 285, 286, 286, 286, 287, 287, 288, 288, 288, 289, 289, 290, 290, 291, 291, 291, 292, 292, 293, 293, 293, 294, 294, 294, 295, 295, 295, 296, 29…
ZURFW1	P30	2011-08-05	Lab	Right	21	Day-1	50	18	32	2023-06-20 19:58:54.194268+00:00	2023-06-20 20:19:30.368469+00:00	tracking_test	2023-06-20 15:18:17+00:00	2023-06-20 15:18:34+00:00	17	{'path': [{126.5, 575.5}, {130.00003051757812, 575.5}, {134, 576.5}, {135.5, 577}, {140.5, 578}, {144, 579}, {147.50003051757812, 579.5}, {149.50003051757812, 580}, {150.5, 580}, {150.99996948242188, 580}, {151.5, 580}, {152.5, 580}, {153.5, 580}, {155.5, 580.5}, {158, 582}, {160.50003051757812, 583}, {163.5, 584.5}, {167.00003051757812, 586}, {170, 588}, {174, 591}, {177.5, 593.5}, {182, 596}, {…
ZURFW1	P30	2011-08-05	Lab	Right	21	Day-1	50	18	32	2023-06-20 19:58:54.194268+00:00	2023-06-20 20:19:30.368469+00:00	tracking_test	2023-06-20 15:19:00+00:00	2023-06-20 15:19:10+00:00	10	{'path': [, {128.99996948242188, 584}, {133.49996948242188, 584.5}, {138.5, 585}, {141.00003051757812, 585.5}, {147, 586.5}, {155.5, 588}, {163, 591}, {170, 594}, {176.99996948242188, 596.5}, {184.50003051757812, 599}, {191.5, 601.5}, {198, 604}, {203.5, 607.5}, {210.50003051757812, 611}, {217.00003051757812, 615.5}, {224, 621}, {233.5, 628}, {245.50003051757812, 634}, {255.49996948242188, 640.5}…
ZURFW1	P30	2011-08-05	Lab	Right	21	Day-1	50	18	32	2023-06-20 19:58:54.194268+00:00	2023-06-20 20:19:30.368469+00:00	tracking_test	2023-06-20 15:19:15+00:00	2023-06-20 15:19:30+00:00	15	{'path': [, {124.5, 556.5}, {124.5, 558}, {124.5, 559.5}, {124.5, 560.5}, {125.5, 561.5}, {126.5, 562}, {132, 563}, {139.99996948242188, 565.5}, {146, 567.5}, {149, 569.5}, {152.5, 571}, {156.00003051757812, 572.5}, {159.49996948242188, 574.5}, {163, 577}, {166.5, 580.5}, {171, 584.5}, {175.5, 588.5}, {180.00003051757812, 591.5}, {184.50003051757812, 594}, {187.99996948242188, 595.5}, {191.5, 597…
