# Supplementary material for: Gamified mHealth System for Evaluating Upper Limb Motor Performance in Children: Cross-Sectional Feasibility Study
Source: JMIR Serious Games. 2025 Feb 28;13:e57802. doi: 10.2196/57802 (PMC11909489; doi:10.2196/57802)
Supplement: Multimedia Appendix 1 [file games_v13i1e57802_app1.zip › FeasibilityTesting/Data/Discovery_World_Day1.csv]

user_id	name	age	location	used_hand	study_id	study_day	try_allowed	try_number	try_remaining	study_start	study_end	game_type	star_time	end_time	total_time	data
17W8X3	P2	2015-08-14	Indoor	Right	35	Day-1	100	41	59	2023-11-16 15:13:57.830133+00:00	2023-11-16 17:49:38.651387+00:00	morse_code	2023-11-16 09:46:16+00:00	2023-11-16 09:49:17+00:00	181	["error": ["char": ["J", "J", "J", "J", "J", "J", "J", "J", "J", "J", "J", "J", "J", "J", "J", "J", "J", "J", "J", "o", "o", "d", "d", "c", "c", "c", "c", "c", "c", "c", "c", "c", "c", "c", "c", "c", "c", "c", "#SWAP#", "c", "c", "c", "c", "a", "r", "l", "l", "l", "u"], "time": ["2023-11-16 09:46:19.6110", "2023-11-16 09:46:19.8240", "2023-11-16 09:46:20.1020", "2023-11-16 09:46:20.3150", "2023-1…
17W8X3	P3	2013-08-14	Indoor	Right	35	Day-1	100	41	59	2023-11-16 15:13:57.830133+00:00	2023-11-16 17:49:38.651387+00:00	tracking_test	2023-11-16 09:49:28+00:00	2023-11-16 09:49:38+00:00	10	{'path': [{67, 585}, {68, 582}, {69.5, 580}, {70.5, 578.5}, {72.5, 576.5}, {74, 575.5}, {76, 575}, {77.5, 575}, {79, 575}, {80, 575}, {81, 575.5}, {81.5, 576.5}, {82.5, 577}, {82.5, 578}, {83, 578.5}, {83.5, 579.5}, {85.5, 579.5}, {92, 579.5}, {101.5, 579.5}, {111, 578.5}, {121, 578}, {129.5, 578}, {135.5, 580.5}, {139.5, 585}, {143, 589}, {147, 592}, {149.5, 594}, {152, 594}, {152.5, 594}, {152.…
17W8X3	P3	2013-08-14	Indoor	Right	35	Day-1	100	41	59	2023-11-16 15:13:57.830133+00:00	2023-11-16 17:49:38.651387+00:00	tracking_test	2023-11-16 09:49:50+00:00	2023-11-16 09:50:01+00:00	11	{'path': [, {83.5, 606}, {85, 606}, {87, 606}, {88.5, 606}, {90.5, 606}, {92, 606}, {94, 605.5}, {95, 605}, {96.5, 604.5}, {97, 604}, {98, 603.5}, {99, 603.5}, {99.5, 603}, {100.5, 603}, {101.5, 602.5}, {102, 602.5}, {103, 602.5}, {104, 602.5}, {104.5, 602.5}, {105.5, 602.5}, {106.5, 602.5}, {107.5, 602.5}, {108.5, 602.5}, {109, 602.5}, {109.5, 602.5}, {110.5, 602.5}, {111, 602.5}, {112, 602.5}, …
17W8X3	P3	2013-08-14	Indoor	Right	35	Day-1	100	41	59	2023-11-16 15:13:57.830133+00:00	2023-11-16 17:49:38.651387+00:00	tracking_test	2023-11-16 09:50:06+00:00	2023-11-16 09:50:14+00:00	8	{'path': [, {82.5, 596.5}, {85.5, 596.5}, {88.5, 596.5}, {91.5, 596.5}, {94, 596.5}, {97, 597}, {99, 597.5}, {101, 598}, {103, 598.5}, {104.5, 599}, {106, 599}, {108, 599.5}, {109.5, 600}, {111.5, 600.5}, {114, 601}, {116, 601}, {119, 601}, {121.5, 601}, {124, 601}, {126, 601}, {128, 601}, {130, 601}, {131.5, 601}, {133, 601}, {134.5, 601}, {135.5, 601}, {137.5, 601}, {139, 601}, {140.5, 601}, {1…
17W8X3	P3	2013-08-14	Indoor	Right	35	Day-1	100	41	59	2023-11-16 15:13:57.830133+00:00	2023-11-16 17:49:38.651387+00:00	tracking_test	2023-11-16 09:50:21+00:00	2023-11-16 09:50:26+00:00	5	{'path': [, {87, 631}, {88, 631}, {92, 631}, {95, 631}, {98, 631}, {100.5, 630.5}, {102.5, 630.5}, {104, 630.5}, {105.5, 630.5}, {106.5, 630.5}, {107, 630.5}, {108.5, 630}, {112.5, 627.5}, {123, 623}, {137.5, 616.5}, {150.5, 612}, {159.5, 609}, {165.5, 607}, {168.5, 606}, {171, 605.5}, {173, 605}, {174.5, 605}, {175.5, 605}, {176, 605}, {178, 605}, {184, 605}, {195, 605}, {206.5, 605}, {214.50006…
17W8X3	P3	2013-08-14	Indoor	Right	35	Day-1	100	41	59	2023-11-16 15:13:57.830133+00:00	2023-11-16 17:49:38.651387+00:00	tracking_test	2023-11-16 09:50:28+00:00	2023-11-16 09:50:33+00:00	5	{'path': [, {696.00006103515625, 205}, {699.50006103515625, 207.5}, {700.00006103515625, 207.5}, {699.50006103515625, 206.5}, {698.00006103515625, 206}, {697.50006103515625, 202.5}, {115, 561}, {224.00006103515625, 601}, {228.50006103515625, 603.5}, {234.00006103515625, 606}, {242.00003051757812, 608.5}, {251.50003051757812, 611}, {261.00003051757812, 612.5}, {271.00003051757812, 614.5}, {281.500…
17W8X3	P3	2013-08-14	Indoor	Right	35	Day-1	100	41	59	2023-11-16 15:13:57.830133+00:00	2023-11-16 17:49:38.651387+00:00	tracking_test	2023-11-16 09:50:37+00:00	2023-11-16 09:50:43+00:00	6	{'path': [, {727.50006103515625, 355.5}, {727.50006103515625, 359.5}, {728.00006103515625, 360.5}, {171.5, 616}, {174.5, 615}, {178, 611.5}, {271.00003051757812, 627}, {274.50003051757812, 631.5}, {277.50003051757812, 635.5}, {279.50003051757812, 638}, {280.50003051757812, 640}, {281.00003051757812, 640.5}, {281.50003051757812, 641.5}, {282.00003051757812, 642}, {283.00003051757812, 642.5}, {284.…
17W8X3	P4	2013-08-14	Indoor	Right	35	Day-1	100	41	59	2023-11-16 15:13:57.830133+00:00	2023-11-16 17:49:38.651387+00:00	morse_code	2023-11-16 09:51:11+00:00	2023-11-16 09:54:12+00:00	181	["morse_text": "We go \n ", "left_handmove": ["type": ["Tap", "Release", "Tap", "Move Inside", "Move Inside", "Move Inside", "Move Inside", "Move Inside", "Move Inside", "Move Inside", "Move Inside", "Move Inside", "Move Inside", "Move Inside", "Move Inside", "Move Inside", "Move Inside", "Move Inside", "Move Inside", "Move Inside", "Move Inside", "Move Inside", "Move Inside", "Move Inside", "Mov…
17W8X3	P5	2013-08-14	Indoor	Right	35	Day-1	100	41	59	2023-11-16 15:13:57.830133+00:00	2023-11-16 17:49:38.651387+00:00	tracking_test	2023-11-16 10:05:48+00:00	2023-11-16 10:06:01+00:00	13	{'path': [{40, 591}, {42, 591.5}, {44.5, 593}, {47, 594}, {50, 595}, {53, 596.5}, {55.5, 597.5}, {58.5, 598.5}, {61.5, 599}, {64.5, 599.5}, {68, 600}, {71.5, 601}, {75, 601}, {79.5, 601}, {84, 601.5}, {87.5, 601.5}, {91.5, 601.5}, {95.5, 601.5}, {99, 601.5}, {101.5, 601.5}, {104, 601.5}, {106, 601.5}, {107.5, 601.5}, {109, 601.5}, {109.5, 601}, {111, 601}, {111.5, 600.5}, {113, 600}, {114.5, 599.…
17W8X3	P5	2013-08-14	Indoor	Right	35	Day-1	100	41	59	2023-11-16 15:13:57.830133+00:00	2023-11-16 17:49:38.651387+00:00	tracking_test	2023-11-16 10:06:04+00:00	2023-11-16 10:06:15+00:00	11	{'path': [, {978.5001220703125, 272}, {981.5001220703125, 275.5}, {985.0001220703125, 279.5}, {989.0001220703125, 285}, {993.5001220703125, 290}, {997.5001220703125, 295}, {1001.5001220703125, 300}, {1004.5001220703125, 304.5}, {1007.0001220703125, 308}, {1009.5001220703125, 311}, {1011.5001220703125, 314}, {1013.0001220703125, 316}, {1014.0001220703125, 318}, {1016.0001220703125, 320.5}, {1017.0…
17W8X3	P6	2015-08-14	Indoor	Right	35	Day-1	100	41	59	2023-11-16 15:13:57.830133+00:00	2023-11-16 17:49:38.651387+00:00	tracking_test	2023-11-16 10:15:00+00:00	2023-11-16 10:15:07+00:00	7	{'path': [{135, 567}, {139, 569.5}, {140.5, 569.5}, {145.5, 571}, {149.5, 572}, {154.5, 573.5}, {161.5, 577}, {167, 580.5}, {170.5, 582}, {173.5, 582}, {177, 582}, {181, 582}, {184, 582}, {185.5, 582.5}, {187.5, 584}, {190.5, 586.5}, {194.5, 592}, {200.5, 600.5}, {207, 608.5}, {210, 612.5}, {212.5, 614}, {217.00006103515625, 616}, {225.50006103515625, 622}, {236.00006103515625, 630.5}, {243.50003…
17W8X3	P6	2015-08-14	Indoor	Right	35	Day-1	100	41	59	2023-11-16 15:13:57.830133+00:00	2023-11-16 17:49:38.651387+00:00	tracking_test	2023-11-16 10:15:12+00:00	2023-11-16 10:15:20+00:00	8	{'path': [, {227.50006103515625, 614}, {228.50006103515625, 617}, {229.50006103515625, 620}, {231.00006103515625, 623}, {231.50006103515625, 626}, {233.00006103515625, 629.5}, {233.50006103515625, 633}, {235.00006103515625, 637}, {236.00006103515625, 641}, {238.00006103515625, 645}, {239.00006103515625, 649.5}, {241.00003051757812, 652.5}, {241.50003051757812, 655}, {242.50003051757812, 657}, {24…
17W8X3	P6	2015-08-14	Indoor	Right	35	Day-1	100	41	59	2023-11-16 15:13:57.830133+00:00	2023-11-16 17:49:38.651387+00:00	tracking_test	2023-11-16 10:15:31+00:00	2023-11-16 10:15:37+00:00	6	{'path': [, {112, 581}, {114.5, 581}, {117.5, 581}, {121, 581}, {125.5, 581}, {130.5, 582}, {136, 583.5}, {141.5, 585}, {146.5, 587}, {150.5, 588.5}, {154, 589}, {157, 589}, {158.5, 589}, {159, 589}, {160, 589}, {160.5, 589}, {161, 588.5}, {161, 588}, {161.5, 588}, {162.5, 588}, {163.5, 588}, {164, 588}, {165.5, 588}, {166.5, 588}, {168.5, 588}, {170, 588}, {172.5, 589}, {175, 590.5}, {178, 592},…
17W8X3	P6	2015-08-14	Indoor	Right	35	Day-1	100	41	59	2023-11-16 15:13:57.830133+00:00	2023-11-16 17:49:38.651387+00:00	tracking_test	2023-11-16 10:15:42+00:00	2023-11-16 10:15:52+00:00	10	{'path': [, {123.5, 585.5}, {124.5, 585.5}, {125.5, 585.5}, {127, 585.5}, {128.5, 585.5}, {130.5, 585.5}, {132.5, 585.5}, {134.5, 585.5}, {137, 585.5}, {139, 585.5}, {141.5, 585.5}, {143, 585.5}, {145, 585.5}, {146.5, 585.5}, {147.5, 585.5}, {148.5, 585.5}, {150, 586.5}, {151.5, 587}, {152.5, 588}, {154.5, 589}, {155.5, 589}, {156.5, 589.5}, {157, 590}, {158, 590.5}, {158.5, 591}, {158.5, 591.5},…
17W8X3	P6	2015-08-14	Indoor	Right	35	Day-1	100	41	59	2023-11-16 15:13:57.830133+00:00	2023-11-16 17:49:38.651387+00:00	tracking_test	2023-11-16 10:15:55+00:00	2023-11-16 10:16:03+00:00	8	{'path': [, {128, 577}, {128, 573}, {128, 569.5}, {127.5, 566.5}, {127, 564.5}, {127, 563}, {127, 562.5}, {127.5, 562.5}, {128, 563}, {128.5, 564}, {129.5, 564.5}, {130, 565}, {130.5, 566}, {130.5, 566.5}, {130.5, 567}, {130.5, 567.5}, {130.5, 568}, {130.5, 568.5}, {131, 568.5}, {131, 569}, {131.5, 569.5}, {132, 569.5}, {132.5, 570}, {133, 570.5}, {133, 571}, {133, 571.5}, {134, 572}, {134.5, 572…
17W8X3	P6	2015-08-14	Indoor	Right	35	Day-1	100	41	59	2023-11-16 15:13:57.830133+00:00	2023-11-16 17:49:38.651387+00:00	tracking_test	2023-11-16 10:16:07+00:00	2023-11-16 10:16:17+00:00	10	{'path': [, {130.5, 591.5}, {131, 591.5}, {131.5, 591.5}, {132, 591.5}, {132.5, 591.5}, {133, 591.5}, {133.5, 591.5}, {134, 591.5}, {134, 592}, {134.5, 592}, {135, 592.5}, {135.5, 592.5}, {136, 593}, {136.5, 593}, {137, 593}, {137.5, 593.5}, {138, 593.5}, {138.5, 594}, {139, 594}, {139.5, 594}, {140, 594}, {140, 594.5}, {140.5, 594.5}, {141, 595}, {141.5, 595}, {142.5, 595.5}, {143, 596}, {143.5,…
17W8X3	P7	2014-08-14	Indoor	Right	35	Day-1	100	41	59	2023-11-16 15:13:57.830133+00:00	2023-11-16 17:49:38.651387+00:00	at_the_market	2023-11-16 10:18:45+00:00	2023-11-16 10:19:47+00:00	62	'movement_paths': ["{'start_time': '2023-11-16 10:17:22.890', 'object_name': 'fruit3', 'move_path': [(234.500000,262.000000), (237.000000,265.000000), (240.000000,269.000000), (243.500000,273.500000), (248.000000,279.000000), (254.000000,285.500000), (260.500000,291.500000), (267.500000,298.500000), (276.000000,305.500000), (284.500000,313.000000), (294.500000,321.000000), (306.000000,329.000000)…
17W8X3	P8	2013-08-14	Indoor	Right	35	Day-1	100	41	59	2023-11-16 15:13:57.830133+00:00	2023-11-16 17:49:38.651387+00:00	Round_Around	2023-11-16 10:26:32+00:00	2023-11-16 10:28:33+00:00	121	["righttap_angle_clock_clock": [267, 268, 268, 268, 269, 269, 270, 270, 271, 271, 272, 272, 273, 274, 274, 275, 276, 276, 277, 277, 278, 278, 279, 279, 279, 280, 280, 280, 281, 281, 282, 283, 283, 284, 285, 286, 287, 288, 289, 290, 290, 291, 292, 293, 293, 294, 295, 295, 296, 297, 297, 298, 298, 299, 299, 300, 300, 300, 300, 301, 301, 301, 301, 301, 301, 301, 302, 302, 302, 302, 302, 302, 302, 30…
17W8X3	P9	2012-08-14	Indoor	Right	35	Day-1	100	41	59	2023-11-16 15:13:57.830133+00:00	2023-11-16 17:49:38.651387+00:00	tracking_test	2023-11-16 10:30:20+00:00	2023-11-16 10:30:34+00:00	14	{'path': [{92, 588.5}, {94.5, 588.5}, {97, 588.5}, {100, 588.5}, {103.5, 588}, {107, 587.5}, {111, 587}, {115.5, 586.5}, {119.5, 586.5}, {124, 586}, {128.5, 585.5}, {133, 585}, {137, 584.5}, {141.5, 584}, {145.5, 584}, {149.5, 583.5}, {154, 583.5}, {158, 583}, {161.5, 583}, {165.5, 583}, {169, 583}, {171.5, 583}, {175, 583}, {177.5, 583}, {179.5, 583}, {182, 584}, {183.5, 584.5}, {185.5, 585.5}, …
17W8X3	P9	2012-08-14	Indoor	Right	35	Day-1	100	41	59	2023-11-16 15:13:57.830133+00:00	2023-11-16 17:49:38.651387+00:00	tracking_test	2023-11-16 10:30:43+00:00	2023-11-16 10:30:50+00:00	7	{'path': [, {191, 606}, {191.5, 606}, {192.5, 606}, {193.5, 606.5}, {195.5, 607.5}, {198.5, 609}, {202.5, 611.5}, {208.5, 615.5}, {214.50006103515625, 619}, {221.00006103515625, 623.5}, {228.00006103515625, 628}, {233.50006103515625, 632.5}, {239.00006103515625, 636}, {245.00003051757812, 640}, {250.50003051757812, 642.5}, {255.50003051757812, 646.5}, {260.50003051757812, 650}, {265.5000305175781…
17W8X3	P9	2012-08-14	Indoor	Right	35	Day-1	100	41	59	2023-11-16 15:13:57.830133+00:00	2023-11-16 17:49:38.651387+00:00	tracking_test	2023-11-16 10:30:58+00:00	2023-11-16 10:31:06+00:00	8	{'path': [, {218.50006103515625, 618}, {220.00006103515625, 618}, {222.00006103515625, 620}, {224.50006103515625, 621.5}, {226.50006103515625, 623}, {229.00006103515625, 625.5}, {231.00006103515625, 627}, {233.00006103515625, 628.5}, {234.50006103515625, 630.5}, {236.00006103515625, 631.5}, {238.00006103515625, 633}, {240.00003051757812, 634}, {241.00003051757812, 635}, {243.00003051757812, 636},…
17W8X3	P9	2012-08-14	Indoor	Right	35	Day-1	100	41	59	2023-11-16 15:13:57.830133+00:00	2023-11-16 17:49:38.651387+00:00	tracking_test	2023-11-16 10:31:10+00:00	2023-11-16 10:31:24+00:00	14	{'path': [, {93, 558.5}, {94.5, 558.5}, {95, 558.5}, {96.5, 559.5}, {97.5, 560.5}, {98.5, 561.5}, {99, 562.5}, {100, 563.5}, {101, 564.5}, {101.5, 565}, {102.5, 566}, {103.5, 566.5}, {104, 567}, {105.5, 567}, {106.5, 567.5}, {107.5, 568}, {109, 568}, {110, 568.5}, {111, 568.5}, {112.5, 569}, {114, 569.5}, {116, 569.5}, {118, 569.5}, {120.5, 570}, {122.5, 570.5}, {125, 571}, {128, 571}, {130.5, 57…
17W8X3	P10	2012-08-14	Indoor	Right	35	Day-1	100	41	59	2023-11-16 15:13:57.830133+00:00	2023-11-16 17:49:38.651387+00:00	tracking_test	2023-11-16 10:38:59+00:00	2023-11-16 10:39:17+00:00	18	{'path': [{85.5, 581.5}, {87.5, 581.5}, {89.5, 582}, {91.5, 583}, {93, 584}, {95, 584}, {97, 584.5}, {99, 584.5}, {101, 585}, {103, 585}, {105, 586}, {108, 586.5}, {111, 587.5}, {114.5, 589}, {118, 590}, {121, 591.5}, {124, 592}, {127, 593.5}, {130, 595}, {133, 596.5}, {136, 598}, {140, 599}, {144, 599}, {147.5, 599.5}, {151.5, 599.5}, {155, 599.5}, {159, 599.5}, {161.5, 599.5}, {164.5, 599.5}, {…
17W8X3	P10	2012-08-14	Indoor	Right	35	Day-1	100	41	59	2023-11-16 15:13:57.830133+00:00	2023-11-16 17:49:38.651387+00:00	tracking_test	2023-11-16 10:39:25+00:00	2023-11-16 10:39:39+00:00	14	{'path': [, {909.0001220703125, 234}, {911.0001220703125, 234}, {913.5001220703125, 234.5}, {916.0001220703125, 235.5}, {919.0001220703125, 237}, {922.5001220703125, 238.5}, {926.0001220703125, 240.5}, {930.0001220703125, 242.5}, {933.5001220703125, 244.5}, {938.0001220703125, 246.5}, {942.0001220703125, 249}, {945.5001220703125, 251}, {949.5001220703125, 253.5}, {953.0001220703125, 255}, {956.00…
17W8X3	P10	2012-08-14	Indoor	Right	35	Day-1	100	41	59	2023-11-16 15:13:57.830133+00:00	2023-11-16 17:49:38.651387+00:00	tracking_test	2023-11-16 10:39:46+00:00	2023-11-16 10:39:59+00:00	13	{'path': [, {205, 613.5}, {205, 614.5}, {205, 615}, {205.5, 616}, {206.5, 616}, {207.5, 617}, {209, 617.5}, {210, 618}, {211.5, 618}, {212.5, 618}, {214.00006103515625, 618.5}, {215.00006103515625, 618.5}, {217.00006103515625, 618.5}, {218.00006103515625, 619}, {220.00006103515625, 619.5}, {222.50006103515625, 620.5}, {225.00006103515625, 621}, {228.00006103515625, 622.5}, {231.00006103515625, 62…
17W8X3	P10	2012-08-14	Indoor	Right	35	Day-1	100	41	59	2023-11-16 15:13:57.830133+00:00	2023-11-16 17:49:38.651387+00:00	tracking_test	2023-11-16 10:40:07+00:00	2023-11-16 10:40:20+00:00	13	{'path': [, {73, 589}, {76, 589}, {78.5, 589}, {79.5, 589}, {80.5, 589}, {82.5, 589}, {83.5, 589}, {84.5, 589}, {86, 589}, {87, 589}, {88, 589.5}, {89.5, 590}, {91.5, 590.5}, {93.5, 590.5}, {96, 591}, {99, 591.5}, {103.5, 591.5}, {108.5, 592}, {115, 592.5}, {123, 593.5}, {131.5, 594}, {140, 594}, {148, 594.5}, {155.5, 595}, {162.5, 596}, {169, 596.5}, {174.5, 596.5}, {180, 597.5}, {184, 598}, {18…
17W8X3	P10	2012-08-14	Indoor	Right	35	Day-1	100	41	59	2023-11-16 15:13:57.830133+00:00	2023-11-16 17:49:38.651387+00:00	Round_Around	2023-11-16 10:41:31+00:00	2023-11-16 10:43:31+00:00	120	["lefttap_time_anti_anti": ["2023-11-16 10:42:03.0050", "2023-11-16 10:42:03.0180", "2023-11-16 10:42:03.0270", "2023-11-16 10:42:03.0350", "2023-11-16 10:42:03.0430", "2023-11-16 10:42:03.0510", "2023-11-16 10:42:03.0590", "2023-11-16 10:42:03.0680", "2023-11-16 10:42:03.0760", "2023-11-16 10:42:03.0840", "2023-11-16 10:42:03.0950", "2023-11-16 10:42:03.1010", "2023-11-16 10:42:03.1090", "2023-1…
17W8X3	P11	2016-08-14	Indoor	Right	35	Day-1	100	41	59	2023-11-16 15:13:57.830133+00:00	2023-11-16 17:49:38.651387+00:00	tracking_test	2023-11-16 10:50:15+00:00	2023-11-16 10:50:46+00:00	31	{'path': [{92, 579}, {97, 579}, {99, 579}, {104, 579}, {108, 579}, {110, 579.5}, {111.5, 579.5}, {113, 579.5}, {114, 579.5}, {116, 580}, {118.5, 580}, {120.5, 580.5}, {122.5, 580.5}, {124.5, 580.5}, {126.5, 581}, {128.5, 581.5}, {130.5, 582}, {133, 582.5}, {137.5, 584}, {142.5, 585}, {148.5, 586.5}, {153.5, 587.5}, {157.5, 587.5}, {161.5, 587.5}, {164.5, 588}, {167.5, 588.5}, {170, 589}, {172, 59…
17W8X3	P11	2016-08-14	Indoor	Right	35	Day-1	100	41	59	2023-11-16 15:13:57.830133+00:00	2023-11-16 17:49:38.651387+00:00	tracking_test	2023-11-16 10:51:01+00:00	2023-11-16 10:51:23+00:00	22	{'path': [, {107.5, 564.5}, {108.5, 564.5}, {109, 564.5}, {110.5, 564.5}, {111, 564.5}, {112.5, 564.5}, {113.5, 564.5}, {115, 564.5}, {116, 564.5}, {117.5, 564.5}, {119, 564.5}, {121, 564.5}, {122.5, 564.5}, {124, 564.5}, {125.5, 564.5}, {127.5, 564.5}, {129.5, 564.5}, {131, 564.5}, {133, 564.5}, {134.5, 564.5}, {136, 564.5}, {137.5, 564.5}, {139.5, 564.5}, {141, 564.5}, {142.5, 564.5}, {144.5, 5…
17W8X3	P12	2014-08-14	Indoor	Right	35	Day-1	100	41	59	2023-11-16 15:13:57.830133+00:00	2023-11-16 17:49:38.651387+00:00	morse_code	2023-11-16 11:01:31+00:00	2023-11-16 11:04:32+00:00	181	["left_handmove": ["time": ["2023-11-16 11:01:32.3190", "2023-11-16 11:01:32.8600", "2023-11-16 11:01:32.8770", "2023-11-16 11:01:32.9020", "2023-11-16 11:01:32.9440", "2023-11-16 11:01:32.9770", "2023-11-16 11:01:33.0100", "2023-11-16 11:01:33.0350", "2023-11-16 11:01:33.0690", "2023-11-16 11:01:33.1520", "2023-11-16 11:01:33.1940", "2023-11-16 11:01:33.2350", "2023-11-16 11:01:33.3020", "2023-1…
17W8X3	P12	2014-08-14	Indoor	Right	35	Day-1	100	41	59	2023-11-16 15:13:57.830133+00:00	2023-11-16 17:49:38.651387+00:00	tracking_test	2023-11-16 11:24:29+00:00	2023-11-16 11:24:45+00:00	16	{'path': [{67, 596.5}, {69.5, 596.5}, {74, 596.5}, {79, 595}, {82.5, 590.5}, {84.5, 586}, {87, 582}, {89.5, 579.5}, {93.5, 577}, {98, 575}, {104, 574.5}, {111.5, 574.5}, {118.5, 574.5}, {125.5, 574.5}, {130.5, 574.5}, {135.5, 574}, {140, 573.5}, {145.5, 573.5}, {151, 573.5}, {155.5, 574.5}, {159, 576.5}, {163.5, 578.5}, {168, 581.5}, {173, 584}, {177.5, 586}, {181, 587}, {185, 588}, {189, 589}, {…
17W8X3	P12	2014-08-14	Indoor	Right	35	Day-1	100	41	59	2023-11-16 15:13:57.830133+00:00	2023-11-16 17:49:38.651387+00:00	tracking_test	2023-11-16 11:25:07+00:00	2023-11-16 11:25:13+00:00	6	{'path': [, {117, 578.5}, {122.5, 579}, {130.5, 582.5}, {140.5, 586.5}, {149.5, 589.5}, {158.5, 592.5}, {168.5, 596}, {177, 598.5}, {183, 600.5}, {185.5, 601}, {188, 601}, {190, 601}, {190.5, 601}, {191.5, 601}, {192, 601}, {193, 601}, {193.5, 601}, {194, 601}, {194.5, 601}, {195, 601}, {195.5, 601}, {196, 601}, {196.5, 601.5}, {197.5, 601.5}, {197.5, 602}, {198.5, 602.5}, {199.5, 603}, {200.5, 6…
17W8X3	P12	2014-08-14	Indoor	Right	35	Day-1	100	41	59	2023-11-16 15:13:57.830133+00:00	2023-11-16 17:49:38.651387+00:00	tracking_test	2023-11-16 11:25:42+00:00	2023-11-16 11:25:43+00:00	1	{'path': [, {1126.5001220703125, 571}, {1123.5001220703125, 571}, {1122.0001220703125, 571}, {1121.5001220703125, 571}, {1122.0001220703125, 571}, {1125.0001220703125, 571}, {128.5, 578.5}, {129.5, 579}, {130, 580}, {130.5, 581.5}, {130.5, 582}, {131, 583}, {131, 584}, {131.5, 584.5}, {132.5, 585}, {133, 586}, {133.5, 586}, {134.5, 586.5}, {135.5, 586.5}, {136.5, 587}, {137.5, 587.5}, {139, 587.5…
17W8X3	P29	2015-08-14	Indoor	Right	35	Day-1	100	41	59	2023-11-16 15:13:57.830133+00:00	2023-11-16 17:49:38.651387+00:00	tracking_test	2023-11-16 11:26:12+00:00	2023-11-16 11:26:35+00:00	23	{'path': [{55, 587.5}, {58, 587.5}, {61, 587.5}, {66, 587.5}, {70.5, 587.5}, {74.5, 587.5}, {78, 587.5}, {82, 587.5}, {87, 587.5}, {92, 587.5}, {97.5, 587.5}, {102.5, 588}, {107, 589}, {111, 590}, {115.5, 591.5}, {119.5, 592.5}, {123.5, 594}, {127.5, 594.5}, {130.5, 596}, {135.5, 597}, {141, 598.5}, {146.5, 599.5}, {152, 601.5}, {156.5, 603.5}, {159, 604}, {161.5, 605.5}, {164, 606.5}, {166.5, 60…
17W8X3	P29	2015-08-14	Indoor	Right	35	Day-1	100	41	59	2023-11-16 15:13:57.830133+00:00	2023-11-16 17:49:38.651387+00:00	tracking_test	2023-11-16 11:26:41+00:00	2023-11-16 11:26:54+00:00	13	{'path': [, {81.5, 594}, {82, 594}, {82.5, 594}, {83.5, 594}, {84, 594}, {84.5, 594}, {85, 594.5}, {85.5, 594.5}, {85.5, 595}, {86, 595}, {86.5, 595.5}, {87, 595.5}, {87.5, 595.5}, {88, 595.5}, {88.5, 595.5}, {89, 595.5}, {89.5, 595.5}, {90, 595.5}, {90.5, 595.5}, {91, 595.5}, {91.5, 595.5}, {92, 595.5}, {92.5, 595.5}, {93, 595.5}, {94, 595.5}, {94.5, 595.5}, {95, 595.5}, {96, 595.5}, {97, 595.5}…
17W8X3	P13	2020-08-14	Indoor	Right	35	Day-1	100	41	59	2023-11-16 15:13:57.830133+00:00	2023-11-16 17:49:38.651387+00:00	Coloring	2023-11-16 11:38:34+00:00	2023-11-16 11:40:40+00:00	126	["trinagle": ["p2": (614.7, 409.6), "p1": (136.6, 153.6), "p3": (409.8, 716.8)], "points": [["path": [(404.5, 624.5), (404.0, 634.5), (402.0, 644.0), (399.0, 653.5), (397.0, 658.0), (396.5, 658.5), (396.0, 658.5), (395.0, 656.5), (393.5, 649.0), (392.0, 639.5), (390.0, 626.0)], "opacity": 1.0, "color": "#62E3FF", "starttime": "2023-11-16 11:39:03.8650", "endtime": "2023-11-16 11:39:03.9620", "wid…
17W8X3	P13	2020-08-14	Indoor	Right	35	Day-1	100	41	59	2023-11-16 15:13:57.830133+00:00	2023-11-16 17:49:38.651387+00:00	tracking_test	2023-11-16 11:40:51+00:00	2023-11-16 11:41:09+00:00	18	{'path': [{73.5, 594}, {73.5, 592}, {73.5, 591}, {73.5, 590}, {74, 589}, {74.5, 588.5}, {75, 588}, {76.5, 587.5}, {77.5, 587}, {79, 586.5}, {80.5, 586.5}, {82, 586}, {83.5, 585.5}, {84.5, 585.5}, {86.5, 585}, {87.5, 585}, {89.5, 584.5}, {91.5, 584}, {93.5, 583.5}, {95.5, 582}, {98, 581}, {100.5, 579.5}, {102.5, 578}, {104.5, 577}, {106.5, 575.5}, {108, 574.5}, {110, 573.5}, {111.5, 573}, {113.5, …
17W8X3	P13	2020-08-14	Indoor	Right	35	Day-1	100	41	59	2023-11-16 15:13:57.830133+00:00	2023-11-16 17:49:38.651387+00:00	tracking_test	2023-11-16 11:41:47+00:00	2023-11-16 11:41:47+00:00	0	{'path': [, {82, 583}, {84.5, 583}, {89, 583}, {94.5, 583}, {101.5, 582}, {111.5, 581}, {123.5, 580}, {136, 579.5}, {148, 579.5}, {158, 579.5}, {167.5, 580.5}, {176, 582}, {183, 583.5}, {189.5, 584}, {195, 585}, {199, 585}, {202.5, 585}, {205.5, 585}, {207, 585}, {207.5, 585}, {207.5, 585.5}, {207.5, 586}, {207.5, 586.5}, {207.5, 587.5}, {207.5, 589}, {207.5, 590.5}, {207.5, 593}, {207.5, 596.5},…
17W8X3	P13	2020-08-14	Indoor	Right	35	Day-1	100	41	59	2023-11-16 15:13:57.830133+00:00	2023-11-16 17:49:38.651387+00:00	at_the_market	2023-11-16 11:43:19+00:00	2023-11-16 11:44:21+00:00	62	'movement_paths': ["{'start_time': '2023-11-16 11:42:09.502', 'object_name': 'fruit6', {'start_time': '2023-11-16 11:42:10.402', 'object_name': 'None', 'move_path': [(254.500000,476.500000), (257.500000,476.500000), (261.000000,478.000000), (264.500000,479.000000), (268.000000,481.000000), (271.500000,483.000000), (274.500000,485.000000), (277.500000,487.000000), (280.000000,489.000000), (282.000…
17W8X3	P14	2010-08-14	Indoor	Right	35	Day-1	100	41	59	2023-11-16 15:13:57.830133+00:00	2023-11-16 17:49:38.651387+00:00	morse_code	2023-11-16 11:46:37+00:00	2023-11-16 11:49:38+00:00	181	["left_handmove": ["type": ["Tap", "Move Inside", "Move Inside", "Move Inside", "Move Inside", "Move Inside", "Move Inside", "Move Inside", "Move Inside", "Move Inside", "Move Inside", "Move Inside", "Move Inside", "Move Inside", "Move Inside", "Move Inside", "Move Inside", "Move Inside", "Move Inside", "Move Inside", "Move Inside", "Move Inside", "Move Inside", "Move Inside", "Move Inside", "Mov…
