# Supplementary material for: Gamified mHealth System for Evaluating Upper Limb Motor Performance in Children: Cross-Sectional Feasibility Study
Source: JMIR Serious Games. 2025 Feb 28;13:e57802. doi: 10.2196/57802 (PMC11909489; doi:10.2196/57802)
Supplement: Multimedia Appendix 1 [file games_v13i1e57802_app1.zip › FeasibilityTesting/Data/P29.csv]

user_id	name	age	location	used_hand	study_id	study_day	try_allowed	try_number	try_remaining	study_start	study_end	game_type	star_time	end_time	total_time	data
CWALSL	P29	2018-07-25	Lab	Right	20	Day-1	20	9	11	2023-06-19 19:27:21.747335+00:00	2023-06-19 19:42:48.333426+00:00	tracking_test	2023-06-19 14:29:15+00:00	2023-06-19 14:29:20+00:00	5	{'path': [{109, 580}, {115, 582}, {148.5, 590.5}, {179.5, 601.5}, {200.5, 613}, {219.5, 622.5}, {239.5, 630.5}, {258, 638.5}, {276.00003051757812, 646}, {296.5, 652}, {317, 657.5}, {335.5, 663.5}, {351.5, 670}, {367.5, 674.5}, {384, 678}, {401.5, 679}, {419.5, 677}, {435.5, 670}, {446, 663}, {452.5, 655.5}, {457, 648}, {458, 640.5}, {457.5, 632}, {452, 623}, {444.5, 613.5}, {435, 604.5}, {424, 59…
CWALSL	P29	2018-07-25	Lab	Right	20	Day-1	20	9	11	2023-06-19 19:27:21.747335+00:00	2023-06-19 19:42:48.333426+00:00	tracking_test	2023-06-19 14:29:25+00:00	2023-06-19 14:29:34+00:00	9	{'path': [, {95.5, 599}, {110.50003051757812, 598}, {117.00003051757812, 598}, {145.5, 598.5}, {171, 599}, {191.5, 599}, {209, 601}, {221.50003051757812, 605.5}, {228.00003051757812, 610}, {230.00003051757812, 612.5}, {230.5, 615}, {231.49996948242188, 617}, {233, 619}, {236.5, 622}, {242.49996948242188, 626.5}, {254.5, 635}, {277.5, 651}, {306, 672.5}, {331.5, 688.5}, {355, 698.5}, {377, 708}, {…
CWALSL	P29	2018-07-25	Lab	Right	20	Day-1	20	9	11	2023-06-19 19:27:21.747335+00:00	2023-06-19 19:42:48.333426+00:00	tracking_test	2023-06-19 14:29:47+00:00	2023-06-19 14:29:50+00:00	3	{'path': [, {37, 557.5}, {38.5, 557.5}, {44.5, 558.5}, {55.5, 562.5}, {66, 567.5}, {76.5, 570.5}, {88, 573}, {101, 575}, {115, 578.5}, {130.5, 586.5}, {146, 595.5}, {161, 602.5}, {174.5, 608.5}, {187, 612.5}, {196.49996948242188, 616}, {205.5, 619}, {213.5, 623}, {220.49996948242188, 626}, {226, 628}, {232, 630}, {237.99996948242188, 631.5}, {244.49996948242188, 633.5}, {250.5, 636.5}, {257, 640}…
CWALSL	P29	2018-07-25	Lab	Right	20	Day-1	20	9	11	2023-06-19 19:27:21.747335+00:00	2023-06-19 19:42:48.333426+00:00	tracking_test	2023-06-19 14:30:24+00:00	2023-06-19 14:30:30+00:00	6	{'path': [, {64, 592.5}, {64.5, 593}, {66, 594.5}, {68, 596}, {69.000030517578125, 596.5}, {70, 597}, {71, 598}, {71, 598.5}, {71.5, 598.5}, {73.500030517578125, 599.5}, {77, 602.5}, {78.999969482421875, 605}, {80.5, 606.5}, {80.5, 607.5}, {81, 607.5}, {81, 606}, {81, 604.5}, {80.5, 603.5}, {80.000030517578125, 603.5}, {79.5, 603.5}, {78.999969482421875, 603.5}, {78.5, 603.5}, {78, 603.5}, {78, 6…
CWALSL	P29	2018-07-25	Lab	Right	20	Day-1	20	9	11	2023-06-19 19:27:21.747335+00:00	2023-06-19 19:42:48.333426+00:00	tracking_test	2023-06-19 14:30:51+00:00	2023-06-19 14:30:52+00:00	1	{'path': [, {49, 567.5}, {51, 569.5}, {63, 577}, {73.500030517578125, 581.5}, {87, 584.5}, {105, 589}, {122, 594}, {132, 599}, {138, 601.5}, {139.5, 602}, {139.99996948242188, 602}, {141.00003051757812, 602}, {141.5, 602}, {143.5, 602.5}, {149.50003051757812, 604}, {168.5, 606}, {189, 609}, {206.5, 612}, {230.5, 616.5}, {256.5, 621}, {278.5, 625.5}, {298, 630.5}, {313.5, 635.5}, {327, 638}, {339,…
CWALSL	P29	2018-07-25	Lab	Right	20	Day-1	20	9	11	2023-06-19 19:27:21.747335+00:00	2023-06-19 19:42:48.333426+00:00	tracking_test	2023-06-19 14:31:07+00:00	2023-06-19 14:31:08+00:00	1	{'path': [, {599, 387}, {42.5, 582.5}, {42.5, 583}, {42, 584.5}, {42.5, 584.5}, {46.5, 584.5}, {54.999969482421875, 589}, {70.5, 598}, {90.5, 609}, {108.5, 618.5}, {124.5, 628}, {141.00003051757812, 637}, {160, 642.5}, {179, 647.5}, {202, 653}, {228.00003051757812, 658}, {257, 663.5}, {290.5, 669}, {325.5, 674.5}, {358, 683}, {383.5, 690}, {400, 695.5}, {406.5, 698.5}, {407, 700}, {407, 700.5}, {…
CWALSL	P29	2018-07-25	Lab	Right	20	Day-1	20	9	11	2023-06-19 19:27:21.747335+00:00	2023-06-19 19:42:48.333426+00:00	Round_Around	2023-06-19 14:34:49+00:00	2023-06-19 14:36:50+00:00	121	["lefttap_angle": [272, 272, 271, 271, 271, 271, 270, 270, 270, 270, 270, 269, 269, 269, 269, 268, 268, 267, 265, 262, 257, 253, 251, 248, 247, 247, 247, 247, 247, 247, 247, 247, 247, 247, 247, 247, 247, 247, 247, 247, 246, 246, 246, 246, 246, 245, 245, 244, 244, 243, 242, 241, 240, 240, 239, 239, 239, 238, 238, 238, 237, 237, 236, 236, 236, 235, 235, 234, 234, 234, 233, 233, 233, 232, 232, 232, …
CWALSL	P29	2018-07-25	Lab	Right	20	Day-1	20	9	11	2023-06-19 19:27:21.747335+00:00	2023-06-19 19:42:48.333426+00:00	at_the_market	2023-06-19 14:38:08+00:00	2023-06-19 14:39:10+00:00	62	'movement_paths': ["{'start_time': '2023-06-19 14:36:31.278', 'object_name': 'fruit3', 'move_path': [(238.500000,253.000000), (248.000000,253.000000), (252.500000,253.500000), (257.500000,254.500000), (268.500000,257.500000), (282.000000,261.500000), (297.000000,267.000000), (315.500000,272.500000), (336.500000,278.500000), (357.000000,284.000000), (377.500000,290.000000), (398.000000,297.000000)…
CWALSL	P29	2018-07-25	Lab	Right	20	Day-1	20	9	11	2023-06-19 19:27:21.747335+00:00	2023-06-19 19:42:48.333426+00:00	morse_code	2023-06-19 14:39:47+00:00	2023-06-19 14:42:48+00:00	181	["right_handmove": ["type": ["Tap", "Release", "Tap", "Release", "Tap", "Release", "Tap", "Release", "Tap", "Release", "Tap", "Release", "Tap", "Release", "Tap", "Release", "Tap", "Release", "Tap", "Release", "Tap", "Release", "Tap", "Release", "Tap", "Release", "Tap", "Release", "Tap", "Release", "Tap", "Release", "Tap", "Release", "#SWAP#", "Tap", "Release", "Tap", "Release"], "time": ["2023-06…
