# Supplementary material for: Gamified mHealth System for Evaluating Upper Limb Motor Performance in Children: Cross-Sectional Feasibility Study
Source: JMIR Serious Games. 2025 Feb 28;13:e57802. doi: 10.2196/57802 (PMC11909489; doi:10.2196/57802)
Supplement: Multimedia Appendix 1 [file games_v13i1e57802_app1.zip › FeasibilityTesting/RoundAround/statistics_path.csv]

mode	right_mean	right_std	left_mean	left_std
Anti-phase Congruent	12497.370535000266	6311.926331758211	11705.422383630648	5554.893551347124
Anti-phase Mirrored	12128.451308378342	6306.3558515109435	11537.531692872119	5678.783260680003
In-phase Congruent	19896.611053868404	11506.908352950524	17469.371490343678	12407.361305003295
In-phase Mirrored	15254.664359959004	12795.139153320555	13725.72192622483	10923.248590955112
