# Supplementary material for: Gamified mHealth System for Evaluating Upper Limb Motor Performance in Children: Cross-Sectional Feasibility Study
Source: JMIR Serious Games. 2025 Feb 28;13:e57802. doi: 10.2196/57802 (PMC11909489; doi:10.2196/57802)
Supplement: Multimedia Appendix 1 [file games_v13i1e57802_app1.zip › FeasibilityTesting/RoundAround/Satistics.ipynb]

# %% [code]
import pandas as pd
import numpy as np
import seaborn as sns # For pairplots and heatmaps
from datetime import datetime
import json
import matplotlib.pyplot as plt
import matplotlib
from matplotlib.pyplot import figure
import glob
import ast, math

# %% [code]
data_path = "/Users/mdraihanmia/Ubicomp/PMNL/MotEv/MotorEvaluation/analysis/ExperimentalAnalysis/data/game/FeasibilityData/"
merged_df = []
for file_name in glob.glob(data_path+'*.csv'):
    print(file_name)
    df = pd.read_csv(file_name)
    merged_df.append(df)
    # print(df.columns)
    # df = pd.concat([df, pd.read_csv(file_name)],axis=0, ignore_index=True, sort=False)
df_data = pd.concat(merged_df)

# %% [code]
from datetime import date
from datetime import datetime
def calculate_age(born):
    if(not isinstance(born, str)):
        return int(born)
    born = datetime.strptime(born, '%Y-%m-%d')
    today = date.today()
    return today.year - born.year - ((today.month, today.day) < (born.month, born.day))

# %% [code]
df_round = df_data[df_data['game_type'] == "Round_Around"]
df_round["age"] = df_round.apply(lambda x: calculate_age(x.age), axis=1)
df_round = df_round.reset_index(drop=True)
df_round

# %% [code]
df_round = df_round.drop(index=[6,8])
df_round

# %% [code]
list_of_dict = []
for index, row in df_round.iterrows():
    data = row["data"]
    # print(data)
    data_l = data[:-2].split("],")
    data_dict = {}
    for d in data_l:
        c = d.count(':')
        if(c==4):
            d = d.replace("[", "{")
            d = "{" + d[1:] + "}}"
        else:
            d = "{" + d[1:] + "]}"
        data_dict.update(eval(d))
    list_of_dict.append(data_dict)
print("Number of Trails:" + str(len(list_of_dict)))

# %% [code]
list_of_dict[3]["left_circle"]

# %% [code]
marker = ["_clock_clock", "_anti_anti", "_anti_clock", "_clock_anti"]
indexs = [0, -1]
# indexs = [1]
# reconst_dict_list = []
for participant in indexs:
    dict = {}
    marker_idx = 0
    # print(list_of_dict[index])
    prev = list_of_dict[participant]["righttap_time"][0]
    prev_index = 0
    print("right", 0,prev, list_of_dict[participant]["righttap_angle"][0])
    for i in range(1, len(list_of_dict[participant]["righttap_time"])):
        temp = list_of_dict[participant]["righttap_time"][i]
        diff = (datetime.strptime(temp, '%Y-%m-%d %H:%M:%S.%f') - datetime.strptime(prev, '%Y-%m-%d %H:%M:%S.%f')).total_seconds()
        if(diff>2.0):
            print("right", i,list_of_dict[participant]["righttap_time"][i], list_of_dict[participant]["righttap_angle"][i],  diff)
            dict["righttap_time"+marker[marker_idx]] = list_of_dict[participant]["righttap_time"][prev_index:i-1]
            dict["righttap_angle"+marker[marker_idx]] = list_of_dict[participant]["righttap_angle"][prev_index:i-1]
            prev_index = i
            marker_idx+=1
        prev = temp
    dict["righttap_time"+marker[marker_idx]] = list_of_dict[participant]["righttap_time"][prev_index:]
    dict["righttap_angle"+marker[marker_idx]] = list_of_dict[participant]["righttap_angle"][prev_index:]
    
    marker_idx = 0
    prev = list_of_dict[participant]["lefttap_time"][0]
    prev_index = 0
    print("left", 0, prev, list_of_dict[participant]["lefttap_angle"][0])
    for i in range(1, len(list_of_dict[participant]["lefttap_time"])):
        temp = list_of_dict[participant]["lefttap_time"][i]
        diff = (datetime.strptime(temp, '%Y-%m-%d %H:%M:%S.%f') - datetime.strptime(prev, '%Y-%m-%d %H:%M:%S.%f')).total_seconds()
        if(diff>1.0):
            print("left", i,list_of_dict[participant]["lefttap_time"][i], list_of_dict[participant]["righttap_angle"][i],  diff)
            dict["lefttap_time"+marker[marker_idx]] = list_of_dict[participant]["lefttap_time"][prev_index:i-1]
            dict["lefttap_angle"+marker[marker_idx]] = list_of_dict[participant]["lefttap_angle"][prev_index:i-1]
            prev_index = i
            marker_idx+=1
        prev = temp
    dict["lefttap_time"+marker[marker_idx]] = list_of_dict[participant]["lefttap_time"][prev_index:]
    dict["lefttap_angle"+marker[marker_idx]] = list_of_dict[participant]["lefttap_angle"][prev_index:]
    list_of_dict[participant] =  dict
    print(dict.keys())

# %% [code]
indexs = [1]
for participant in indexs:
    dict = {}
    marker_idx = 0
    # print(list_of_dict[index])
    prev = list_of_dict[participant]["righttap_time"][0]
    start_time = list_of_dict[participant]["righttap_time"][0]
    prev_index = 0
    print("right", 0,prev, list_of_dict[participant]["righttap_angle"][0])
    for i in range(1, len(list_of_dict[participant]["righttap_time"])):
        temp = list_of_dict[participant]["righttap_time"][i]
        diff = (datetime.strptime(temp, '%Y-%m-%d %H:%M:%S.%f') - datetime.strptime(prev, '%Y-%m-%d %H:%M:%S.%f')).total_seconds()
        game_time = (datetime.strptime(temp, '%Y-%m-%d %H:%M:%S.%f') - datetime.strptime(start_time, '%Y-%m-%d %H:%M:%S.%f')).total_seconds()
        if(diff>2.0 and game_time>20.0):
            print("right", i,list_of_dict[participant]["righttap_time"][i], list_of_dict[participant]["righttap_angle"][i],  diff)
            dict["righttap_time"+marker[marker_idx]] = list_of_dict[participant]["righttap_time"][prev_index:i-1]
            dict["righttap_angle"+marker[marker_idx]] = list_of_dict[participant]["righttap_angle"][prev_index:i-1]
            prev_index = i
            marker_idx+=1
        prev = temp
    dict["righttap_time"+marker[marker_idx]] = list_of_dict[participant]["righttap_time"][prev_index:]
    dict["righttap_angle"+marker[marker_idx]] = list_of_dict[participant]["righttap_angle"][prev_index:]
    
    marker_idx = 0
    prev = list_of_dict[participant]["lefttap_time"][0]
    prev_index = 0
    print("left", 0, prev, list_of_dict[participant]["lefttap_angle"][0])
    for i in range(1, len(list_of_dict[participant]["lefttap_time"])):
        temp = list_of_dict[participant]["lefttap_time"][i]
        diff = (datetime.strptime(temp, '%Y-%m-%d %H:%M:%S.%f') - datetime.strptime(prev, '%Y-%m-%d %H:%M:%S.%f')).total_seconds()
        if(diff>1.0):
            print("left", i,list_of_dict[participant]["lefttap_time"][i], list_of_dict[participant]["righttap_angle"][i],  diff)
            dict["lefttap_time"+marker[marker_idx]] = list_of_dict[participant]["lefttap_time"][prev_index:i-1]
            dict["lefttap_angle"+marker[marker_idx]] = list_of_dict[participant]["lefttap_angle"][prev_index:i-1]
            prev_index = i
            marker_idx+=1
        prev = temp
    dict["lefttap_time"+marker[marker_idx]] = list_of_dict[participant]["lefttap_time"][prev_index:]
    dict["lefttap_angle"+marker[marker_idx]] = list_of_dict[participant]["lefttap_angle"][prev_index:]
    # reconst_dict_list.append(dict)
    print(dict.keys())
dict["righttap_time_clock_anti"] = []
dict["righttap_angle_clock_anti"] = []
dict["lefttap_time_clock_anti"] = []
dict["lefttap_angle_clock_anti"] = []
list_of_dict[1] = dict

# %% [code]
for data in list_of_dict:
    print(data.keys())

# %% [code]
import math
from datetime import date
from datetime import datetime
def time_diff(x, y):
    # print(type(x), type(y))
    # a = datetime.strptime(x, '%Y-%m-%d %H:%M:%S.%f')
    # b = datetime.strptime(y, '%Y-%m-%d %H:%M:%S.%f')
    return (y - x).total_seconds() # in seconds

angle_prev = 0
def calculate_phase_diff(right_df, left_df):
    # print(right_df, left_df)
    right_df['Timestamp'] = pd.to_datetime(right_df['righttap_time'])
    left_df['Timestamp'] = pd.to_datetime(left_df['lefttap_time'])
    
    df = pd.merge_asof(right_df, left_df, on='Timestamp')
    # for index, row in df.iterrows():
    #     print(row["righttap_angle_sin"], row["lefttap_angle_sin"], math.asin(row["righttap_angle_sin"])*( 180.0 / math.pi ), math.asin(row["lefttap_angle_sin"])*( 180.0 / math.pi ))
    df["phase_diff"] = df.apply(lambda x: abs(math.asin(x.righttap_angle_sin)*( 180.0 / math.pi )- math.asin(x.lefttap_angle_sin)*( 180.0 / math.pi )), axis=1)
    # df["speed_diff"] = df.apply(lambda x: x.righttap_speed- x.lefttap_speed, axis=1)
    
    # print(df)
    return df[["Timestamp", "phase_diff", "righttap_angle", "righttap_angle_sin", "lefttap_angle", "lefttap_angle_sin"]]
def calculate_angular_velocity_right(df_right):
    df_right["angle"] = df_right.apply(lambda x: math.asin(x.righttap_angle_sin), axis=1)
    angle_diff = df_right.angle.diff()
    time_diff = df_right.time_diff.diff()
    return angle_diff/time_diff

def calculate_angular_velocity_left(df_left):
    df_left["angle"] = df_left.apply(lambda x: math.asin(x.lefttap_angle_sin), axis=1)
    angle_diff = df_left.angle.diff()
    time_diff = df_left.time_diff.diff()
    return angle_diff/time_diff
    
def calculate_speed_diff(right_df, left_df):
    # print(right_df, left_df)
    right_df['Timestamp'] = pd.to_datetime(right_df['righttap_time'])
    left_df['Timestamp'] = pd.to_datetime(left_df['lefttap_time'])
    
    df = pd.merge_asof(right_df, left_df, on='Timestamp')
    
    # df["speed_diff"] = df.apply(lambda x: x.righttap_speed- x.lefttap_speed if(x.righttap_speed>x.lefttap_speed) else x.lefttap_speed-x.righttap_speed, axis=1)
    # print(df)
    df["speed_diff"] = df.apply(lambda x: x.righttap_speed- x.lefttap_speed, axis=1)
    return df[["Timestamp", "speed_diff", "righttap_speed", "lefttap_speed"]]
radius = 199.16
def calculate_angular_displacement(df):
    # print(right_df, left_df)
    df["sin_inverse_right"] = df.apply(lambda x: math.asin(x.righttap_angle_sin)*radius, axis=1)
    df["sin_inverse_left"] = df.apply(lambda x: math.asin(x.lefttap_angle_sin)*radius, axis=1)
    df["path_right"] = df['sin_inverse_right'].diff().abs()
    df["path_left"] = df['sin_inverse_left'].diff().abs()
    return df["path_right"].sum(), df["path_left"].sum()


# %% [code]
age = df_round["age"].to_list()
age 

# %% [code]
marker = ["_clock_clock", "_anti_anti", "_anti_clock", "_clock_anti"]
title = ["In-phase Congruent",
         "In-phase Mirrored",
         "Anti-phase Congruent", 
         "Anti-phase Mirrored"]
age = df_round["age"].to_list()
user_id = df_round["user_id"].to_list()
# age = age[2:-3]
# data_dict = list_of_dict[2]
right = []
left = []
phase = []
speed = []
df_trials = pd.DataFrame()
frames = []
phase_stat_all = []
path_traveled = []
count = 0
for data_dict in list_of_dict:
    # print(data_dict.keys())
    i = 0
    for m in marker:
        if(data_dict["righttap_time" + m]):
            df_right = pd.DataFrame(data_dict["righttap_time" + m], columns=['righttap_time'])
            df_right["righttap_angle"] = data_dict["righttap_angle" + m]
            df_right["righttap_time"] = df_right.apply(lambda x: datetime.strptime(x.righttap_time, '%Y-%m-%d %H:%M:%S.%f'), axis=1)
            df_right["righttap_angle_sin"] = df_right.apply(lambda x: math.sin(math.radians(x.righttap_angle)), axis=1)
            ## Calculate Angluar Velocity
            diff_right = df_right.diff()
            diff_right = diff_right[diff_right['righttap_angle'].notna()]
            diff_right["righttap_time"] = diff_right["righttap_time"].dt.total_seconds()*1000 
            # df_right["righttap_speed"] = diff_right.apply(lambda x: x.righttap_angle/x.righttap_time, axis=1)
            
            df_left = pd.DataFrame(data_dict["lefttap_time" + m], columns=['lefttap_time'])
            df_left["lefttap_angle"] = data_dict["lefttap_angle" + m]
            df_left["lefttap_time"] = df_left.apply(lambda x: datetime.strptime(x.lefttap_time, '%Y-%m-%d %H:%M:%S.%f'), axis=1)
            df_left["lefttap_angle_sin"] = df_left.apply(lambda x: math.sin(math.radians(x.lefttap_angle)), axis=1)
            diff_left = df_left.diff()
            diff_left = diff_left[diff_left['lefttap_angle'].notna()]
            diff_left["lefttap_time"] = diff_left["lefttap_time"].dt.total_seconds()*1000 
            # df_left["lefttap_speed"] = diff_left.apply(lambda x: x.lefttap_angle/x.lefttap_time, axis=1)
            ## Calculate time difference in seconds
            start_time_r = df_right.iloc[0]["righttap_time"]
            start_time_l = df_left.iloc[0]["lefttap_time"]
            start_time = start_time_r if start_time_r<start_time_l else start_time_l
            # print(start_time_r, start_time_l, start_time)
            df_right["time_diff"] = df_right.apply(lambda x: time_diff(start_time, x.righttap_time), axis=1)
            df_left["time_diff"] = df_left.apply(lambda x: time_diff(start_time, x.lefttap_time), axis=1)
            ## Calculate Phase difference in Angle
            phase_df = calculate_phase_diff(df_right[["righttap_time", "righttap_angle", "righttap_angle_sin"]], df_left[["lefttap_time", "lefttap_angle", "lefttap_angle_sin"]])
            ## Calculate Angular velocity difference
            ## Caluclate Angular Velocity of right hand
            df_right["righttap_speed"] = calculate_angular_velocity_right(df_right[["time_diff", "righttap_angle_sin"]])
            ## Calculate angular verlocity of left hand
            df_left["lefttap_speed"] = calculate_angular_velocity_left(df_left[["time_diff", "lefttap_angle_sin"]])
            ## Difference between right and left
            speed_df = calculate_speed_diff(df_right[["righttap_time", "righttap_speed"]], df_left[["lefttap_time", "lefttap_speed"]])
            df = pd.merge_asof(phase_df, speed_df, on='Timestamp')
            df["time_diff"] = df.apply(lambda x: time_diff(start_time, x.Timestamp), axis=1)
            df["mode"] = df.apply(lambda x: title[i] , axis=1)
            df["age"] = df.apply(lambda x: age[count] , axis=1)
            df["user_id"] = df.apply(lambda x: user_id[count] , axis=1)
            dict = {"mode": title[i], "age": age[count], "user_id": user_id[count]}
            dict["path_traveled_right"], dict["path_traveled_left"] = calculate_angular_displacement(df[["righttap_angle_sin", "lefttap_angle_sin"]])
            path_traveled.append(dict)
            print(df.shape, df.head(10))
            frames.append(df)
            # speed_df["time_diff"] = speed_df.apply(lambda x: time_diff(start_time, x.Timestamp), axis=1)
            # right.append(df_right)
            # left.append(df_left)
            # phase.append(phase_df)
            # speed.append(speed_df)
            # print(title[i], phase_df["phase_diff"].describe()["std"], phase_df["phase_diff"].describe()["25%"])
            # phase_stat = phase_df["phase_diff"].describe()
            # phase_stat["age"] = age[count]
            # phase_stat["type"] = title[i] 
            # phase_stat_all.append(phase_stat)
        i += 1
    count += 1
result = pd.concat(frames)
result = result.reset_index(drop=True)

# %% [code]
result.to_csv("result.csv", index=False)

# %% [code]
path_traveled_df = pd.DataFrame(path_traveled)
path_traveled_df

# %% [code]
import numpy as np
import scipy.stats
def mean_confidence_interval(data, confidence=0.95):
    a = 1.0 * np.array(data)
    # print(a)
    n = len(a)
    m, se = np.mean(a), scipy.stats.sem(a)
    h = se * scipy.stats.t.ppf((1 + confidence) / 2., n-1)
    return m, m-h, m+h

# %% [code]
result["phase_diff_abs"] = result.apply(lambda x: abs(x.phase_diff), axis=1)
result["speed_diff_abs"] = result.apply(lambda x: abs(x.speed_diff), axis=1)

# %% [code]
result["phase_diff_abs"] = result.apply(lambda x: (180.0 - x["phase_diff_abs"]) if (x["mode"]=="Anti-phase Mirrored" or x["mode"]=="Anti-phase Congruent") else x["phase_diff_abs"], axis=1)

# %% [code]
result.columns

# %% [markdown]
#### RPM Calculation from angular velocity (rad/s)
ω = (2π x rpm)/60
or, rpm = (ω / 2π) * 60

# %% [code]
result["speed_diff_rpm"] = result.apply(lambda x: (abs(x.speed_diff)/2*math.pi), axis=1)
result["righttap_rpm"] = result.apply(lambda x: (abs(x.righttap_speed)/2*math.pi), axis=1)
result["lefttap_rpm"] = result.apply(lambda x: (abs(x.lefttap_speed)/2*math.pi), axis=1)
result[["Timestamp", "righttap_rpm", "lefttap_rpm", "mode"]]

# %% [code]
result["rmp_diff"] = result.apply(lambda x: abs(x.righttap_rpm - x.lefttap_rpm), axis=1)
result[["Timestamp", "righttap_rpm", "lefttap_rpm", "rmp_diff", "mode"]]

# %% [code]
import statistics
from scipy import stats
# for t in title:
#     temp_df = path_traveled_df[path_traveled_df["mode"]== t]
#     temp_df = temp_df.dropna()
#     print(t, mean_confidence_interval(temp_df["path_traveled_right"].to_list()))
#     print(t, mean_confidence_interval(temp_df["path_traveled_left"].to_list()))

print("Phase Difference (Mean, 95% CI)")
for t in title:
    temp_df = result[result["mode"]== t]
    temp_df = temp_df.dropna()
    print(temp_df.shape)
    temp_df = temp_df[(np.abs(stats.zscore(temp_df["phase_diff_abs"])) < 1)] ## Outliner removing
    print(temp_df.shape)
    print(t, mean_confidence_interval(temp_df["phase_diff_abs"].to_list()), temp_df["phase_diff_abs"].std())
    
print("Right hand Speed (Mean, 95% CI)")
for t in title:
    temp_df = result[result["mode"]== t]
    temp_df = temp_df.dropna()
    print(temp_df.shape)
    temp_df = temp_df[(np.abs(stats.zscore(temp_df["speed_diff_rpm"])) < 1)] ## Outliner removing
    print(temp_df.shape)
    print(t, "(Right hand) " , mean_confidence_interval(temp_df["righttap_rpm"].to_list()), temp_df["righttap_rpm"].std())
    print(t, "(Left hand) " , mean_confidence_interval(temp_df["lefttap_rpm"].to_list()), temp_df["lefttap_rpm"].std())
    print(t, mean_confidence_interval(temp_df["rmp_diff"].to_list()), temp_df["rmp_diff"].std())
    # print(t, mean_confidence_interval(temp_df["path_traveled_left"].to_list()))
# in_phase_con = result[result["mode"]== "In-phase Congruent"]
# in_phase_con = in_phase_con.dropna()
# mean_confidence_interval(in_phase_con["phase_diff"].to_list())

# %% [code]


# %% [code]
result.groupby("mode")[['phase_diff_abs','speed_diff_abs']].corr(method='pearson')

# %% [code]
result_stat = result.groupby("mode")[['phase_diff_abs','speed_diff']].describe()
result_stat = result_stat.reset_index()
result_stat

# %% [code]
result_stat.columns
result_stat = result_stat[[(      'mode',      ''),
            ('phase_diff_abs',  'mean'),
            ('phase_diff_abs',   'std'),
            ('speed_diff_abs',  'mean'),
            ('speed_diff_abs',   'std')]]
result_stat.columns = ["mode", "phase_diff_mean", "phase_diff_std", "speed_diff_mean", "speed_diff_std"]
result_stat

# %% [code]
path_stat = path_traveled_df.groupby("mode")[["path_traveled_right", "path_traveled_left"]].describe()
path_stat = path_stat.reset_index()
path_stat

# %% [code]
path_stat.columns
path_stat = path_stat[[(               'mode',      ''),
            ('path_traveled_right',  'mean'),
            ('path_traveled_right',   'std'),
            ( 'path_traveled_left',  'mean'),
            ( 'path_traveled_left',   'std')]]
path_stat.columns = ["mode", "right_mean", "right_std", "left_mean", "left_std"]
path_stat

# %% [code]
stat = pd.merge(result_stat, path_stat, on='mode')
stat

# %% [code]
path_stat.to_csv("statistics_path.csv", index=False)

# %% [code]
from scipy.stats import pearsonr
# in_phase_con = result[result["mode"]== "In-phase Congruent"]
# anti_phase_con = result[result["mode"]== "In-phase Mirror"]
# in_phase_con
anti_con = stat.iloc[0, [2,4,5,6,7,8]].values.tolist()
anti_mirror = stat.iloc[1, [2,4,5,6,7,8]].values.tolist()
in_con = stat.iloc[2, [2,4,5,6,7,8]].values.tolist()
in_mirror = stat.iloc[3, [2,4,5,6,7,8]].values.tolist()
print(anti_con)
print("In-phase Congruent vs In-phase Mirror", pearsonr(in_mirror, in_con))
print("Anti-phase Congruent vs Anti-phase Mirror", pearsonr(anti_con, anti_mirror))
print("Anti-phase Congruent vs In-phase Congruent", pearsonr(anti_con, in_con))
print("In-phase Mirror vs Anti-phase Mirror", pearsonr(in_mirror, anti_mirror))

# %% [code]
path_stat

# %% [code]
