# Supplementary material for: Gamified mHealth System for Evaluating Upper Limb Motor Performance in Children: Cross-Sectional Feasibility Study
Source: JMIR Serious Games. 2025 Feb 28;13:e57802. doi: 10.2196/57802 (PMC11909489; doi:10.2196/57802)
Supplement: Multimedia Appendix 1 [file games_v13i1e57802_app1.zip › FeasibilityTesting/RoundAround/Phase & Speed Diff - Single Trial.ipynb]

# %% [code]
import pandas as pd
import numpy as np
import seaborn as sns # For pairplots and heatmaps
from datetime import datetime
import json
import matplotlib.pyplot as plt
import matplotlib
from matplotlib.pyplot import figure
import glob
import ast, math

# %% [markdown]
### Data loading and preprocessing

# %% [code]
data_path = "/Users/mdraihanmia/Ubicomp/PMNL/MotEv/MotorEvaluation/analysis/ExperimentalAnalysis/FeasibilityTesting/Data/"
merged_df = []
for file_name in glob.glob(data_path+'*.csv'):
    print(file_name)
    df = pd.read_csv(file_name)
    merged_df.append(df)
    # print(df.columns)
    # df = pd.concat([df, pd.read_csv(file_name)],axis=0, ignore_index=True, sort=False)
df_data = pd.concat(merged_df)

# %% [markdown]
#### Utility functions

# %% [code]
from datetime import date
from datetime import datetime


'''
Calculate time difference in seconds between two time
Input: t1, t2
Return: time difference in seconds
'''
def time_diff(t1, t2):
    # print(type(x), type(y))
    # a = datetime.strptime(x, '%Y-%m-%d %H:%M:%S.%f')
    # b = datetime.strptime(y, '%Y-%m-%d %H:%M:%S.%f')
    return (t2 - t1).total_seconds() # in seconds
'''
Calculate age in the year fromate from DoB (if DoB present in the age column)
Input: born (in %Y-%m-%d format)
Return: Age (in Year)
'''
def calculate_age(born):
    if(not isinstance(born, str)):
        return int(born)
    born = datetime.strptime(born, '%Y-%m-%d')
    today = date.today()
    return today.year - born.year - ((today.month, today.day) < (born.month, born.day))


# %% [code]
df_round = df_data[df_data['game_type'] == "Round_Around"] ## ## Select Round Around game data
df_round["age"] = df_round.apply(lambda x: calculate_age(x.age), axis=1)
df_round

# %% [markdown]
#### Preprocessing

# %% [code]
list_of_dict = []
for index, row in df_round.iterrows():
    data = row["data"]
    # print(data)
    data_l = data[:-2].split("],")
    data_dict = {}
    for d in data_l:
        c = d.count(':')
        if(c==4):
            d = d.replace("[", "{")
            d = "{" + d[1:] + "}}"
        else:
            d = "{" + d[1:] + "]}"
        data_dict.update(eval(d))
    list_of_dict.append(data_dict)
print("Number of Trails:" + str(len(list_of_dict)))

# %% [markdown]
#### Utility functions

# %% [code]
import math
angle_prev = 0
def calculate_phase_diff(right_df, left_df):
    # print(right_df, left_df)
    right_df['Timestamp'] = pd.to_datetime(right_df['righttap_time'])
    left_df['Timestamp'] = pd.to_datetime(left_df['lefttap_time'])
    
    df = pd.merge_asof(right_df, left_df, on='Timestamp')
    # for index, row in df.iterrows():
    #     print(row["righttap_angle_sin"], row["lefttap_angle_sin"], math.asin(row["righttap_angle_sin"])*( 180.0 / math.pi ), math.asin(row["lefttap_angle_sin"])*( 180.0 / math.pi ))
    df["phase_diff"] = df.apply(lambda x: math.asin(x.righttap_angle_sin)*( 180.0 / math.pi )- math.asin(x.lefttap_angle_sin)*( 180.0 / math.pi ), axis=1)
    # print(df)
    return df[["Timestamp", "phase_diff", "righttap_angle_sin", "lefttap_angle_sin"]]

def calculate_speed_diff(right_df, left_df):
    # print(right_df, left_df)
    right_df['Timestamp'] = pd.to_datetime(right_df['righttap_time'])
    left_df['Timestamp'] = pd.to_datetime(left_df['lefttap_time'])
    
    df = pd.merge_asof(right_df, left_df, on='Timestamp')
    df["speed_diff"] = df.apply(lambda x: x.righttap_speed- x.lefttap_speed, axis=1)
    # print(df)
    return df[["Timestamp", "speed_diff"]]

# %% [markdown]
### Signle trial data analysis

# %% [code]
marker = ["_clock_clock", "_anti_anti", "_anti_clock", "_clock_anti"]
data_dict = list_of_dict[2]
# print(data_dict)
right = []
left = []
phase = []
speed = []
for m in marker:
    df_right = pd.DataFrame(data_dict["righttap_time" + m], columns=['righttap_time'])
    df_right["righttap_angle"] = data_dict["righttap_angle" + m]
    df_right["righttap_time"] = df_right.apply(lambda x: datetime.strptime(x.righttap_time, '%Y-%m-%d %H:%M:%S.%f'), axis=1)
    df_right["righttap_angle_sin"] = df_right.apply(lambda x: math.sin(math.radians(x.righttap_angle)), axis=1)
    ## Calculate Angluar Velocity
    diff_right = df_right.diff()
    diff_right = diff_right[diff_right['righttap_angle'].notna()]
    diff_right["righttap_time"] = diff_right["righttap_time"].dt.total_seconds()*1000 
    df_right["righttap_speed"] = diff_right.apply(lambda x: x.righttap_angle/x.righttap_time, axis=1)
    
    df_left = pd.DataFrame(data_dict["lefttap_time" + m], columns=['lefttap_time'])
    df_left["lefttap_angle"] = data_dict["lefttap_angle" + m]
    df_left["lefttap_time"] = df_left.apply(lambda x: datetime.strptime(x.lefttap_time, '%Y-%m-%d %H:%M:%S.%f'), axis=1)
    df_left["lefttap_angle_sin"] = df_left.apply(lambda x: math.sin(math.radians(x.lefttap_angle)), axis=1)
    diff_left = df_left.diff()
    diff_left = diff_left[diff_left['lefttap_angle'].notna()]
    diff_left["lefttap_time"] = diff_left["lefttap_time"].dt.total_seconds()*1000 
    df_left["lefttap_speed"] = diff_left.apply(lambda x: x.lefttap_angle/x.lefttap_time, axis=1)
    ## Calculate time difference in seconds
    start_time_r = df_right.iloc[0]["righttap_time"]
    start_time_l = df_left.iloc[0]["lefttap_time"]
    start_time = start_time_r if start_time_r<start_time_l else start_time_l
    print(start_time_r, start_time_l, start_time)
    df_right["time_diff"] = df_right.apply(lambda x: time_diff(start_time, x.righttap_time), axis=1)
    df_left["time_diff"] = df_left.apply(lambda x: time_diff(start_time, x.lefttap_time), axis=1)
    ## Calculate Phase difference in Angle
    phase_df = calculate_phase_diff(df_right[["righttap_time", "righttap_angle", "righttap_angle_sin"]], df_left[["lefttap_time", "lefttap_angle", "lefttap_angle_sin"]])
    phase_df["time_diff"] = phase_df.apply(lambda x: time_diff(start_time, x.Timestamp), axis=1)
    ## Calculate Angular velocity difference
    speed_df = calculate_speed_diff(df_right[["righttap_time", "righttap_speed"]], df_left[["lefttap_time", "lefttap_speed"]])
    speed_df["time_diff"] = speed_df.apply(lambda x: time_diff(start_time, x.Timestamp), axis=1)
    right.append(df_right)
    left.append(df_left)
    phase.append(phase_df)
    speed.append(speed_df)
# print(right)
# print(left)

# %% [markdown]
#### Visualize y1 and y2 signal of Right and Left hand, respectively.
![image.png](attachment:346798db-6bd8-4812-ad0c-d58e640aede2.png)

# %% [code]
title = ["In-phase Congruent",
         "In-phase Mirrored",
         "Anti-phase Congruent", 
         "Anti-phase Mirrored"]

plt.rcParams.update({'font.size': 10})
for i in range(0, len(right)):
    plt.subplot(len(right), 1, i+1)
    # if(i==0):
        
    # dates = matplotlib.dates.date2num(df_right["righttap_time"])
    # plt.plot_date(dates, df_right["righttap_angle_sin"])
    # plot
    plt.plot(right[i]["time_diff"], right[i]["righttap_angle_sin"], color='r')
    plt.plot(left[i]["time_diff"], left[i]["lefttap_angle_sin"], color='g')
    # beautify the x-labels
    plt.title(title[i])
    
    plt.ylabel("y")
    # plt.gcf().autofmt_xdate()
plt.xlabel("t (sec)")
# plt.suptitle('Title of the figure')
# plt.legend("Right Hand", loc='upper left', color='r', bbox_to_anchor=(.8, -0.4),
#           fancybox=True, shadow=True, ncol=3)
# plt.legend("Left Hand", loc='upper left', color='g', bbox_to_anchor=(.8, -0.5),
#           fancybox=True, shadow=True, ncol=3)
plt.legend(["Right ($y_1$)", "Left ($y_2$)"], loc='upper left', bbox_to_anchor=(0.54, -0.6),
          fancybox=True, shadow=True, ncol=10)
plt.tight_layout()

# plt.set_size_inches(18.5, 10.5)
# plt.title("Phase Difference")
plt.show()

# %% [markdown]
### Phase Syncronization
![image.png](attachment:aed409c5-ad1b-4b16-81d8-c5a633aba318.png)

# %% [code]
title = ["In-phase Congruent",
         "In-phase Mirrored",
         "Anti-phase Congruent", 
         "Anti-phase Mirrored"]

plt.rcParams.update({'font.size': 10})

for i in range(0, len(phase)):
    plt.subplot(len(phase), 1, i+1)
    # dates = matplotlib.dates.date2num(df_right["righttap_time"])
    # plt.plot_date(dates, df_right["righttap_angle_sin"])
    # plot
    plt.plot(phase[i]["time_diff"], phase[i]["phase_diff"], color='b')
    print(phase[i]["phase_diff"].describe())
    # plt.plot(left[i]["time_diff"], left[i]["lefttap_speed"])
    # beautify the x-labels
    plt.title(title[i])
    plt.ylabel(r'$\Delta\phi$')
    # plt.gcf().autofmt_xdate()
    plt.ylim(-180,180)
plt.xlabel("t (sec)")
# plt.suptitle('Title of the figure')
# plt.legend(["right_hand", "left_hand"], loc='upper center', bbox_to_anchor=(.8, -0.33),
#           fancybox=True, shadow=True, ncol=5)
plt.tight_layout()
# plt.set_size_inches(18.5, 10.5)
plt.show()

# %% [markdown]
### Speed Syncronization
![image.png](attachment:cfb226d9-a50d-4d32-ab23-375ce9006209.png)

# %% [code]
title = ["In-phase Congruent",
         "In-phase Mirrored",
         "Anti-phase Congruent", 
         "Anti-phase Mirrored"]
plt.rcParams.update({'font.size': 10})
for i in range(0, len(speed)):
    plt.subplot(len(speed), 1, i+1)
    # dates = matplotlib.dates.date2num(df_right["righttap_time"])
    # plt.plot_date(dates, df_right["righttap_angle_sin"])
    # plot
    plt.plot(speed[i]["time_diff"], speed[i]["speed_diff"], color='r')
    # plt.plot(left[i]["time_diff"], left[i]["lefttap_speed"])
    # beautify the x-labels
    plt.title(title[i])
    plt.ylabel(r'$\Delta\omega$')
    # plt.gcf().autofmt_xdate()
plt.xlabel("t (sec)")
# plt.suptitle('Title of the figure')
# plt.legend(["right_hand", "left_hand"], loc='upper center', bbox_to_anchor=(.8, -0.33),
#           fancybox=True, shadow=True, ncol=5)
plt.tight_layout()
# plt.set_size_inches(18.5, 10.5)
plt.show()

# %% [markdown]
### Hilbert Transform to calculate the phase difference

# %% [markdown]
### Hilbert Transform and Phase Shift

# %% [code]
from scipy.signal import hilbert, chirp
duration = 1.0

fs = 400.0

samples = int(fs*duration)

t = np.arange(samples) / fs
signal = chirp(t, 20.0, t[-1], 100.0)
signal *= (1.0 + 0.5 * np.sin(2.0*np.pi*3.0*t) )
signal

# %% [code]
title = ["In-phase Congruent",
         "In-phase Mirrored",
         "Anti-phase Congruent", 
         "Anti-phase Mirrored"]
for i in range(0, len(phase)):
    plt.subplot(len(phase), 1, i+1)
    y1 = phase[i]["righttap_angle_sin"]
    y2 = phase[i]["lefttap_angle_sin"]
    ### Hilbert Transformed
    analytic_signal_y1 = hilbert(y1)
    amplitude_envelope_y1 = np.abs(analytic_signal_y1)
    instantaneous_phase_y1 = np.angle(analytic_signal_y1)
    # print(analytic_signal_y1)
    # plt.plot(phase[i]["time_diff"], y1, color='b')
    plt.plot(phase[i]["time_diff"], instantaneous_phase_y1, color='r')

    analytic_signal_y2 = hilbert(y2)
    amplitude_envelope_y2 = np.abs(analytic_signal_y2)
    instantaneous_phase_y2 = np.angle(analytic_signal_y2)
    # ps2 = np.rad2deg(np.angle(analytic_signal_y1./analytic_signal_y2))
    # print(ps2)
    plt.plot(phase[i]["time_diff"], instantaneous_phase_y2, color='g')
    plt.plot(phase[i]["time_diff"], instantaneous_phase_y1-instantaneous_phase_y2, color='b')
    # print(instantaneous_phase_y1[:10], instantaneous_phase_y2[:10])
    # plt.plot(left[i]["time_diff"], left[i]["lefttap_speed"])
    # beautify the x-labels
    plt.title(title[i])
    plt.ylabel(r'$\phi$')
    # plt.gcf().autofmt_xdate()
plt.xlabel("t (sec)")
# plt.suptitle('Title of the figure')
# plt.legend(["right_hand", "left_hand"], loc='upper center', bbox_to_anchor=(.8, -0.33),
#           fancybox=True, shadow=True, ncol=5)
plt.tight_layout()
# plt.set_size_inches(18.5, 10.5)
plt.show()

# %% [markdown]
### Standard Deviation in phase syncronization

# %% [code]
age = df_round["age"].to_list()
age = age[2:-3]
age = [10.5, 9, 10, 11]

# %% [code]
marker = ["_clock_clock", "_anti_anti", "_anti_clock", "_clock_anti"]
title = ["In-phase Congruent",
         "In-phase Mirrored",
         "Anti-phase Congruent", 
         "Anti-phase Mirrored"]
# age = df_round["age"].to_list()
# age = age[2:-3]
data_dict = list_of_dict[2]
phase = {}
phase_stat_1 = []
count = 0
for data_dict in list_of_dict[2:-3]:
    # print(data_dict.keys())
    # right = []
    # left = []
    # phase = []
    # speed = []
    i = 0
    for m in marker:
        if(data_dict["righttap_time" + m]):
            df_right = pd.DataFrame(data_dict["righttap_time" + m], columns=['righttap_time'])
            df_right["righttap_angle"] = data_dict["righttap_angle" + m]
            df_right["righttap_time"] = df_right.apply(lambda x: datetime.strptime(x.righttap_time, '%Y-%m-%d %H:%M:%S.%f'), axis=1)
            df_right["righttap_angle_sin"] = df_right.apply(lambda x: math.sin(math.radians(x.righttap_angle)), axis=1)
            ## Calculate Angluar Velocity
            diff_right = df_right.diff()
            diff_right = diff_right[diff_right['righttap_angle'].notna()]
            diff_right["righttap_time"] = diff_right["righttap_time"].dt.total_seconds()*1000 
            df_right["righttap_speed"] = diff_right.apply(lambda x: x.righttap_angle/x.righttap_time, axis=1)
            
            df_left = pd.DataFrame(data_dict["lefttap_time" + m], columns=['lefttap_time'])
            df_left["lefttap_angle"] = data_dict["lefttap_angle" + m]
            df_left["lefttap_time"] = df_left.apply(lambda x: datetime.strptime(x.lefttap_time, '%Y-%m-%d %H:%M:%S.%f'), axis=1)
            df_left["lefttap_angle_sin"] = df_left.apply(lambda x: math.sin(math.radians(x.lefttap_angle)), axis=1)
            diff_left = df_left.diff()
            diff_left = diff_left[diff_left['lefttap_angle'].notna()]
            diff_left["lefttap_time"] = diff_left["lefttap_time"].dt.total_seconds()*1000 
            df_left["lefttap_speed"] = diff_left.apply(lambda x: x.lefttap_angle/x.lefttap_time, axis=1)
            ## Calculate time difference in seconds
            start_time_r = df_right.iloc[0]["righttap_time"]
            start_time_l = df_left.iloc[0]["lefttap_time"]
            start_time = start_time_r if start_time_r<start_time_l else start_time_l
            # print(start_time_r, start_time_l, start_time)
            df_right["time_diff"] = df_right.apply(lambda x: time_diff(start_time, x.righttap_time), axis=1)
            df_left["time_diff"] = df_left.apply(lambda x: time_diff(start_time, x.lefttap_time), axis=1)
            ## Calculate Phase difference in Angle
            phase_df = calculate_phase_diff(df_right[["righttap_time", "righttap_angle", "righttap_angle_sin"]], df_left[["lefttap_time", "lefttap_angle", "lefttap_angle_sin"]])
            phase_df["time_diff"] = phase_df.apply(lambda x: time_diff(start_time, x.Timestamp), axis=1)
            ## Calculate Angular velocity difference
            speed_df = calculate_speed_diff(df_right[["righttap_time", "righttap_speed"]], df_left[["lefttap_time", "lefttap_speed"]])
            speed_df["time_diff"] = speed_df.apply(lambda x: time_diff(start_time, x.Timestamp), axis=1)
            # right.append(df_right)
            # left.append(df_left)
            # phase.append(phase_df)
            # speed.append(speed_df)
            print(title[i], phase_df["phase_diff"].describe()["std"], phase_df["phase_diff"].describe()["25%"])
            phase = phase_df["phase_diff"].describe()
            phase["age"] = age[count]
            phase["type"] = title[i] 
            phase_stat_1.append(phase)
        i += 1
    count += 1
print(phase_stat_1)
# print(left)

# %% [code]
print(len(phase_stat_1))

# %% [code]
from datetime import datetime, timedelta
start_time = datetime.strptime(list_of_dict[0]["righttap_time"][0], '%Y-%m-%d %H:%M:%S.%f')
print(len(list_of_dict[0]["righttap_time"]), start_time, start_time + timedelta(0,30))
print(len(list_of_dict[0]["lefttap_time"]), list_of_dict[0]["lefttap_time"][0], list_of_dict[0]["lefttap_time"][-1])

# %% [code]
marker = ["_clock_clock", "_anti_anti", "_anti_clock", "_clock_anti"]
indexs = [0, -2]
# indexs = [1]
reconst_dict_list = []
for participant in indexs:
    dict = {}
    marker_idx = 0
    # print(list_of_dict[index])
    prev = list_of_dict[participant]["righttap_time"][0]
    prev_index = 0
    print("right", 0,prev, list_of_dict[participant]["righttap_angle"][0])
    for i in range(1, len(list_of_dict[participant]["righttap_time"])):
        temp = list_of_dict[participant]["righttap_time"][i]
        diff = (datetime.strptime(temp, '%Y-%m-%d %H:%M:%S.%f') - datetime.strptime(prev, '%Y-%m-%d %H:%M:%S.%f')).total_seconds()
        if(diff>2.0):
            print("right", i,list_of_dict[participant]["righttap_time"][i], list_of_dict[participant]["righttap_angle"][i],  diff)
            dict["righttap_time"+marker[marker_idx]] = list_of_dict[participant]["righttap_time"][prev_index:i-1]
            dict["righttap_angle"+marker[marker_idx]] = list_of_dict[participant]["righttap_angle"][prev_index:i-1]
            prev_index = i
            marker_idx+=1
        prev = temp
    dict["righttap_time"+marker[marker_idx]] = list_of_dict[participant]["righttap_time"][prev_index:]
    dict["righttap_angle"+marker[marker_idx]] = list_of_dict[participant]["righttap_angle"][prev_index:]
    
    marker_idx = 0
    prev = list_of_dict[participant]["lefttap_time"][0]
    prev_index = 0
    print("left", 0, prev, list_of_dict[participant]["lefttap_angle"][0])
    for i in range(1, len(list_of_dict[participant]["lefttap_time"])):
        temp = list_of_dict[participant]["lefttap_time"][i]
        diff = (datetime.strptime(temp, '%Y-%m-%d %H:%M:%S.%f') - datetime.strptime(prev, '%Y-%m-%d %H:%M:%S.%f')).total_seconds()
        if(diff>1.0):
            print("left", i,list_of_dict[participant]["lefttap_time"][i], list_of_dict[participant]["righttap_angle"][i],  diff)
            dict["lefttap_time"+marker[marker_idx]] = list_of_dict[participant]["lefttap_time"][prev_index:i-1]
            dict["lefttap_angle"+marker[marker_idx]] = list_of_dict[participant]["lefttap_angle"][prev_index:i-1]
            prev_index = i
            marker_idx+=1
        prev = temp
    dict["lefttap_time"+marker[marker_idx]] = list_of_dict[participant]["lefttap_time"][prev_index:]
    dict["lefttap_angle"+marker[marker_idx]] = list_of_dict[participant]["lefttap_angle"][prev_index:]
    reconst_dict_list.append(dict)
    print(dict.keys())

# %% [code]
indexs = [1]
for participant in indexs:
    dict = {}
    marker_idx = 0
    # print(list_of_dict[index])
    prev = list_of_dict[participant]["righttap_time"][0]
    start_time = list_of_dict[participant]["righttap_time"][0]
    prev_index = 0
    print("right", 0,prev, list_of_dict[participant]["righttap_angle"][0])
    for i in range(1, len(list_of_dict[participant]["righttap_time"])):
        temp = list_of_dict[participant]["righttap_time"][i]
        diff = (datetime.strptime(temp, '%Y-%m-%d %H:%M:%S.%f') - datetime.strptime(prev, '%Y-%m-%d %H:%M:%S.%f')).total_seconds()
        game_time = (datetime.strptime(temp, '%Y-%m-%d %H:%M:%S.%f') - datetime.strptime(start_time, '%Y-%m-%d %H:%M:%S.%f')).total_seconds()
        if(diff>2.0 and game_time>20.0):
            print("right", i,list_of_dict[participant]["righttap_time"][i], list_of_dict[participant]["righttap_angle"][i],  diff)
            dict["righttap_time"+marker[marker_idx]] = list_of_dict[participant]["righttap_time"][prev_index:i-1]
            dict["righttap_angle"+marker[marker_idx]] = list_of_dict[participant]["righttap_angle"][prev_index:i-1]
            prev_index = i
            marker_idx+=1
        prev = temp
    dict["righttap_time"+marker[marker_idx]] = list_of_dict[participant]["righttap_time"][prev_index:]
    dict["righttap_angle"+marker[marker_idx]] = list_of_dict[participant]["righttap_angle"][prev_index:]
    
    marker_idx = 0
    prev = list_of_dict[participant]["lefttap_time"][0]
    prev_index = 0
    print("left", 0, prev, list_of_dict[participant]["lefttap_angle"][0])
    for i in range(1, len(list_of_dict[participant]["lefttap_time"])):
        temp = list_of_dict[participant]["lefttap_time"][i]
        diff = (datetime.strptime(temp, '%Y-%m-%d %H:%M:%S.%f') - datetime.strptime(prev, '%Y-%m-%d %H:%M:%S.%f')).total_seconds()
        if(diff>1.0):
            print("left", i,list_of_dict[participant]["lefttap_time"][i], list_of_dict[participant]["righttap_angle"][i],  diff)
            dict["lefttap_time"+marker[marker_idx]] = list_of_dict[participant]["lefttap_time"][prev_index:i-1]
            dict["lefttap_angle"+marker[marker_idx]] = list_of_dict[participant]["lefttap_angle"][prev_index:i-1]
            prev_index = i
            marker_idx+=1
        prev = temp
    dict["lefttap_time"+marker[marker_idx]] = list_of_dict[participant]["lefttap_time"][prev_index:]
    dict["lefttap_angle"+marker[marker_idx]] = list_of_dict[participant]["lefttap_angle"][prev_index:]
    # reconst_dict_list.append(dict)
    print(dict.keys())
dict["righttap_time_clock_anti"] = []
dict["righttap_angle_clock_anti"] = []
dict["lefttap_time_clock_anti"] = []
dict["lefttap_angle_clock_anti"] = []
reconst_dict_list.append(dict)

# %% [code]
age = df_round["age"].to_list()
age

# %% [code]
marker = ["_clock_clock", "_anti_anti", "_anti_clock", "_clock_anti"]
title = ["In-phase Congruent",
         "In-phase Mirrored",
         "Anti-phase Congruent", 
         "Anti-phase Mirrored"]
age = [12, 8, 5]
phase = {}
phase_stat_2 = []
count = 0
for data_dict in reconst_dict_list:
    # print(data_dict.keys())
    # right = []
    # left = []
    # phase = []
    # speed = []
    i = 0
    for m in marker:
        if(data_dict["righttap_time" + m]):
            df_right = pd.DataFrame(data_dict["righttap_time" + m], columns=['righttap_time'])
            df_right["righttap_angle"] = data_dict["righttap_angle" + m]
            df_right["righttap_time"] = df_right.apply(lambda x: datetime.strptime(x.righttap_time, '%Y-%m-%d %H:%M:%S.%f'), axis=1)
            df_right["righttap_angle_sin"] = df_right.apply(lambda x: math.sin(math.radians(x.righttap_angle)), axis=1)
            ## Calculate Angluar Velocity
            diff_right = df_right.diff()
            diff_right = diff_right[diff_right['righttap_angle'].notna()]
            diff_right["righttap_time"] = diff_right["righttap_time"].dt.total_seconds()*1000 
            df_right["righttap_speed"] = diff_right.apply(lambda x: x.righttap_angle/x.righttap_time, axis=1)
            
            df_left = pd.DataFrame(data_dict["lefttap_time" + m], columns=['lefttap_time'])
            df_left["lefttap_angle"] = data_dict["lefttap_angle" + m]
            df_left["lefttap_time"] = df_left.apply(lambda x: datetime.strptime(x.lefttap_time, '%Y-%m-%d %H:%M:%S.%f'), axis=1)
            df_left["lefttap_angle_sin"] = df_left.apply(lambda x: math.sin(math.radians(x.lefttap_angle)), axis=1)
            diff_left = df_left.diff()
            diff_left = diff_left[diff_left['lefttap_angle'].notna()]
            diff_left["lefttap_time"] = diff_left["lefttap_time"].dt.total_seconds()*1000 
            df_left["lefttap_speed"] = diff_left.apply(lambda x: x.lefttap_angle/x.lefttap_time, axis=1)
            ## Calculate time difference in seconds
            start_time_r = df_right.iloc[0]["righttap_time"]
            start_time_l = df_left.iloc[0]["lefttap_time"]
            start_time = start_time_r if start_time_r<start_time_l else start_time_l
            # print(start_time_r, start_time_l, start_time)
            df_right["time_diff"] = df_right.apply(lambda x: time_diff(start_time, x.righttap_time), axis=1)
            df_left["time_diff"] = df_left.apply(lambda x: time_diff(start_time, x.lefttap_time), axis=1)
            ## Calculate Phase difference in Angle
            phase_df = calculate_phase_diff(df_right[["righttap_time", "righttap_angle", "righttap_angle_sin"]], df_left[["lefttap_time", "lefttap_angle", "lefttap_angle_sin"]])
            phase_df["time_diff"] = phase_df.apply(lambda x: time_diff(start_time, x.Timestamp), axis=1)
            ## Calculate Angular velocity difference
            speed_df = calculate_speed_diff(df_right[["righttap_time", "righttap_speed"]], df_left[["lefttap_time", "lefttap_speed"]])
            speed_df["time_diff"] = speed_df.apply(lambda x: time_diff(start_time, x.Timestamp), axis=1)
            # right.append(df_right)
            # left.append(df_left)
            # phase.append(phase_df)
            # speed.append(speed_df)
            print(title[i], phase_df["phase_diff"].describe()["std"], phase_df["phase_diff"].describe()["25%"])
            phase = phase_df["phase_diff"].describe()
            phase["age"] = age[count]
            phase["type"] = title[i] 
            phase_stat_2.append(phase)
            # print(phase_stat_2)
        i += 1
    count += 1
print(phase_stat_2)
# print(left)

# %% [code]
print(len(phase_stat_2))

# %% [code]
phase_stat = phase_stat_1 + phase_stat_2
phase_stat

# %% [code]
df_stat = pd.DataFrame(phase_stat)
df_stat = df_stat.reset_index(drop=True)
df_stat = df_stat.sort_values('type')
df_stat

# %% [code]
fig = plt.figure(figsize=(10, 11), dpi=80)
plt.rcParams.update({'font.size': 13})
plt_num = 1

for t in title:
    # plt.ylim(0, 180)
    df_temp = df_stat.loc[df_stat['type'] == t]
    plt.subplot(2, 2, plt_num)
    x,y = df_temp["age"].to_list(), df_temp["std"].to_list()
    coef = np.polyfit(x,y,1)
    poly1d_fn = np.poly1d(coef) 
    plt.plot(x,y, 'yo', x, poly1d_fn(x), '-', color='black')
    plt.title(title[plt_num-1])
    plt.xlabel("Age (y/o)")
    plt.ylabel(r'STD($\sigma$)')
    plt.ylim(0, 120)
    # plt.scatter(df_temp["age"], df_temp["std"])
    plt_num+=1
plt.show


# %% [code]
import seaborn as sns
# pd_df = pd.DataFrame(your_list, columns=['x_data', 'y_data', 'group_categories'])
sns.lineplot(data=df_stat, 
             x='age', y='std', hue='type', errorbar=('ci', 95),
             legend="full", palette="Set1")


# %% [code]
