# Supplementary material for: Gamified mHealth System for Evaluating Upper Limb Motor Performance in Children: Cross-Sectional Feasibility Study
Source: JMIR Serious Games. 2025 Feb 28;13:e57802. doi: 10.2196/57802 (PMC11909489; doi:10.2196/57802)
Supplement: Multimedia Appendix 1 [file games_v13i1e57802_app1.zip › FeasibilityTesting/RoundAround/result.csv]

Timestamp	phase_diff	righttap_angle	righttap_angle_sin	lefttap_angle	lefttap_angle_sin	speed_diff	time_diff	mode	age	user_id
2023-06-20 15:13:41.614		269	-0.9998476951563913				0.0	In-phase Congruent	12	ZURFW1
2023-06-20 15:13:41.625		270	-1.0				0.011	In-phase Congruent	12	ZURFW1
2023-06-20 15:13:41.642		270	-1.0				0.028	In-phase Congruent	12	ZURFW1
2023-06-20 15:13:41.648		271	-0.9998476951563913				0.034	In-phase Congruent	12	ZURFW1
2023-06-20 15:13:41.655		272	-0.9993908270190958				0.041	In-phase Congruent	12	ZURFW1
2023-06-20 15:13:41.671		273	-0.9986295347545738				0.057	In-phase Congruent	12	ZURFW1
2023-06-20 15:13:41.688		273	-0.9986295347545738				0.074	In-phase Congruent	12	ZURFW1
2023-06-20 15:13:41.706		274	-0.9975640502598243				0.092	In-phase Congruent	12	ZURFW1
2023-06-20 15:13:41.723		275	-0.9961946980917455				0.109	In-phase Congruent	12	ZURFW1
2023-06-20 15:13:41.738	2.000000000000014	276	-0.9945218953682734	274.0	-0.9975640502598243		0.124	In-phase Congruent	12	ZURFW1
2023-06-20 15:13:41.755	3.0000000000000853	277	-0.992546151641322	274.0	-0.9975640502598243	58.82352941176893	0.141	In-phase Congruent	12	ZURFW1
2023-06-20 15:13:41.772	2.0000000000000284	277	-0.992546151641322	275.0	-0.9961946980917455	-58.82352941176809	0.158	In-phase Congruent	12	ZURFW1
2023-06-20 15:13:41.787	2.9999999999999716	278	-0.9902680687415704	275.0	-0.9961946980917455	66.66666666666295	0.173	In-phase Congruent	12	ZURFW1
2023-06-20 15:13:41.804	2.9999999999999716	278	-0.9902680687415704	275.0	-0.9961946980917455	0.0	0.19	In-phase Congruent	12	ZURFW1
2023-06-20 15:13:41.821	3.9999999999999716	279	-0.9876883405951378	275.0	-0.9961946980917455	58.82352941176475	0.207	In-phase Congruent	12	ZURFW1
2023-06-20 15:13:41.838	3.000000000000014	279	-0.9876883405951378	276.0	-0.9945218953682734	-58.823529411762244	0.224	In-phase Congruent	12	ZURFW1
2023-06-20 15:13:41.854	3.000000000000014	279	-0.9876883405951378	276.0	-0.9945218953682734	0.0	0.24	In-phase Congruent	12	ZURFW1
2023-06-20 15:13:41.871	4.000000000000014	280	-0.9848077530122081	276.0	-0.9945218953682734	58.82352941176465	0.257	In-phase Congruent	12	ZURFW1
2023-06-20 15:13:41.888	4.000000000000014	280	-0.9848077530122081	276.0	-0.9945218953682734	0.0	0.274	In-phase Congruent	12	ZURFW1
2023-06-20 15:13:41.904	2.999999999999943	280	-0.9848077530122081	277.0	-0.992546151641322	-55.55555555555945	0.29	In-phase Congruent	12	ZURFW1
2023-06-20 15:13:41.920	4.0	281	-0.9816271834476639	277.0	-0.992546151641322	62.500000000003496	0.306	In-phase Congruent	12	ZURFW1
2023-06-20 15:13:41.937	4.0	281	-0.9816271834476639	277.0	-0.992546151641322	0.0	0.323	In-phase Congruent	12	ZURFW1
2023-06-20 15:13:41.954	3.000000000000057	281	-0.9816271834476639	278.0	-0.9902680687415704	-58.82352941176131	0.34	In-phase Congruent	12	ZURFW1
2023-06-20 15:13:41.970	4.000000000000043	282	-0.9781476007338056	278.0	-0.9902680687415704	62.499999999999275	0.356	In-phase Congruent	12	ZURFW1
2023-06-20 15:13:41.987	4.000000000000043	282	-0.9781476007338056	278.0	-0.9902680687415704	0.0	0.373	In-phase Congruent	12	ZURFW1
2023-06-20 15:13:42.005	4.000000000000028	283	-0.9743700647852352	279.0	-0.9876883405951378	-6.9444444444452245	0.391	In-phase Congruent	12	ZURFW1
2023-06-20 15:13:42.020	4.000000000000028	283	-0.9743700647852352	279.0	-0.9876883405951378	0.0	0.406	In-phase Congruent	12	ZURFW1
2023-06-20 15:13:42.037	3.0000000000000284	283	-0.9743700647852352	280.0	-0.9848077530122081	-66.66666666666686	0.423	In-phase Congruent	12	ZURFW1
2023-06-20 15:13:42.054	3.0000000000000284	283	-0.9743700647852352	280.0	-0.9848077530122081	0.0	0.44	In-phase Congruent	12	ZURFW1
2023-06-20 15:13:42.070	2.999999999999943	284	-0.9702957262759966	281.0	-0.9816271834476639	3.676470588230167	0.456	In-phase Congruent	12	ZURFW1
2023-06-20 15:13:42.087	2.999999999999943	284	-0.9702957262759966	281.0	-0.9816271834476639	0.0	0.473	In-phase Congruent	12	ZURFW1
2023-06-20 15:13:42.103	2.999999999999943	284	-0.9702957262759966	281.0	-0.9816271834476639	0.0	0.489	In-phase Congruent	12	ZURFW1
2023-06-20 15:13:42.120	2.9999999999999574	285	-0.9659258262890684	282.0	-0.9781476007338056	3.2679738562099345	0.506	In-phase Congruent	12	ZURFW1
2023-06-20 15:13:42.137	1.9999999999999716	285	-0.9659258262890684	283.0	-0.9743700647852352	-66.66666666666566	0.523	In-phase Congruent	12	ZURFW1
2023-06-20 15:13:42.154	3.000000000000014	286	-0.9612616959383188	283.0	-0.9743700647852352	58.82352941176716	0.54	In-phase Congruent	12	ZURFW1
2023-06-20 15:13:42.170	2.0000000000000426	286	-0.9612616959383188	284.0	-0.9702957262759966	-58.82352941176298	0.556	In-phase Congruent	12	ZURFW1
2023-06-20 15:13:42.187	1.0000000000000426	286	-0.9612616959383188	285.0	-0.9659258262890684	-62.49999999999994	0.573	In-phase Congruent	12	ZURFW1
2023-06-20 15:13:42.203	1.0	287	-0.9563047559630354	286.0	-0.9612616959383188	-3.097966327914037e-12	0.589	In-phase Congruent	12	ZURFW1
2023-06-20 15:13:42.221	1.0	287	-0.9563047559630354	286.0	-0.9612616959383188	0.0	0.607	In-phase Congruent	12	ZURFW1
2023-06-20 15:13:42.237	0.9999999999999716	288	-0.9510565162951536	287.0	-0.9563047559630354	3.6764705882335136	0.623	In-phase Congruent	12	ZURFW1
2023-06-20 15:13:42.253	0.0	288	-0.9510565162951536	288.0	-0.9510565162951536	-62.49999999999817	0.639	In-phase Congruent	12	ZURFW1
2023-06-20 15:13:42.270	0.0	288	-0.9510565162951536	288.0	-0.9510565162951536	0.0	0.656	In-phase Congruent	12	ZURFW1
2023-06-20 15:13:42.287	0.0	289	-0.945518575599317	289.0	-0.945518575599317	0.0	0.673	In-phase Congruent	12	ZURFW1
2023-06-20 15:13:42.303	0.0	289	-0.945518575599317	289.0	-0.945518575599317	0.0	0.689	In-phase Congruent	12	ZURFW1
2023-06-20 15:13:42.320	1.0000000000000284	290	-0.9396926207859083	289.0	-0.945518575599317	58.82352941176632	0.706	In-phase Congruent	12	ZURFW1
2023-06-20 15:13:42.337	0.0	290	-0.9396926207859083	290.0	-0.9396926207859083	-58.82352941176632	0.723	In-phase Congruent	12	ZURFW1
2023-06-20 15:13:42.354	1.0	291	-0.9335804264972017	290.0	-0.9396926207859083	58.82352941176465	0.74	In-phase Congruent	12	ZURFW1
2023-06-20 15:13:42.370	0.0	291	-0.9335804264972017	291.0	-0.9335804264972017	-58.82352941176465	0.756	In-phase Congruent	12	ZURFW1
2023-06-20 15:13:42.387	0.0	291	-0.9335804264972017	291.0	-0.9335804264972017	0.0	0.773	In-phase Congruent	12	ZURFW1
2023-06-20 15:13:42.403	0.0	292	-0.9271838545667874	292.0	-0.9271838545667874	3.67647058823529	0.789	In-phase Congruent	12	ZURFW1
2023-06-20 15:13:42.420	0.0	292	-0.9271838545667874	292.0	-0.9271838545667874	0.0	0.806	In-phase Congruent	12	ZURFW1
2023-06-20 15:13:42.437	0.0	293	-0.9205048534524405	293.0	-0.9205048534524405	3.836930773104541e-13	0.823	In-phase Congruent	12	ZURFW1
2023-06-20 15:13:42.453	0.0	293	-0.9205048534524405	293.0	-0.9205048534524405	0.0	0.839	In-phase Congruent	12	ZURFW1
2023-06-20 15:13:42.470	1.0	293	-0.9205048534524405	294.0	-0.9135454576426011	-58.82352941176465	0.856	In-phase Congruent	12	ZURFW1
2023-06-20 15:13:42.487	0.0	294	-0.9135454576426011	294.0	-0.9135454576426011	58.82352941176465	0.873	In-phase Congruent	12	ZURFW1
2023-06-20 15:13:42.503	1.0000000000000426	294	-0.9135454576426011	295.0	-0.9063077870366498	-58.82352941176716	0.889	In-phase Congruent	12	ZURFW1
2023-06-20 15:13:42.520	1.0000000000000426	294	-0.9135454576426011	295.0	-0.9063077870366498	0.0	0.906	In-phase Congruent	12	ZURFW1
2023-06-20 15:13:42.537	0.0	295	-0.9063077870366498	295.0	-0.9063077870366498	58.82352941176716	0.923	In-phase Congruent	12	ZURFW1
2023-06-20 15:13:42.553	0.9999999999999716	295	-0.9063077870366498	296.0	-0.898794046299167	-66.66666666666471	0.939	In-phase Congruent	12	ZURFW1
2023-06-20 15:13:42.570	0.9999999999999716	295	-0.9063077870366498	296.0	-0.898794046299167	0.0	0.956	In-phase Congruent	12	ZURFW1
2023-06-20 15:13:42.587	1.0	296	-0.898794046299167	297.0	-0.8910065241883679	6.191950464394608	0.973	In-phase Congruent	12	ZURFW1
2023-06-20 15:13:42.603	1.0	296	-0.898794046299167	297.0	-0.8910065241883679	0.0	0.989	In-phase Congruent	12	ZURFW1
2023-06-20 15:13:42.620	1.0	296	-0.898794046299167	297.0	-0.8910065241883679	0.0	1.006	In-phase Congruent	12	ZURFW1
2023-06-20 15:13:42.637	1.999999999999993	296	-0.898794046299167	298.0	-0.8829475928589271	-55.55555555555546	1.023	In-phase Congruent	12	ZURFW1
2023-06-20 15:13:42.654	0.9999999999999929	297	-0.8910065241883679	298.0	-0.8829475928589271	58.82352941176427	1.04	In-phase Congruent	12	ZURFW1
2023-06-20 15:13:42.670	0.9999999999999929	297	-0.8910065241883679	298.0	-0.8829475928589271	0.0	1.056	In-phase Congruent	12	ZURFW1
2023-06-20 15:13:42.686	2.0000000000000284	297	-0.8910065241883679	299.0	-0.8746197071393956	-52.63157894736994	1.072	In-phase Congruent	12	ZURFW1
2023-06-20 15:13:42.703	1.0000000000000355	298	-0.8829475928589271	299.0	-0.8746197071393956	58.82352941176462	1.089	In-phase Congruent	12	ZURFW1
2023-06-20 15:13:42.720	1.0000000000000355	298	-0.8829475928589271	299.0	-0.8746197071393956	0.0	1.106	In-phase Congruent	12	ZURFW1
2023-06-20 15:13:42.737	2.0000000000000284	298	-0.8829475928589271	300.0	-0.8660254037844386	-62.4999999999995	1.123	In-phase Congruent	12	ZURFW1
2023-06-20 15:13:42.753	0.9999999999999929	299	-0.8746197071393956	300.0	-0.8660254037844386	62.50000000000217	1.139	In-phase Congruent	12	ZURFW1
2023-06-20 15:13:42.770	1.9999999999999787	299	-0.8746197071393956	301.0	-0.8571673007021123	-62.499999999999055	1.156	In-phase Congruent	12	ZURFW1
2023-06-20 15:13:42.787	1.9999999999999787	299	-0.8746197071393956	301.0	-0.8571673007021123	0.0	1.173	In-phase Congruent	12	ZURFW1
2023-06-20 15:13:42.803	0.9999999999999858	300	-0.8660254037844386	301.0	-0.8571673007021123	62.4999999999995	1.189	In-phase Congruent	12	ZURFW1
2023-06-20 15:13:42.820	1.9999999999999716	300	-0.8660254037844386	302.0	-0.8480480961564262	-71.42857142857035	1.206	In-phase Congruent	12	ZURFW1
2023-06-20 15:13:42.837	1.9999999999999716	300	-0.8660254037844386	302.0	-0.8480480961564262	0.0	1.223	In-phase Congruent	12	ZURFW1
2023-06-20 15:13:42.853	0.9999999999999858	301	-0.8571673007021123	302.0	-0.8480480961564262	62.49999999999992	1.2389999999999999	In-phase Congruent	12	ZURFW1
2023-06-20 15:13:42.870	1.9999999999999787	301	-0.8571673007021123	303.0	-0.8386705679454243	-62.4999999999995	1.256	In-phase Congruent	12	ZURFW1
2023-06-20 15:13:42.887	1.9999999999999787	301	-0.8571673007021123	303.0	-0.8386705679454243	0.0	1.2730000000000001	In-phase Congruent	12	ZURFW1
2023-06-20 15:13:42.906	0.9999999999999929	302	-0.8480480961564262	303.0	-0.8386705679454243	52.631578947367935	1.292	In-phase Congruent	12	ZURFW1
2023-06-20 15:13:42.920	2.0000000000000284	302	-0.8480480961564262	304.0	-0.8290375725550416	-52.63157894737055	1.306	In-phase Congruent	12	ZURFW1
2023-06-20 15:13:42.937	1.0000000000000355	303	-0.8386705679454243	304.0	-0.8290375725550416	58.82352941176462	1.323	In-phase Congruent	12	ZURFW1
2023-06-20 15:13:42.953	2.0000000000000284	303	-0.8386705679454243	305.0	-0.8191520442889918	-58.82352941176462	1.339	In-phase Congruent	12	ZURFW1
2023-06-20 15:13:42.970	2.0000000000000284	303	-0.8386705679454243	305.0	-0.8191520442889918	0.0	1.3559999999999999	In-phase Congruent	12	ZURFW1
2023-06-20 15:13:42.986	1.9999999999999787	304	-0.8290375725550416	306.0	-0.8090169943749476	3.6764705882379687	1.3719999999999999	In-phase Congruent	12	ZURFW1
2023-06-20 15:13:43.003	1.9999999999999787	304	-0.8290375725550416	306.0	-0.8090169943749476	0.0	1.389	In-phase Congruent	12	ZURFW1
2023-06-20 15:13:43.020	1.9999999999999787	304	-0.8290375725550416	306.0	-0.8090169943749476	0.0	1.4060000000000001	In-phase Congruent	12	ZURFW1
2023-06-20 15:13:43.036	1.9999999999999716	305	-0.8191520442889918	307.0	-0.7986355100472932	-14.423076923076053	1.422	In-phase Congruent	12	ZURFW1
2023-06-20 15:13:43.053	1.9999999999999716	305	-0.8191520442889918	307.0	-0.7986355100472932	0.0	1.439	In-phase Congruent	12	ZURFW1
2023-06-20 15:13:43.070	3.000000000000014	305	-0.8191520442889918	308.0	-0.7880107536067218	-58.823529411767545	1.456	In-phase Congruent	12	ZURFW1
2023-06-20 15:13:43.087	2.0000000000000284	306	-0.8090169943749476	308.0	-0.7880107536067218	58.8235294117642	1.4729999999999999	In-phase Congruent	12	ZURFW1
2023-06-20 15:13:43.103	3.0000000000000213	306	-0.8090169943749476	309.0	-0.7771459614569708	-58.82352941176462	1.4889999999999999	In-phase Congruent	12	ZURFW1
2023-06-20 15:13:43.120	3.0000000000000213	306	-0.8090169943749476	309.0	-0.7771459614569708	0.0	1.506	In-phase Congruent	12	ZURFW1
2023-06-20 15:13:43.137	3.0000000000000213	307	-0.7986355100472932	310.0	-0.7660444431189781	6.191950464396115	1.5230000000000001	In-phase Congruent	12	ZURFW1
2023-06-20 15:13:43.153	3.0000000000000213	307	-0.7986355100472932	310.0	-0.7660444431189781	0.0	1.5390000000000001	In-phase Congruent	12	ZURFW1
2023-06-20 15:13:43.170	3.0000000000000213	307	-0.7986355100472932	310.0	-0.7660444431189781	0.0	1.556	In-phase Congruent	12	ZURFW1
2023-06-20 15:13:43.186	2.9999999999999645	308	-0.7880107536067218	311.0	-0.7547095802227722	3.552713678800501e-12	1.572	In-phase Congruent	12	ZURFW1
2023-06-20 15:13:43.203	2.9999999999999645	308	-0.7880107536067218	311.0	-0.7547095802227722	0.0	1.589	In-phase Congruent	12	ZURFW1
2023-06-20 15:13:43.220	3.9999999999999574	308	-0.7880107536067218	312.0	-0.7431448254773946	-58.82352941176385	1.6059999999999999	In-phase Congruent	12	ZURFW1
2023-06-20 15:13:43.239	4.0	309	-0.7771459614569708	313.0	-0.7313537016191703	-6.191950464399433	1.625	In-phase Congruent	12	ZURFW1
2023-06-20 15:13:43.253	4.0	309	-0.7771459614569708	313.0	-0.7313537016191703	0.0	1.639	In-phase Congruent	12	ZURFW1
2023-06-20 15:13:43.270	4.999999999999986	309	-0.7771459614569708	314.0	-0.7193398003386512	-71.42857142857149	1.6560000000000001	In-phase Congruent	12	ZURFW1
2023-06-20 15:13:43.286	4.0	310	-0.7660444431189781	314.0	-0.7193398003386512	62.499999999999055	1.6720000000000002	In-phase Congruent	12	ZURFW1
2023-06-20 15:13:43.303	4.999999999999993	310	-0.7660444431189781	315.0	-0.7071067811865477	-62.4999999999995	1.689	In-phase Congruent	12	ZURFW1
2023-06-20 15:13:43.320	5.0	311	-0.7547095802227722	316.0	-0.6946583704589976	-4.192202140984591e-13	1.706	In-phase Congruent	12	ZURFW1
2023-06-20 15:13:43.336	5.0	311	-0.7547095802227722	316.0	-0.6946583704589976	0.0	1.722	In-phase Congruent	12	ZURFW1
2023-06-20 15:13:43.353	5.000000000000043	312	-0.7431448254773946	317.0	-0.6819983600624983	6.191950464394068	1.7389999999999999	In-phase Congruent	12	ZURFW1
2023-06-20 15:13:43.370	6.0000000000000355	312	-0.7431448254773946	318.0	-0.6691306063588581	-76.92307692307566	1.756	In-phase Congruent	12	ZURFW1
2023-06-20 15:13:43.386	5.999999999999986	313	-0.7313537016191703	319.0	-0.6560590289905074	3.6764705882379687	1.772	In-phase Congruent	12	ZURFW1
2023-06-20 15:13:43.403	5.0	314	-0.7193398003386512	319.0	-0.6560590289905074	58.82352941176343	1.7890000000000001	In-phase Congruent	12	ZURFW1
2023-06-20 15:13:43.420	5.999999999999986	314	-0.7193398003386512	320.0	-0.6427876096865396	-58.82352941176343	1.806	In-phase Congruent	12	ZURFW1
2023-06-20 15:13:43.436	6.999999999999979	314	-0.7193398003386512	321.0	-0.6293203910498378	-58.82352941176385	1.822	In-phase Congruent	12	ZURFW1
2023-06-20 15:13:43.456	5.999999999999986	315	-0.7071067811865477	321.0	-0.6293203910498378	49.9999999999996	1.842	In-phase Congruent	12	ZURFW1
2023-06-20 15:13:43.470	7.000000000000028	315	-0.7071067811865477	322.0	-0.6156614753256581	-50.00000000000209	1.8559999999999999	In-phase Congruent	12	ZURFW1
2023-06-20 15:13:43.486	8.000000000000014	315	-0.7071067811865477	323.0	-0.6018150231520483	-71.42857142857035	1.8719999999999999	In-phase Congruent	12	ZURFW1
2023-06-20 15:13:43.503	9.0	315	-0.7071067811865477	324.0	-0.5877852522924732	-62.499999999999055	1.889	In-phase Congruent	12	ZURFW1
2023-06-20 15:13:43.520	8.000000000000007	316	-0.6946583704589976	324.0	-0.5877852522924732	58.82352941176385	1.9060000000000001	In-phase Congruent	12	ZURFW1
2023-06-20 15:13:43.536	9.0	316	-0.6946583704589976	325.0	-0.5735764363510464	-55.55555555555511	1.9220000000000002	In-phase Congruent	12	ZURFW1
2023-06-20 15:13:43.553	10.000000000000036	316	-0.6946583704589976	326.0	-0.5591929034707466	-62.50000000000217	1.939	In-phase Congruent	12	ZURFW1
2023-06-20 15:13:43.569	10.000000000000036	316	-0.6946583704589976	326.0	-0.5591929034707466	0.0	1.955	In-phase Congruent	12	ZURFW1
2023-06-20 15:13:43.586	9.999999999999993	317	-0.6819983600624983	327.0	-0.544639035015027	-18.099547511309837	1.972	In-phase Congruent	12	ZURFW1
2023-06-20 15:13:43.603	9.999999999999993	317	-0.6819983600624983	327.0	-0.544639035015027	0.0	1.9889999999999999	In-phase Congruent	12	ZURFW1
2023-06-20 15:13:43.620	10.999999999999979	317	-0.6819983600624983	328.0	-0.529919264233205	-58.8235294117642	2.006	In-phase Congruent	12	ZURFW1
2023-06-20 15:13:43.636	9.999999999999986	318	-0.6691306063588581	328.0	-0.529919264233205	62.4999999999995	2.022	In-phase Congruent	12	ZURFW1
2023-06-20 15:13:43.653	10.999999999999975	318	-0.6691306063588581	329.0	-0.5150380749100545	-55.5555555555556	2.039	In-phase Congruent	12	ZURFW1
2023-06-20 15:13:43.670	10.999999999999975	318	-0.6691306063588581	329.0	-0.5150380749100545	0.0	2.056	In-phase Congruent	12	ZURFW1
2023-06-20 15:13:43.686	9.99999999999999	319	-0.6560590289905074	329.0	-0.5150380749100545	62.499999999999055	2.072	In-phase Congruent	12	ZURFW1
2023-06-20 15:13:43.703	10.999999999999979	319	-0.6560590289905074	330.0	-0.5000000000000004	-76.92307692307669	2.089	In-phase Congruent	12	ZURFW1
2023-06-20 15:13:43.720	9.999999999999993	320	-0.6427876096865396	330.0	-0.5000000000000004	58.8235294117642	2.106	In-phase Congruent	12	ZURFW1
2023-06-20 15:13:43.736	9.999999999999993	320	-0.6427876096865396	330.0	-0.5000000000000004	0.0	2.122	In-phase Congruent	12	ZURFW1
2023-06-20 15:13:43.753	11.000000000000032	320	-0.6427876096865396	331.0	-0.48480962024633684	-30.303030303031562	2.1390000000000002	In-phase Congruent	12	ZURFW1
2023-06-20 15:13:43.770	12.000000000000018	320	-0.6427876096865396	332.0	-0.4694715627858908	-58.8235294117642	2.156	In-phase Congruent	12	ZURFW1
2023-06-20 15:13:43.789	11.000000000000025	321	-0.6293203910498378	332.0	-0.4694715627858908	52.63157894736892	2.175	In-phase Congruent	12	ZURFW1
2023-06-20 15:13:43.803	11.000000000000025	321	-0.6293203910498378	332.0	-0.4694715627858908	0.0	2.189	In-phase Congruent	12	ZURFW1
2023-06-20 15:13:43.820	10.999999999999972	322	-0.6156614753256581	333.0	-0.45399049973954697	-12.605042016801924	2.206	In-phase Congruent	12	ZURFW1
2023-06-20 15:13:43.836	10.999999999999972	322	-0.6156614753256581	333.0	-0.45399049973954697	0.0	2.222	In-phase Congruent	12	ZURFW1
2023-06-20 15:13:43.853	9.999999999999986	323	-0.6018150231520483	333.0	-0.45399049973954697	58.8235294117642	2.239	In-phase Congruent	12	ZURFW1
2023-06-20 15:13:43.870	10.999999999999975	323	-0.6018150231520483	334.0	-0.4383711467890778	-58.82352941176441	2.2560000000000002	In-phase Congruent	12	ZURFW1
2023-06-20 15:13:43.886	9.99999999999999	324	-0.5877852522924732	334.0	-0.4383711467890778	62.499999999999055	2.2720000000000002	In-phase Congruent	12	ZURFW1
2023-06-20 15:13:43.903	8.999999999999996	325	-0.5735764363510464	334.0	-0.4383711467890778	58.82352941176462	2.289	In-phase Congruent	12	ZURFW1
2023-06-20 15:13:43.919	9.0	326	-0.5591929034707466	335.0	-0.42261826174069916	-8.928571428573129	2.305	In-phase Congruent	12	ZURFW1
2023-06-20 15:13:43.936	8.999999999999993	327	-0.544639035015027	336.0	-0.40673664307580015	-3.6764705882344373	2.322	In-phase Congruent	12	ZURFW1
2023-06-20 15:13:43.953	8.999999999999993	327	-0.544639035015027	336.0	-0.40673664307580015	0.0	2.339	In-phase Congruent	12	ZURFW1
2023-06-20 15:13:43.970	8.000000000000007	328	-0.529919264233205	336.0	-0.40673664307580015	58.8235294117642	2.356	In-phase Congruent	12	ZURFW1
2023-06-20 15:13:43.986	7.000000000000018	330	-0.5000000000000004	337.0	-0.3907311284892739	66.17647058823414	2.372	In-phase Congruent	12	ZURFW1
2023-06-20 15:13:44.003	5.999999999999979	331	-0.48480962024633684	337.0	-0.3907311284892739	1.3855583347321954e-12	2.3890000000000002	In-phase Congruent	12	ZURFW1
2023-06-20 15:13:44.020	4.999999999999993	332	-0.4694715627858908	337.0	-0.3907311284892739	58.8235294117642	2.406	In-phase Congruent	12	ZURFW1
2023-06-20 15:13:44.036	4.0000000000000036	333	-0.45399049973954697	337.0	-0.3907311284892739	62.499999999999275	2.422	In-phase Congruent	12	ZURFW1
2023-06-20 15:13:44.053	4.000000000000011	334	-0.4383711467890778	338.0	-0.3746065934159123	-3.6764705882353113	2.439	In-phase Congruent	12	ZURFW1
2023-06-20 15:13:44.069	4.000000000000011	334	-0.4383711467890778	338.0	-0.3746065934159123	-62.49999999999972	2.455	In-phase Congruent	12	ZURFW1
2023-06-20 15:13:44.086	2.9999999999999716	335	-0.42261826174069916	338.0	-0.3746065934159123	58.82352941176734	2.472	In-phase Congruent	12	ZURFW1
2023-06-20 15:13:44.103	2.9999999999999716	336	-0.40673664307580015	339.0	-0.35836794954530077	0.0	2.489	In-phase Congruent	12	ZURFW1
2023-06-20 15:13:44.119	2.9999999999999716	336	-0.40673664307580015	339.0	-0.35836794954530077	0.0	2.505	In-phase Congruent	12	ZURFW1
2023-06-20 15:13:44.139	3.0000000000000213	337	-0.3907311284892739	340.0	-0.34202014332566855	-12.500000000002963	2.525	In-phase Congruent	12	ZURFW1
2023-06-20 15:13:44.153	2.000000000000025	338	-0.3746065934159123	340.0	-0.34202014332566855	71.42857142856998	2.539	In-phase Congruent	12	ZURFW1
2023-06-20 15:13:44.169	3.000000000000014	338	-0.3746065934159123	341.0	-0.3255681544571567	-76.92307692307669	2.555	In-phase Congruent	12	ZURFW1
2023-06-20 15:13:44.186	0.9999999999999893	340	-0.34202014332566855	341.0	-0.3255681544571567	117.64705882353154	2.572	In-phase Congruent	12	ZURFW1
2023-06-20 15:13:44.203	0.9999999999999858	341	-0.3255681544571567	342.0	-0.3090169943749476	1.7479351299698465e-12	2.589	In-phase Congruent	12	ZURFW1
2023-06-20 15:13:44.219	0.9999999999999893	342	-0.3090169943749476	343.0	-0.2923717047227371	3.6764705882346433	2.605	In-phase Congruent	12	ZURFW1
2023-06-20 15:13:44.236	1.0000000000000409	343	-0.2923717047227371	344.0	-0.27563735581699894	-3.6764705882380895	2.622	In-phase Congruent	12	ZURFW1
2023-06-20 15:13:44.253	0.9999999999999876	345	-0.2588190451025207	344.0	-0.27563735581699894	117.64705882352868	2.6390000000000002	In-phase Congruent	12	ZURFW1
2023-06-20 15:13:44.269	0.9999999999999876	346	-0.24192189559966787	345.0	-0.2588190451025207	-8.928571428570173	2.6550000000000002	In-phase Congruent	12	ZURFW1
2023-06-20 15:13:44.286	0.0	347	-0.22495105434386534	347.0	-0.22495105434386534	-58.82352941176431	2.672	In-phase Congruent	12	ZURFW1
2023-06-20 15:13:44.303	0.0	348	-0.20791169081775987	348.0	-0.20791169081775987	0.0	2.689	In-phase Congruent	12	ZURFW1
2023-06-20 15:13:44.319	1.0000000000000409	349	-0.19080899537654467	348.0	-0.20791169081775987	62.5000000000025	2.705	In-phase Congruent	12	ZURFW1
2023-06-20 15:13:44.336	0.0	350	-0.1736481776669304	350.0	-0.1736481776669304	-66.17647058823735	2.722	In-phase Congruent	12	ZURFW1
2023-06-20 15:13:44.355	0.9999999999999893	352	-0.13917310096006588	351.0	-0.15643446504023112	46.439628482970605	2.741	In-phase Congruent	12	ZURFW1
2023-06-20 15:13:44.369	1.000000000000039	353	-0.12186934340514724	352.0	-0.13917310096006588	18.79699248120656	2.755	In-phase Congruent	12	ZURFW1
2023-06-20 15:13:44.386	2.0000000000000275	354	-0.10452846326765342	352.0	-0.13917310096006588	58.82352941176282	2.7720000000000002	In-phase Congruent	12	ZURFW1
2023-06-20 15:13:44.403	1.999999999999977	355	-0.08715574274765832	353.0	-0.12186934340514724	-2.9771740628348198e-12	2.789	In-phase Congruent	12	ZURFW1
2023-06-20 15:13:44.419	1.9999999999999778	356	-0.06975647374412565	354.0	-0.10452846326765342	3.6764705882349134	2.805	In-phase Congruent	12	ZURFW1
2023-06-20 15:13:44.436	1.9999999999999778	357	-0.05233595624294437	355.0	-0.08715574274765832	-3.6764705882348636	2.822	In-phase Congruent	12	ZURFW1
2023-06-20 15:13:44.455	3.0000000000000178	358	-0.03489949670250082	355.0	-0.08715574274765832	52.63157894737016	2.841	In-phase Congruent	12	ZURFW1
2023-06-20 15:13:44.469	3.000000000000017	359	-0.01745240643728356	356.0	-0.06975647374412565	18.796992481202935	2.855	In-phase Congruent	12	ZURFW1
2023-06-20 15:13:44.486	3.000000000000031	0	0.0	357.0	-0.05233595624294437	-12.605042016804205	2.872	In-phase Congruent	12	ZURFW1
2023-06-20 15:13:44.502	2.999999999999991	1	0.01745240643728351	358.0	-0.03489949670250082	3.6764705882325686	2.888	In-phase Congruent	12	ZURFW1
2023-06-20 15:13:44.519	3.999999999999991	2	0.03489949670250097	358.0	-0.03489949670250082	58.8235294117635	2.9050000000000002	In-phase Congruent	12	ZURFW1
2023-06-20 15:13:44.536	5.000000000000003	4	0.0697564737441253	359.0	-0.01745240643728356	62.091503267974524	2.922	In-phase Congruent	12	ZURFW1
2023-06-20 15:13:44.553	6.000000000000003	5	0.08715574274765817	359.0	-0.01745240643728356	58.82352941176504	2.939	In-phase Congruent	12	ZURFW1
2023-06-20 15:13:44.569	7.0	7	0.12186934340514748	0.0	0.0	72.36842105263167	2.955	In-phase Congruent	12	ZURFW1
2023-06-20 15:13:44.586	7.0	8	0.13917310096006544	1.0	0.01745240643728351	-12.6050420168052	2.972	In-phase Congruent	12	ZURFW1
2023-06-20 15:13:44.603	7.0	8	0.13917310096006544	1.0	0.01745240643728351	0.0	2.989	In-phase Congruent	12	ZURFW1
2023-06-20 15:13:44.619	7.0	9	0.15643446504023087	2.0	0.03489949670250097	3.6764705882349062	3.005	In-phase Congruent	12	ZURFW1
2023-06-20 15:13:44.636	7.0	10	0.17364817766693033	3.0	0.052335956242943835	-2.842170943040401e-14	3.022	In-phase Congruent	12	ZURFW1
2023-06-20 15:13:44.653	6.0	10	0.17364817766693033	4.0	0.0697564737441253	-58.82352941176501	3.039	In-phase Congruent	12	ZURFW1
2023-06-20 15:13:44.669	7.0	11	0.1908089953765448	4.0	0.0697564737441253	62.49999999999994	3.055	In-phase Congruent	12	ZURFW1
2023-06-20 15:13:44.686	7.000000000000002	12	0.20791169081775934	5.0	0.08715574274765817	3.2679738562103253	3.072	In-phase Congruent	12	ZURFW1
2023-06-20 15:13:44.703	6.000000000000001	12	0.20791169081775934	6.0	0.10452846326765347	-71.42857142857257	3.089	In-phase Congruent	12	ZURFW1
2023-06-20 15:13:44.719	6.0	13	0.224951054343865	7.0	0.12186934340514748	3.676470588236384	3.105	In-phase Congruent	12	ZURFW1
2023-06-20 15:13:44.736	7.0	14	0.24192189559966773	7.0	0.12186934340514748	58.82352941176504	3.122	In-phase Congruent	12	ZURFW1
2023-06-20 15:13:44.752	6.999999999999998	15	0.25881904510252074	8.0	0.13917310096006544	3.6764705882347997	3.138	In-phase Congruent	12	ZURFW1
2023-06-20 15:13:44.769	5.999999999999998	15	0.25881904510252074	9.0	0.15643446504023087	-62.49999999999994	3.155	In-phase Congruent	12	ZURFW1
2023-06-20 15:13:44.789	6.0	16	0.27563735581699916	10.0	0.17364817766693033	-8.823529411764994	3.175	In-phase Congruent	12	ZURFW1
2023-06-20 15:13:44.802	7.0	17	0.29237170472273677	10.0	0.17364817766693033	76.92307692307489	3.188	In-phase Congruent	12	ZURFW1
2023-06-20 15:13:44.819	7.0	18	0.3090169943749474	11.0	0.1908089953765448	-18.09954751131248	3.205	In-phase Congruent	12	ZURFW1
2023-06-20 15:13:44.836	7.0	18	0.3090169943749474	11.0	0.1908089953765448	0.0	3.222	In-phase Congruent	12	ZURFW1
2023-06-20 15:13:44.852	6.999999999999998	19	0.3255681544571567	12.0	0.20791169081775934	-1.1368683772161603e-13	3.238	In-phase Congruent	12	ZURFW1
2023-06-20 15:13:44.869	7.999999999999998	20	0.3420201433256687	12.0	0.20791169081775934	58.82352941176504	3.255	In-phase Congruent	12	ZURFW1
2023-06-20 15:13:44.886	8.0	21	0.35836794954530027	13.0	0.224951054343865	-3.6764705882363344	3.2720000000000002	In-phase Congruent	12	ZURFW1
2023-06-20 15:13:44.903	8.0	22	0.374606593415912	14.0	0.24192189559966773	8.82352941176508	3.289	In-phase Congruent	12	ZURFW1
2023-06-20 15:13:44.919	9.0	23	0.39073112848927377	14.0	0.24192189559966773	62.49999999999994	3.305	In-phase Congruent	12	ZURFW1
2023-06-20 15:13:44.936	10.000000000000004	24	0.4067366430758002	14.0	0.24192189559966773	58.82352941176525	3.322	In-phase Congruent	12	ZURFW1
2023-06-20 15:13:44.952	10.000000000000002	25	0.42261826174069944	15.0	0.25881904510252074	6.944444444445004	3.338	In-phase Congruent	12	ZURFW1
2023-06-20 15:13:44.969	11.000000000000005	26	0.43837114678907746	15.0	0.25881904510252074	58.82352941176525	3.355	In-phase Congruent	12	ZURFW1
2023-06-20 15:13:44.986	11.000000000000004	27	0.4539904997395468	16.0	0.27563735581699916	-1.0658141036401503e-13	3.372	In-phase Congruent	12	ZURFW1
2023-06-20 15:13:45.005	12.000000000000004	28	0.4694715627858908	16.0	0.27563735581699916	52.63157894736807	3.391	In-phase Congruent	12	ZURFW1
2023-06-20 15:13:45.019	12.000000000000004	29	0.48480962024633706	17.0	0.29237170472273677	18.796992481202167	3.4050000000000002	In-phase Congruent	12	ZURFW1
2023-06-20 15:13:45.036	12.000000000000004	29	0.48480962024633706	17.0	0.29237170472273677	0.0	3.422	In-phase Congruent	12	ZURFW1
2023-06-20 15:13:45.052	11.999999999999996	30	0.49999999999999994	18.0	0.3090169943749474	-4.405364961712621e-13	3.438	In-phase Congruent	12	ZURFW1
2023-06-20 15:13:45.069	10.999999999999996	30	0.49999999999999994	19.0	0.3255681544571567	-58.82352941176504	3.455	In-phase Congruent	12	ZURFW1
2023-06-20 15:13:45.086	12.0	31	0.5150380749100542	19.0	0.3255681544571567	58.82352941176525	3.472	In-phase Congruent	12	ZURFW1
2023-06-20 15:13:45.102	12.0	32	0.5299192642332049	20.0	0.3420201433256687	3.6764705882349062	3.488	In-phase Congruent	12	ZURFW1
2023-06-20 15:13:45.119	12.0	33	0.5446390350150271	21.0	0.35836794954530027	3.2679738562088474	3.505	In-phase Congruent	12	ZURFW1
2023-06-20 15:13:45.136	13.0	34	0.5591929034707469	21.0	0.35836794954530027	58.8235294117635	3.5220000000000002	In-phase Congruent	12	ZURFW1
2023-06-20 15:13:45.152	13.0	35	0.573576436351046	22.0	0.374606593415912	6.944444444443754	3.5380000000000003	In-phase Congruent	12	ZURFW1
2023-06-20 15:13:45.169	14.0	36	0.5877852522924731	22.0	0.374606593415912	58.82352941176504	3.555	In-phase Congruent	12	ZURFW1
2023-06-20 15:13:45.186	14.0	37	0.6018150231520483	23.0	0.39073112848927377	0.0	3.572	In-phase Congruent	12	ZURFW1
2023-06-20 15:13:45.202	16.0	39	0.6293203910498374	23.0	0.39073112848927377	124.99999999999989	3.588	In-phase Congruent	12	ZURFW1
2023-06-20 15:13:45.222	15.99999999999999	40	0.6427876096865393	24.0	0.4067366430758002	-12.500000000000561	3.608	In-phase Congruent	12	ZURFW1
2023-06-20 15:13:45.236	16.0	41	0.6560590289905073	25.0	0.42261826174069944	18.7969924812039	3.622	In-phase Congruent	12	ZURFW1
2023-06-20 15:13:45.252	18.0	43	0.6819983600624985	25.0	0.42261826174069944	124.99999999999989	3.638	In-phase Congruent	12	ZURFW1
2023-06-20 15:13:45.269	17.999999999999996	44	0.6946583704589973	26.0	0.43837114678907746	-1.7479351299698465e-12	3.6550000000000002	In-phase Congruent	12	ZURFW1
2023-06-20 15:13:45.286	17.99999999999999	45	0.7071067811865475	27.0	0.4539904997395468	-4.192202140984591e-13	3.672	In-phase Congruent	12	ZURFW1
2023-06-20 15:13:45.302	17.99999999999999	46	0.7193398003386511	28.0	0.4694715627858908	3.67647058823664	3.6879999999999997	In-phase Congruent	12	ZURFW1
2023-06-20 15:13:45.319	17.999999999999996	47	0.7313537016191705	29.0	0.48480962024633706	-3.676470588236022	3.705	In-phase Congruent	12	ZURFW1
2023-06-20 15:13:45.336	18.000000000000007	49	0.754709580222772	31.0	0.5150380749100542	17.64705882353077	3.722	In-phase Congruent	12	ZURFW1
2023-06-20 15:13:45.352	18.0	50	0.766044443118978	32.0	0.5299192642332049	-14.423076923075385	3.738	In-phase Congruent	12	ZURFW1
2023-06-20 15:13:45.369	18.999999999999993	51	0.7771459614569708	32.0	0.5299192642332049	58.82352941176462	3.755	In-phase Congruent	12	ZURFW1
2023-06-20 15:13:45.386	19.0	52	0.7880107536067219	33.0	0.5446390350150271	-1.1155520951433573e-12	3.7720000000000002	In-phase Congruent	12	ZURFW1
2023-06-20 15:13:45.402	19.0	53	0.7986355100472928	34.0	0.5591929034707469	3.6764705882349062	3.7880000000000003	In-phase Congruent	12	ZURFW1
2023-06-20 15:13:45.419	20.0	55	0.8191520442889918	35.0	0.573576436351046	55.14705882353013	3.805	In-phase Congruent	12	ZURFW1
2023-06-20 15:13:45.438	20.000000000000007	56	0.8290375725550417	36.0	0.5877852522924731	-6.191950464395369	3.824	In-phase Congruent	12	ZURFW1
2023-06-20 15:13:45.452	21.000000000000007	58	0.848048096156426	37.0	0.6018150231520483	90.2255639097724	3.838	In-phase Congruent	12	ZURFW1
2023-06-20 15:13:45.469	21.000000000000007	59	0.8571673007021123	38.0	0.6156614753256583	-12.6050420168052	3.855	In-phase Congruent	12	ZURFW1
2023-06-20 15:13:45.486	20.999999999999993	60	0.8660254037844386	39.0	0.6293203910498374	-3.6764705882357447	3.872	In-phase Congruent	12	ZURFW1
2023-06-20 15:13:45.502	22.000000000000007	62	0.8829475928589269	40.0	0.6427876096865393	69.44444444444453	3.888	In-phase Congruent	12	ZURFW1
2023-06-20 15:13:45.519	23.00000000000002	63	0.8910065241883679	40.0	0.6427876096865393	58.82352941176434	3.9050000000000002	In-phase Congruent	12	ZURFW1
2023-06-20 15:13:45.536	23.000000000000014	64	0.898794046299167	41.0	0.6560590289905073	-4.192202140984591e-13	3.922	In-phase Congruent	12	ZURFW1
2023-06-20 15:13:45.552	23.0	65	0.9063077870366499	42.0	0.6691306063588582	9.86842105263272	3.9379999999999997	In-phase Congruent	12	ZURFW1
2023-06-20 15:13:45.569	23.0	66	0.9135454576426009	43.0	0.6819983600624985	-18.099547511314015	3.955	In-phase Congruent	12	ZURFW1
2023-06-20 15:13:45.586	25.0	68	0.9271838545667874	43.0	0.6819983600624985	117.64705882353007	3.972	In-phase Congruent	12	ZURFW1
2023-06-20 15:13:45.602	25.0	69	0.9335804264972017	44.0	0.6946583704589973	3.676470588236441	3.988	In-phase Congruent	12	ZURFW1
2023-06-20 15:13:45.619	25.000000000000007	70	0.9396926207859083	45.0	0.7071067811865475	4.192202140984591e-13	4.005	In-phase Congruent	12	ZURFW1
2023-06-20 15:13:45.636	24.999999999999993	71	0.9455185755993167	46.0	0.7193398003386511	-2.3732127374387346e-12	4.022	In-phase Congruent	12	ZURFW1
2023-06-20 15:13:45.655	26.999999999999993	73	0.9563047559630354	46.0	0.7193398003386511	105.26315789473614	4.041	In-phase Congruent	12	ZURFW1
2023-06-20 15:13:45.669	27.0	74	0.9612616959383189	47.0	0.7313537016191705	15.873015873019192	4.055	In-phase Congruent	12	ZURFW1
2023-06-20 15:13:45.685	28.0	75	0.9659258262890683	47.0	0.7313537016191705	62.49999999999994	4.071	In-phase Congruent	12	ZURFW1
2023-06-20 15:13:45.702	27.999999999999993	76	0.9702957262759965	48.0	0.7431448254773942	-3.488764832582092e-12	4.088	In-phase Congruent	12	ZURFW1
2023-06-20 15:13:45.719	27.999999999999993	77	0.9743700647852352	49.0	0.754709580222772	0.0	4.105	In-phase Congruent	12	ZURFW1
2023-06-20 15:13:45.736	28.99999999999998	78	0.9781476007338056	49.0	0.754709580222772	58.82352941176574	4.122	In-phase Congruent	12	ZURFW1
2023-06-20 15:13:45.752	29.000000000000014	79	0.981627183447664	50.0	0.766044443118978	3.6764705882386366	4.138	In-phase Congruent	12	ZURFW1
2023-06-20 15:13:45.769	28.999999999999993	80	0.984807753012208	51.0	0.7771459614569708	3.2679738562060336	4.155	In-phase Congruent	12	ZURFW1
2023-06-20 15:13:45.786	30.000000000000036	81	0.9876883405951378	51.0	0.7771459614569708	58.82352941176908	4.172	In-phase Congruent	12	ZURFW1
2023-06-20 15:13:45.802	29.00000000000003	81	0.9876883405951378	52.0	0.7880107536067219	-62.50000000000039	4.188	In-phase Congruent	12	ZURFW1
2023-06-20 15:13:45.819	29.99999999999997	83	0.992546151641322	53.0	0.7986355100472928	58.82352941175709	4.205	In-phase Congruent	12	ZURFW1
2023-06-20 15:13:45.835	28.99999999999998	83	0.992546151641322	54.0	0.8090169943749473	-62.4999999999995	4.221	In-phase Congruent	12	ZURFW1
2023-06-20 15:13:45.852	29.99999999999998	84	0.9945218953682733	54.0	0.8090169943749473	58.82352941176657	4.2379999999999995	In-phase Congruent	12	ZURFW1
2023-06-20 15:13:45.872	30.0	85	0.9961946980917455	55.0	0.8191520442889918	-12.500000000000128	4.258	In-phase Congruent	12	ZURFW1
2023-06-20 15:13:45.885	29.99999999999995	86	0.9975640502598242	56.0	0.8290375725550417	24.291497975705795	4.271	In-phase Congruent	12	ZURFW1
2023-06-20 15:13:45.902	29.99999999999995	87	0.9986295347545738	57.0	0.838670567945424	-12.605042016806735	4.288	In-phase Congruent	12	ZURFW1
2023-06-20 15:13:45.919	30.00000000000005	88	0.9993908270190958	58.0	0.848048096156426	8.924416761146858e-12	4.305	In-phase Congruent	12	ZURFW1
2023-06-20 15:13:45.935	30.000000000000092	89	0.9998476951563913	59.0	0.8571673007021123	3.676470588236036	4.321	In-phase Congruent	12	ZURFW1
2023-06-20 15:13:45.952	29.000000000000107	91	0.9998476951563913	60.0	0.8660254037844386	-62.499999999999055	4.338	In-phase Congruent	12	ZURFW1
2023-06-20 15:13:45.969	27.000000000000057	92	0.9993908270190958	61.0	0.8746197071393957	-117.64705882352993	4.355	In-phase Congruent	12	ZURFW1
2023-06-20 15:13:45.985	24.999999999999957	93	0.9986295347545738	62.0	0.8829475928589269	-115.13157894737424	4.371	In-phase Congruent	12	ZURFW1
2023-06-20 15:13:46.002	23.999999999999957	94	0.9975640502598242	62.0	0.8829475928589269	-58.82352941176657	4.388	In-phase Congruent	12	ZURFW1
2023-06-20 15:13:46.019	21.999999999999986	95	0.9961946980917455	63.0	0.8910065241883679	-114.37908496731797	4.405	In-phase Congruent	12	ZURFW1
2023-06-20 15:13:46.035	19.999999999999957	96	0.9945218953682733	64.0	0.898794046299167	-125.00000000000166	4.421	In-phase Congruent	12	ZURFW1
2023-06-20 15:13:46.052	18.00000000000003	97	0.9925461516413221	65.0	0.9063077870366499	-114.37908496731863	4.438	In-phase Congruent	12	ZURFW1
2023-06-20 15:13:46.069	16.00000000000003	98	0.9902680687415704	66.0	0.9135454576426009	-121.32352941176345	4.455	In-phase Congruent	12	ZURFW1
2023-06-20 15:13:46.088	12.999999999999986	100	0.984807753012208	67.0	0.9205048534524404	-164.0866873065019	4.474	In-phase Congruent	12	ZURFW1
2023-06-20 15:13:46.102	10.000000000000014	101	0.981627183447664	69.0	0.9335804264972017	-176.6917293233089	4.4879999999999995	In-phase Congruent	12	ZURFW1
2023-06-20 15:13:46.119	7.0	103	0.9743700647852352	70.0	0.9396926207859083	-189.0756302521026	4.505	In-phase Congruent	12	ZURFW1
2023-06-20 15:13:46.135	5.000000000000014	104	0.9702957262759965	71.0	0.9455185755993167	-121.3235294117626	4.521	In-phase Congruent	12	ZURFW1
2023-06-20 15:13:46.152	3.0	105	0.9659258262890683	72.0	0.9510565162951535	-121.32352941176433	4.538	In-phase Congruent	12	ZURFW1
2023-06-20 15:13:46.169	1.0000000000000142	106	0.9612616959383189	73.0	0.9563047559630354	-117.64705882352924	4.555	In-phase Congruent	12	ZURFW1
2023-06-20 15:13:46.185	1.0	106	0.9612616959383189	75.0	0.9659258262890683	-117.64705882353398	4.571	In-phase Congruent	12	ZURFW1
2023-06-20 15:13:46.202	2.999999999999986	107	0.9563047559630355	76.0	0.9702957262759965	-114.37908496731885	4.588	In-phase Congruent	12	ZURFW1
2023-06-20 15:13:46.219	5.999999999999972	108	0.9510565162951536	78.0	0.9781476007338056	-201.68067226890295	4.605	In-phase Congruent	12	ZURFW1
2023-06-20 15:13:46.235	8.0	109	0.9455185755993168	79.0	0.981627183447664	-121.32352941176512	4.621	In-phase Congruent	12	ZURFW1
2023-06-20 15:13:46.252	11.000000000000014	110	0.9396926207859084	81.0	0.9876883405951378	-176.47058823530057	4.638	In-phase Congruent	12	ZURFW1
2023-06-20 15:13:46.269	13.999999999999972	111	0.9335804264972017	83.0	0.992546151641322	-176.470588235288	4.655	In-phase Congruent	12	ZURFW1
2023-06-20 15:13:46.285	15.999999999999972	112	0.9271838545667874	84.0	0.9945218953682733	-121.32352941176345	4.671	In-phase Congruent	12	ZURFW1
2023-06-20 15:13:46.305	18.99999999999997	113	0.9205048534524403	86.0	0.9975640502598242	-175.0000000000008	4.691	In-phase Congruent	12	ZURFW1
2023-06-20 15:13:46.319	22.000000000000057	114	0.9135454576426009	88.0	0.9993908270190958	-176.69172932331549	4.705	In-phase Congruent	12	ZURFW1
2023-06-20 15:13:46.335	24.000000000000085	115	0.90630778703665	89.0	0.9998476951563913	-133.92857142857233	4.721	In-phase Congruent	12	ZURFW1
2023-06-20 15:13:46.352	26.000000000000014	116	0.8987940462991669	90.0	1.0	-117.6470588235259	4.7379999999999995	In-phase Congruent	12	ZURFW1
2023-06-20 15:13:46.369	26.000000000000085	117	0.8910065241883679	91.0	0.9998476951563913	-1.1084466677857563e-12	4.755	In-phase Congruent	12	ZURFW1
2023-06-20 15:13:46.385	23.999999999999943	117	0.8910065241883679	93.0	0.9986295347545738	117.64705882353536	4.771	In-phase Congruent	12	ZURFW1
2023-06-20 15:13:46.402	23.999999999999957	118	0.8829475928589269	94.0	0.9975640502598242	3.6764705882356026	4.788	In-phase Congruent	12	ZURFW1
2023-06-20 15:13:46.419	23.999999999999993	119	0.8746197071393959	95.0	0.9961946980917455	-8.823529411769442	4.805	In-phase Congruent	12	ZURFW1
2023-06-20 15:13:46.435	22.999999999999964	119	0.8746197071393959	96.0	0.9945218953682733	71.42857142857679	4.821	In-phase Congruent	12	ZURFW1
2023-06-20 15:13:46.452	23.99999999999995	120	0.8660254037844388	96.0	0.9945218953682733	-58.823529411762664	4.838	In-phase Congruent	12	ZURFW1
2023-06-20 15:13:46.469	24.00000000000002	121	0.8571673007021123	97.0	0.9925461516413221	-4.18509671362699e-12	4.855	In-phase Congruent	12	ZURFW1
2023-06-20 15:13:46.485	23.00000000000002	121	0.8571673007021123	98.0	0.9902680687415704	58.82352941176657	4.871	In-phase Congruent	12	ZURFW1
2023-06-20 15:13:46.502	23.000000000000007	122	0.8480480961564261	99.0	0.9876883405951378	3.676470588234203	4.888	In-phase Congruent	12	ZURFW1
2023-06-20 15:13:46.522	22.99999999999998	123	0.838670567945424	100.0	0.984807753012208	8.823529411766451	4.908	In-phase Congruent	12	ZURFW1
2023-06-20 15:13:46.535	22.000000000000007	123	0.838670567945424	101.0	0.981627183447664	52.63157894736657	4.921	In-phase Congruent	12	ZURFW1
2023-06-20 15:13:46.552	20.999999999999993	124	0.8290375725550417	103.0	0.9743700647852352	84.0336134453749	4.938	In-phase Congruent	12	ZURFW1
2023-06-20 15:13:46.569	21.0	125	0.8191520442889918	104.0	0.9702957262759965	2.6503244043851737e-12	4.955	In-phase Congruent	12	ZURFW1
2023-06-20 15:13:46.585	20.0	125	0.8191520442889918	105.0	0.9659258262890683	62.49999999999994	4.971	In-phase Congruent	12	ZURFW1
2023-06-20 15:13:46.602	19.999999999999993	126	0.8090169943749475	106.0	0.9612616959383189	-2.6574298317427747e-12	4.9879999999999995	In-phase Congruent	12	ZURFW1
2023-06-20 15:13:46.619	20.000000000000014	127	0.7986355100472928	107.0	0.9563047559630355	1.8189894035458565e-12	5.005	In-phase Congruent	12	ZURFW1
2023-06-20 15:13:46.634	19.000000000000014	127	0.7986355100472928	108.0	0.9510565162951536	55.55555555555345	5.02	In-phase Congruent	12	ZURFW1
2023-06-20 15:13:46.652	19.000000000000007	128	0.788010753606722	109.0	0.9455185755993168	15.873015873021714	5.038	In-phase Congruent	12	ZURFW1
2023-06-20 15:13:46.669	16.999999999999993	128	0.788010753606722	111.0	0.9335804264972017	117.64705882352784	5.055	In-phase Congruent	12	ZURFW1
2023-06-20 15:13:46.685	16.99999999999998	129	0.7771459614569711	112.0	0.9271838545667874	-6.9444444444428655	5.071	In-phase Congruent	12	ZURFW1
2023-06-20 15:13:46.702	15.999999999999964	129	0.7771459614569711	113.0	0.9205048534524403	62.50000000000083	5.088	In-phase Congruent	12	ZURFW1
2023-06-20 15:13:46.719	15.000000000000014	130	0.766044443118978	115.0	0.90630778703665	58.823529411760575	5.105	In-phase Congruent	12	ZURFW1
2023-06-20 15:13:46.738	13.999999999999986	130	0.766044443118978	116.0	0.8987940462991669	58.82352941176825	5.124	In-phase Congruent	12	ZURFW1
2023-06-20 15:13:46.752	12.0	130	0.766044443118978	118.0	0.8829475928589269	105.26315789473539	5.138	In-phase Congruent	12	ZURFW1
2023-06-20 15:13:46.768	11.999999999999993	131	0.7547095802227721	119.0	0.8746197071393959	8.92857142857067	5.154	In-phase Congruent	12	ZURFW1
2023-06-20 15:13:46.785	11.000000000000007	131	0.7547095802227721	120.0	0.8660254037844388	62.499999999999055	5.171	In-phase Congruent	12	ZURFW1
2023-06-20 15:13:46.802	9.000000000000007	131	0.7547095802227721	122.0	0.8480480961564261	117.647058823527	5.188	In-phase Congruent	12	ZURFW1
2023-06-20 15:13:46.819	9.0	132	0.7431448254773942	123.0	0.838670567945424	3.488764832582092e-12	5.205	In-phase Congruent	12	ZURFW1
2023-06-20 15:13:46.835	8.0	132	0.7431448254773942	124.0	0.8290375725550417	58.8235294117635	5.221	In-phase Congruent	12	ZURFW1
2023-06-20 15:13:46.852	7.999999999999993	133	0.7313537016191706	125.0	0.8191520442889918	-6.191950464398133	5.2379999999999995	In-phase Congruent	12	ZURFW1
2023-06-20 15:13:46.868	7.0	133	0.7313537016191706	126.0	0.8090169943749475	76.92307692307696	5.254	In-phase Congruent	12	ZURFW1
2023-06-20 15:13:46.885	5.999999999999993	133	0.7313537016191706	127.0	0.7986355100472928	58.82352941176699	5.271	In-phase Congruent	12	ZURFW1
2023-06-20 15:13:46.902	6.000000000000014	134	0.7193398003386511	128.0	0.788010753606722	-1.2576606422953773e-12	5.288	In-phase Congruent	12	ZURFW1
2023-06-20 15:13:46.918	6.000000000000014	134	0.7193398003386511	128.0	0.788010753606722	0.0	5.304	In-phase Congruent	12	ZURFW1
2023-06-20 15:13:46.935	6.000000000000014	135	0.7071067811865476	129.0	0.7771459614569711	-3.076650045841234e-12	5.321	In-phase Congruent	12	ZURFW1
2023-06-20 15:13:46.955	6.000000000000007	136	0.6946583704589971	130.0	0.766044443118978	8.82352941176827	5.341	In-phase Congruent	12	ZURFW1
2023-06-20 15:13:46.969	6.000000000000007	136	0.6946583704589971	130.0	0.766044443118978	0.0	5.355	In-phase Congruent	12	ZURFW1
2023-06-20 15:13:46.985	6.000000000000014	137	0.6819983600624985	131.0	0.7547095802227721	8.928571428569711	5.371	In-phase Congruent	12	ZURFW1
2023-06-20 15:13:47.002	7.0	138	0.6691306063588583	131.0	0.7547095802227721	-58.82352941176574	5.388	In-phase Congruent	12	ZURFW1
2023-06-20 15:13:47.018	5.999999999999993	138	0.6691306063588583	132.0	0.7431448254773942	58.82352941176392	5.404	In-phase Congruent	12	ZURFW1
2023-06-20 15:13:47.035	6.000000000000007	139	0.6560590289905073	133.0	0.7313537016191706	3.6764705882356026	5.421	In-phase Congruent	12	ZURFW1
2023-06-20 15:13:47.052	5.999999999999979	140	0.6427876096865395	134.0	0.7193398003386511	-1.3997691894473974e-12	5.438	In-phase Congruent	12	ZURFW1
2023-06-20 15:13:47.068	6.000000000000007	141	0.6293203910498374	135.0	0.7071067811865476	-9.86842105263105	5.454	In-phase Congruent	12	ZURFW1
2023-06-20 15:13:47.085	5.999999999999986	142	0.6156614753256584	136.0	0.6946583704589971	18.09954751131027	5.471	In-phase Congruent	12	ZURFW1
2023-06-20 15:13:47.102	6.000000000000007	143	0.6018150231520482	137.0	0.6819983600624985	-1.2505552149377763e-12	5.4879999999999995	In-phase Congruent	12	ZURFW1
2023-06-20 15:13:47.118	6.0	144	0.5877852522924732	138.0	0.6691306063588583	-3.6764705882359507	5.504	In-phase Congruent	12	ZURFW1
2023-06-20 15:13:47.135	6.000000000000007	145	0.5735764363510459	139.0	0.6560590289905073	2.6574298317427747e-12	5.521	In-phase Congruent	12	ZURFW1
2023-06-20 15:13:47.152	7.0	146	0.5591929034707469	139.0	0.6560590289905073	-58.82352941176308	5.538	In-phase Congruent	12	ZURFW1
2023-06-20 15:13:47.171	7.0	147	0.5446390350150273	140.0	0.6427876096865395	6.191950464395347	5.557	In-phase Congruent	12	ZURFW1
2023-06-20 15:13:47.185	7.0	148	0.5299192642332049	141.0	0.6293203910498374	-18.796992481206964	5.571	In-phase Congruent	12	ZURFW1
2023-06-20 15:13:47.202	6.9999999999999964	149	0.5150380749100544	142.0	0.6156614753256584	12.605042016811382	5.588	In-phase Congruent	12	ZURFW1
2023-06-20 15:13:47.218	8.00000000000001	150	0.49999999999999994	142.0	0.6156614753256584	-62.50000000000083	5.604	In-phase Congruent	12	ZURFW1
2023-06-20 15:13:47.235	6.9999999999999964	150	0.49999999999999994	143.0	0.6018150231520482	58.82352941176434	5.621	In-phase Congruent	12	ZURFW1
2023-06-20 15:13:47.252	7.0000000000000036	151	0.48480962024633717	144.0	0.5877852522924732	-4.192202140984591e-13	5.638	In-phase Congruent	12	ZURFW1
2023-06-20 15:13:47.268	8.000000000000018	152	0.4694715627858907	144.0	0.5877852522924732	-62.50000000000083	5.654	In-phase Congruent	12	ZURFW1
2023-06-20 15:13:47.285	6.9999999999999964	152	0.4694715627858907	145.0	0.5735764363510459	62.50000000000128	5.671	In-phase Congruent	12	ZURFW1
2023-06-20 15:13:47.302	6.999999999999993	153	0.45399049973954686	146.0	0.5591929034707469	3.676470588233556	5.688	In-phase Congruent	12	ZURFW1
2023-06-20 15:13:47.318	8.000000000000007	154	0.4383711467890773	146.0	0.5591929034707469	-62.50000000000083	5.704	In-phase Congruent	12	ZURFW1
2023-06-20 15:13:47.335	8.00000000000001	155	0.4226182617406995	147.0	0.5446390350150273	-2.1316282072803006e-13	5.721	In-phase Congruent	12	ZURFW1
2023-06-20 15:13:47.352	7.999999999999986	156	0.40673664307580043	148.0	0.5299192642332049	-1.6058265828178264e-12	5.7379999999999995	In-phase Congruent	12	ZURFW1
2023-06-20 15:13:47.368	9.0	157	0.39073112848927377	148.0	0.5299192642332049	-62.50000000000083	5.754	In-phase Congruent	12	ZURFW1
2023-06-20 15:13:47.388	10.000000000000014	159	0.3583679495453002	149.0	0.5150380749100544	-37.49999999999859	5.774	In-phase Congruent	12	ZURFW1
2023-06-20 15:13:47.402	9.999999999999986	160	0.3420201433256689	150.0	0.49999999999999994	-18.796992481200398	5.788	In-phase Congruent	12	ZURFW1
2023-06-20 15:13:47.418	10.000000000000014	161	0.3255681544571566	151.0	0.48480962024633717	8.928571428568382	5.804	In-phase Congruent	12	ZURFW1
2023-06-20 15:13:47.435	11.000000000000004	162	0.3090169943749475	151.0	0.48480962024633717	-58.823529411765946	5.821	In-phase Congruent	12	ZURFW1
2023-06-20 15:13:47.452	11.999999999999993	164	0.2756373558169992	152.0	0.4694715627858907	-58.82352941175981	5.838	In-phase Congruent	12	ZURFW1
2023-06-20 15:13:47.468	11.999999999999993	165	0.258819045102521	153.0	0.45399049973954686	-3.6764705882363984	5.854	In-phase Congruent	12	ZURFW1
2023-06-20 15:13:47.485	11.999999999999993	166	0.24192189559966773	154.0	0.4383711467890773	3.6764705882364908	5.871	In-phase Congruent	12	ZURFW1
2023-06-20 15:13:47.502	13.000000000000005	168	0.2079116908177593	155.0	0.4226182617406995	-65.01547987616576	5.888	In-phase Congruent	12	ZURFW1
2023-06-20 15:13:47.518	13.000000000000005	169	0.19080899537654497	156.0	0.40673664307580043	8.928571428574728	5.904	In-phase Congruent	12	ZURFW1
2023-06-20 15:13:47.535	13.000000000000005	170	0.17364817766693025	157.0	0.39073112848927377	3.6764705882364908	5.921	In-phase Congruent	12	ZURFW1
2023-06-20 15:13:47.552	13.000000000000004	171	0.15643446504023098	158.0	0.37460659341591224	-3.2679738562129828	5.938	In-phase Congruent	12	ZURFW1
2023-06-20 15:13:47.568	13.999999999999993	173	0.12186934340514755	159.0	0.3583679495453002	-66.17647058823265	5.954	In-phase Congruent	12	ZURFW1
2023-06-20 15:13:47.585	13.000000000000007	173	0.12186934340514755	160.0	0.3420201433256689	62.499999999999055	5.971	In-phase Congruent	12	ZURFW1
2023-06-20 15:13:47.605	15.000000000000009	175	0.0871557427476582	160.0	0.3420201433256689	-100.00000000000226	5.991	In-phase Congruent	12	ZURFW1
2023-06-20 15:13:47.618	14.999999999999984	176	0.06975647374412552	161.0	0.3255681544571566	-24.291497975707877	6.004	In-phase Congruent	12	ZURFW1
2023-06-20 15:13:47.635	15.000000000000009	177	0.05233595624294381	162.0	0.3090169943749475	18.09954751131238	6.021	In-phase Congruent	12	ZURFW1
2023-06-20 15:13:47.652	15.999999999999996	178	0.03489949670250114	162.0	0.3090169943749475	-58.82352941176285	6.038	In-phase Congruent	12	ZURFW1
2023-06-20 15:13:47.668	15.999999999999996	179	0.017452406437283435	163.0	0.2923717047227366	-3.6764705882364908	6.054	In-phase Congruent	12	ZURFW1
2023-06-20 15:13:47.685	16.999999999999986	180	1.2246467991473532e-16	163.0	0.2923717047227366	-58.82352941176591	6.071	In-phase Congruent	12	ZURFW1
2023-06-20 15:13:47.702	17.00000000000001	181	-0.017452406437283637	164.0	0.2756373558169992	1.6058265828178264e-12	6.088	In-phase Congruent	12	ZURFW1
2023-06-20 15:13:47.718	16.00000000000002	181	-0.017452406437283637	165.0	0.258819045102521	52.63157894736751	6.104	In-phase Congruent	12	ZURFW1
2023-06-20 15:13:47.735	15.999999999999996	182	-0.03489949670250089	166.0	0.24192189559966773	18.09954751131579	6.121	In-phase Congruent	12	ZURFW1
2023-06-20 15:13:47.752	15.999999999999996	183	-0.05233595624294356	167.0	0.2249510543438652	-3.147704319417244e-12	6.138	In-phase Congruent	12	ZURFW1
2023-06-20 15:13:47.768	15.999999999999996	184	-0.06975647374412527	168.0	0.2079116908177593	-3.676470588233421	6.154	In-phase Congruent	12	ZURFW1
2023-06-20 15:13:47.785	16.999999999999986	185	-0.08715574274765794	168.0	0.2079116908177593	-58.82352941176285	6.171	In-phase Congruent	12	ZURFW1
2023-06-20 15:13:47.801	17.00000000000001	186	-0.10452846326765348	169.0	0.19080899537654497	-3.6764705882378976	6.187	In-phase Congruent	12	ZURFW1
2023-06-20 15:13:47.821	16.999999999999986	187	-0.12186934340514731	170.0	0.17364817766693025	12.500000000000256	6.207	In-phase Congruent	12	ZURFW1
2023-06-20 15:13:47.835	17.000000000000014	188	-0.13917310096006552	171.0	0.15643446504023098	-21.428571428570798	6.221	In-phase Congruent	12	ZURFW1
2023-06-20 15:13:47.851	18.0	189	-0.15643446504023076	171.0	0.15643446504023098	-62.49999999999917	6.237	In-phase Congruent	12	ZURFW1
2023-06-20 15:13:47.868	18.0	190	-0.17364817766693047	172.0	0.1391731009600653	-3.0198066269804258e-12	6.254	In-phase Congruent	12	ZURFW1
2023-06-20 15:13:47.885	18.99999999999999	191	-0.19080899537654475	172.0	0.1391731009600653	-58.82352941176288	6.271	In-phase Congruent	12	ZURFW1
2023-06-20 15:13:47.902	19.000000000000014	192	-0.2079116908177595	173.0	0.12186934340514755	-1.5702994460298214e-12	6.288	In-phase Congruent	12	ZURFW1
2023-06-20 15:13:47.918	19.000000000000014	193	-0.22495105434386498	174.0	0.10452846326765373	-4.973799150320701e-14	6.304	In-phase Congruent	12	ZURFW1
2023-06-20 15:13:47.935	20.000000000000004	194	-0.2419218955996675	174.0	0.10452846326765373	-58.82352941176584	6.321	In-phase Congruent	12	ZURFW1
2023-06-20 15:13:47.951	20.000000000000004	195	-0.2588190451025208	175.0	0.0871557427476582	8.928571428570415	6.337	In-phase Congruent	12	ZURFW1
2023-06-20 15:13:47.968	20.99999999999999	196	-0.275637355816999	175.0	0.0871557427476582	-58.823529411762664	6.354	In-phase Congruent	12	ZURFW1
2023-06-20 15:13:47.985	21.000000000000014	197	-0.2923717047227368	176.0	0.06975647374412552	-1.5631940186722204e-12	6.371	In-phase Congruent	12	ZURFW1
2023-06-20 15:13:48.001	20.999999999999993	198	-0.3090169943749473	177.0	0.05233595624294381	-3.6764705882318935	6.3870000000000005	In-phase Congruent	12	ZURFW1
2023-06-20 15:13:48.018	22.00000000000001	199	-0.3255681544571568	177.0	0.05233595624294381	-58.823529411767616	6.404	In-phase Congruent	12	ZURFW1
2023-06-20 15:13:48.035	23.00000000000002	201	-0.35836794954530043	178.0	0.03489949670250114	-58.823529411764156	6.421	In-phase Congruent	12	ZURFW1
2023-06-20 15:13:48.051	24.00000000000001	202	-0.374606593415912	178.0	0.03489949670250114	-62.499999999999275	6.437	In-phase Congruent	12	ZURFW1
2023-06-20 15:13:48.068	23.999999999999986	203	-0.39073112848927355	179.0	0.017452406437283435	12.6050420168053	6.454	In-phase Congruent	12	ZURFW1
2023-06-20 15:13:48.085	22.999999999999996	203	-0.39073112848927355	180.0	1.2246467991473532e-16	55.555555555555564	6.471	In-phase Congruent	12	ZURFW1
2023-06-20 15:13:48.101	24.00000000000001	204	-0.4067366430758002	180.0	1.2246467991473532e-16	-62.50000000000083	6.487	In-phase Congruent	12	ZURFW1
2023-06-20 15:13:48.118	23.999999999999982	205	-0.4226182617406993	181.0	-0.017452406437283637	3.676470588235091	6.504	In-phase Congruent	12	ZURFW1
2023-06-20 15:13:48.135	24.999999999999996	206	-0.43837114678907746	181.0	-0.017452406437283637	-58.82352941176434	6.521	In-phase Congruent	12	ZURFW1
2023-06-20 15:13:48.154	24.000000000000007	206	-0.43837114678907746	182.0	-0.03489949670250089	58.82352941176282	6.54	In-phase Congruent	12	ZURFW1
2023-06-20 15:13:48.168	24.000000000000007	207	-0.4539904997395467	183.0	-0.05233595624294356	-18.79699248120199	6.554	In-phase Congruent	12	ZURFW1
2023-06-20 15:13:48.185	25.00000000000002	208	-0.46947156278589086	183.0	-0.05233595624294356	-58.82352941176741	6.571	In-phase Congruent	12	ZURFW1
2023-06-20 15:13:48.201	24.999999999999996	209	-0.48480962024633695	184.0	-0.06975647374412527	-3.6764705882349347	6.587	In-phase Congruent	12	ZURFW1
2023-06-20 15:13:48.218	26.00000000000001	210	-0.5000000000000001	184.0	-0.06975647374412527	-58.82352941176434	6.604	In-phase Congruent	12	ZURFW1
2023-06-20 15:13:48.235	26.000000000000014	211	-0.5150380749100542	185.0	-0.08715574274765794	-2.842170943040401e-14	6.621	In-phase Congruent	12	ZURFW1
2023-06-20 15:13:48.254	25.99999999999999	212	-0.5299192642332048	186.0	-0.10452846326765348	6.191950464397394	6.64	In-phase Congruent	12	ZURFW1
2023-06-20 15:13:48.268	26.000000000000007	213	-0.5446390350150271	187.0	-0.12186934340514731	-18.79699248120344	6.654	In-phase Congruent	12	ZURFW1
2023-06-20 15:13:48.285	27.0	214	-0.5591929034707467	187.0	-0.12186934340514731	-58.82352941176308	6.671	In-phase Congruent	12	ZURFW1
2023-06-20 15:13:48.301	27.0	215	-0.5735764363510462	188.0	-0.13917310096006552	-3.6764705882364908	6.687	In-phase Congruent	12	ZURFW1
2023-06-20 15:13:48.318	27.0	216	-0.587785252292473	189.0	-0.15643446504023076	9.947598300641403e-14	6.704	In-phase Congruent	12	ZURFW1
2023-06-20 15:13:48.335	28.000000000000014	217	-0.6018150231520484	189.0	-0.15643446504023076	-58.82352941176434	6.721	In-phase Congruent	12	ZURFW1
2023-06-20 15:13:48.351	27.999999999999986	218	-0.6156614753256582	190.0	-0.17364817766693047	-3.6764705882347144	6.737	In-phase Congruent	12	ZURFW1
2023-06-20 15:13:48.368	28.00000000000001	219	-0.6293203910498376	191.0	-0.19080899537654475	-6.191950464399902	6.754	In-phase Congruent	12	ZURFW1
2023-06-20 15:13:48.385	27.999999999999982	220	-0.6427876096865393	192.0	-0.2079116908177595	18.099547511315947	6.771	In-phase Congruent	12	ZURFW1
2023-06-20 15:13:48.401	28.999999999999982	221	-0.6560590289905072	192.0	-0.2079116908177595	-62.49999999999994	6.787	In-phase Congruent	12	ZURFW1
2023-06-20 15:13:48.418	29.0	222	-0.6691306063588582	193.0	-0.22495105434386498	-1.0444978215673473e-12	6.804	In-phase Congruent	12	ZURFW1
2023-06-20 15:13:48.435	29.000000000000007	223	-0.6819983600624984	194.0	-0.2419218955996675	-3.389288849575678e-12	6.821	In-phase Congruent	12	ZURFW1
2023-06-20 15:13:48.451	30.00000000000003	224	-0.6946583704589974	194.0	-0.2419218955996675	-62.50000000000128	6.837	In-phase Congruent	12	ZURFW1
2023-06-20 15:13:48.471	29.000000000000014	224	-0.6946583704589974	195.0	-0.2588190451025208	62.50000000000083	6.857	In-phase Congruent	12	ZURFW1
2023-06-20 15:13:48.485	30.00000000000002	226	-0.7193398003386512	196.0	-0.275637355816999	-90.22556390977265	6.871	In-phase Congruent	12	ZURFW1
2023-06-20 15:13:48.501	30.00000000000002	226	-0.7193398003386512	196.0	-0.275637355816999	0.0	6.8870000000000005	In-phase Congruent	12	ZURFW1
2023-06-20 15:13:48.518	29.99999999999999	227	-0.7313537016191703	197.0	-0.2923717047227368	1.7763568394002505e-12	6.904	In-phase Congruent	12	ZURFW1
2023-06-20 15:13:48.535	31.000000000000004	228	-0.7431448254773944	197.0	-0.2923717047227368	-58.82352941176434	6.921	In-phase Congruent	12	ZURFW1
2023-06-20 15:13:48.551	31.000000000000004	228	-0.7431448254773944	197.0	-0.2923717047227368	0.0	6.937	In-phase Congruent	12	ZURFW1
2023-06-20 15:13:48.568	31.000000000000014	229	-0.754709580222772	198.0	-0.3090169943749473	3.676470588236178	6.954	In-phase Congruent	12	ZURFW1
2023-06-20 15:13:48.584	31.999999999999993	230	-0.7660444431189779	198.0	-0.3090169943749473	-62.499999999998614	6.97	In-phase Congruent	12	ZURFW1
2023-06-20 15:13:48.601	31.999999999999993	230	-0.7660444431189779	198.0	-0.3090169943749473	0.0	6.987	In-phase Congruent	12	ZURFW1
2023-06-20 15:13:48.618	31.99999999999996	231	-0.7771459614569706	199.0	-0.3255681544571568	-1.1937117960769683e-12	7.004	In-phase Congruent	12	ZURFW1
2023-06-20 15:13:48.634	33.0	232	-0.7880107536067221	199.0	-0.3255681544571568	-62.50000000000261	7.02	In-phase Congruent	12	ZURFW1
2023-06-20 15:13:48.651	32.000000000000014	232	-0.7880107536067221	200.0	-0.34202014332566866	62.499999999999055	7.037	In-phase Congruent	12	ZURFW1
2023-06-20 15:13:48.668	33.0	233	-0.7986355100472928	200.0	-0.34202014332566866	-58.823529411762664	7.054	In-phase Congruent	12	ZURFW1
2023-06-20 15:13:48.687	33.0	233	-0.7986355100472928	200.0	-0.34202014332566866	0.0	7.073	In-phase Congruent	12	ZURFW1
2023-06-20 15:13:48.701	32.999999999999986	234	-0.8090169943749473	201.0	-0.35836794954530043	-18.796992481202984	7.087	In-phase Congruent	12	ZURFW1
2023-06-20 15:13:48.718	33.99999999999997	235	-0.8191520442889916	201.0	-0.35836794954530043	-58.823529411762664	7.104	In-phase Congruent	12	ZURFW1
2023-06-20 15:13:48.735	32.99999999999998	235	-0.8191520442889916	202.0	-0.374606593415912	55.5555555555556	7.121	In-phase Congruent	12	ZURFW1
2023-06-20 15:13:48.751	33.00000000000003	236	-0.8290375725550418	203.0	-0.39073112848927355	-2.8919089345436078e-12	7.1370000000000005	In-phase Congruent	12	ZURFW1
2023-06-20 15:13:48.768	34.000000000000014	237	-0.838670567945424	203.0	-0.39073112848927355	-58.82352941176616	7.154	In-phase Congruent	12	ZURFW1
2023-06-20 15:13:48.785	33.999999999999986	238	-0.8480480961564258	204.0	-0.4067366430758002	1.6768808563938364e-12	7.171	In-phase Congruent	12	ZURFW1
2023-06-20 15:13:48.801	33.0	238	-0.8480480961564258	205.0	-0.4226182617406993	52.631578947367316	7.187	In-phase Congruent	12	ZURFW1
2023-06-20 15:13:48.818	32.99999999999997	239	-0.8571673007021121	206.0	-0.43837114678907746	18.09954751131287	7.204	In-phase Congruent	12	ZURFW1
2023-06-20 15:13:48.835	31.999999999999986	239	-0.8571673007021121	207.0	-0.4539904997395467	55.5555555555556	7.221	In-phase Congruent	12	ZURFW1
2023-06-20 15:13:48.851	32.99999999999998	240	-0.8660254037844384	207.0	-0.4539904997395467	-62.4999999999995	7.237	In-phase Congruent	12	ZURFW1
2023-06-20 15:13:48.868	33.0	241	-0.8746197071393959	208.0	-0.46947156278589086	-3.2679738562116896	7.254	In-phase Congruent	12	ZURFW1
2023-06-20 15:13:48.885	32.000000000000014	241	-0.8746197071393959	209.0	-0.48480962024633695	66.66666666666343	7.271	In-phase Congruent	12	ZURFW1
2023-06-20 15:13:48.904	32.0	242	-0.882947592858927	210.0	-0.5000000000000001	6.191950464398971	7.29	In-phase Congruent	12	ZURFW1
2023-06-20 15:13:48.918	32.99999999999997	243	-0.8910065241883678	210.0	-0.5000000000000001	-71.4285714285682	7.304	In-phase Congruent	12	ZURFW1
2023-06-20 15:13:48.934	31.999999999999986	243	-0.8910065241883678	211.0	-0.5150380749100542	71.42857142856947	7.32	In-phase Congruent	12	ZURFW1
2023-06-20 15:13:48.951	32.99999999999998	244	-0.8987940462991668	211.0	-0.5150380749100542	-58.82352941176616	7.337	In-phase Congruent	12	ZURFW1
2023-06-20 15:13:48.968	31.99999999999999	244	-0.8987940462991668	212.0	-0.5299192642332048	58.823529411765946	7.354	In-phase Congruent	12	ZURFW1
2023-06-20 15:13:48.985	33.00000000000004	245	-0.9063077870366502	212.0	-0.5299192642332048	-58.82352941176643	7.371	In-phase Congruent	12	ZURFW1
2023-06-20 15:13:49.001	33.000000000000014	246	-0.913545457642601	213.0	-0.5446390350150271	-3.676470588231851	7.3870000000000005	In-phase Congruent	12	ZURFW1
2023-06-20 15:13:49.020	33.000000000000014	246	-0.913545457642601	213.0	-0.5446390350150271	0.0	7.406	In-phase Congruent	12	ZURFW1
2023-06-20 15:13:49.034	32.99999999999999	247	-0.9205048534524403	214.0	-0.5591929034707467	-18.796992481200512	7.42	In-phase Congruent	12	ZURFW1
2023-06-20 15:13:49.051	31.99999999999998	247	-0.9205048534524403	215.0	-0.5735764363510462	71.42857142857125	7.437	In-phase Congruent	12	ZURFW1
2023-06-20 15:13:49.068	32.00000000000001	248	-0.9271838545667873	216.0	-0.587785252292473	-4.746425474877469e-12	7.454	In-phase Congruent	12	ZURFW1
2023-06-20 15:13:49.084	30.999999999999993	248	-0.9271838545667873	217.0	-0.6018150231520484	62.50000000000083	7.47	In-phase Congruent	12	ZURFW1
2023-06-20 15:13:49.101	31.99999999999998	249	-0.9335804264972016	217.0	-0.6018150231520484	-58.823529411762664	7.487	In-phase Congruent	12	ZURFW1
2023-06-20 15:13:49.118	32.00000000000002	250	-0.9396926207859084	218.0	-0.6156614753256582	-5.5848659030743875e-12	7.504	In-phase Congruent	12	ZURFW1
2023-06-20 15:13:49.134	31.000000000000007	250	-0.9396926207859084	219.0	-0.6293203910498376	52.631578947368816	7.52	In-phase Congruent	12	ZURFW1
2023-06-20 15:13:49.151	31.00000000000002	251	-0.9455185755993168	220.0	-0.6427876096865393	18.09954751131292	7.537	In-phase Congruent	12	ZURFW1
2023-06-20 15:13:49.168	31.000000000000007	252	-0.9510565162951535	221.0	-0.6560590289905072	-3.267973856206474	7.554	In-phase Congruent	12	ZURFW1
2023-06-20 15:13:49.184	30.0	252	-0.9510565162951535	222.0	-0.6691306063588582	62.50000000000039	7.57	In-phase Congruent	12	ZURFW1
2023-06-20 15:13:49.201	30.99999999999997	253	-0.9563047559630353	222.0	-0.6691306063588582	-58.8235294117649	7.587	In-phase Congruent	12	ZURFW1
2023-06-20 15:13:49.218	31.000000000000036	254	-0.961261695938319	223.0	-0.6819983600624984	-6.821210263296962e-13	7.604	In-phase Congruent	12	ZURFW1
2023-06-20 15:13:49.237	30.999999999999986	255	-0.9659258262890683	224.0	-0.6946583704589974	6.191950464398182	7.623	In-phase Congruent	12	ZURFW1
2023-06-20 15:13:49.251	30.999999999999986	255	-0.9659258262890683	224.0	-0.6946583704589974	0.0	7.6370000000000005	In-phase Congruent	12	ZURFW1
2023-06-20 15:13:49.268	31.000000000000014	256	-0.9702957262759965	225.0	-0.7071067811865474	18.099547511308756	7.654	In-phase Congruent	12	ZURFW1
2023-06-20 15:13:49.284	30.99999999999998	257	-0.9743700647852351	226.0	-0.7193398003386512	-3.6764705882312256	7.67	In-phase Congruent	12	ZURFW1
2023-06-20 15:13:49.301	29.999999999999993	257	-0.9743700647852351	227.0	-0.7313537016191703	58.823529411762664	7.687	In-phase Congruent	12	ZURFW1
2023-06-20 15:13:49.318	29.99999999999998	258	-0.9781476007338056	228.0	-0.7431448254773944	8.384404281969182e-13	7.704	In-phase Congruent	12	ZURFW1
2023-06-20 15:13:49.334	29.99999999999998	258	-0.9781476007338056	228.0	-0.7431448254773944	0.0	7.72	In-phase Congruent	12	ZURFW1
2023-06-20 15:13:49.351	30.000000000000007	259	-0.981627183447664	229.0	-0.754709580222772	-3.2679738562089824	7.737	In-phase Congruent	12	ZURFW1
2023-06-20 15:13:49.368	30.99999999999998	260	-0.984807753012208	229.0	-0.754709580222772	-58.8235294117649	7.754	In-phase Congruent	12	ZURFW1
2023-06-20 15:13:49.384	30.999999999999986	261	-0.9876883405951377	230.0	-0.7660444431189779	-3.6764705882368105	7.77	In-phase Congruent	12	ZURFW1
2023-06-20 15:13:49.401	31.0	262	-0.9902680687415703	231.0	-0.7771459614569706	2.2382096176443156e-12	7.787	In-phase Congruent	12	ZURFW1
2023-06-20 15:13:49.418	31.0	262	-0.9902680687415703	231.0	-0.7771459614569706	0.0	7.804	In-phase Congruent	12	ZURFW1
2023-06-20 15:13:49.434	31.000000000000014	263	-0.9925461516413221	232.0	-0.7880107536067221	-3.6764705882374855	7.82	In-phase Congruent	12	ZURFW1
2023-06-20 15:13:49.454	31.000000000000043	264	-0.9945218953682734	233.0	-0.7986355100472928	12.499999999997279	7.84	In-phase Congruent	12	ZURFW1
2023-06-20 15:13:49.468	31.000000000000007	265	-0.9961946980917455	234.0	-0.8090169943749473	-21.42857142856647	7.854	In-phase Congruent	12	ZURFW1
2023-06-20 15:13:49.484	31.000000000000007	265	-0.9961946980917455	234.0	-0.8090169943749473	0.0	7.87	In-phase Congruent	12	ZURFW1
2023-06-20 15:13:49.501	29.999999999999943	266	-0.9975640502598242	236.0	-0.8290375725550418	58.82352941176726	7.8870000000000005	In-phase Congruent	12	ZURFW1
2023-06-20 15:13:49.518	29.99999999999995	267	-0.9986295347545738	237.0	-0.838670567945424	-4.121147867408581e-13	7.904	In-phase Congruent	12	ZURFW1
2023-06-20 15:13:49.534	30.000000000000064	268	-0.9993908270190958	238.0	-0.8480480961564258	-7.105427357601002e-12	7.92	In-phase Congruent	12	ZURFW1
2023-06-20 15:13:49.551	30.00000000000012	269	-0.9998476951563913	239.0	-0.8571673007021121	-3.346656285430072e-12	7.937	In-phase Congruent	12	ZURFW1
2023-06-20 15:13:49.567	28.999999999999993	270	-1.0	241.0	-0.8746197071393959	42.763157894743905	7.953	In-phase Congruent	12	ZURFW1
2023-06-20 15:13:49.584	26.000000000000114	271	-0.9998476951563913	243.0	-0.8910065241883678	201.68067226890872	7.97	In-phase Congruent	12	ZURFW1
2023-06-20 15:13:49.601	24.000000000000078	272	-0.9993908270190958	244.0	-0.8987940462991668	117.6470588235291	7.987	In-phase Congruent	12	ZURFW1
2023-06-20 15:13:49.618	20.000000000000043	274	-0.9975640502598243	246.0	-0.913545457642601	235.29411764706225	8.004	In-phase Congruent	12	ZURFW1
2023-06-20 15:13:49.634	18.000000000000014	275	-0.9961946980917455	247.0	-0.9205048534524403	121.32352941176839	8.02	In-phase Congruent	12	ZURFW1
2023-06-20 15:13:49.651	15.000000000000057	276	-0.9945218953682734	249.0	-0.9335804264972016	183.82352941175782	8.037	In-phase Congruent	12	ZURFW1
2023-06-20 15:13:49.670	11.000000000000014	278	-0.9902680687415704	251.0	-0.9455185755993168	222.91021671828156	8.056	In-phase Congruent	12	ZURFW1
2023-06-20 15:13:49.684	8.000000000000057	279	-0.9876883405951378	253.0	-0.9563047559630353	176.6917293232996	8.07	In-phase Congruent	12	ZURFW1
2023-06-20 15:13:49.701	6.0	280	-0.9848077530122081	254.0	-0.961261695938319	130.25210084033634	8.087	In-phase Congruent	12	ZURFW1
2023-06-20 15:13:49.718	3.9999999999999716	281	-0.9816271834476639	255.0	-0.9659258262890683	121.32352941176808	8.104	In-phase Congruent	12	ZURFW1
2023-06-20 15:13:49.734	1.4210854715202004e-14	283	-0.9743700647852352	257.0	-0.9743700647852351	236.11111111111518	8.12	In-phase Congruent	12	ZURFW1
2023-06-20 15:13:49.751	0.9999999999999858	283	-0.9743700647852352	258.0	-0.9781476007338056	62.49999999999994	8.137	In-phase Congruent	12	ZURFW1
2023-06-20 15:13:49.767	2.999999999999986	284	-0.9702957262759966	259.0	-0.981627183447664	121.32352941176026	8.153	In-phase Congruent	12	ZURFW1
2023-06-20 15:13:49.784	5.999999999999943	285	-0.9659258262890684	261.0	-0.9876883405951377	164.08668730650047	8.17	In-phase Congruent	12	ZURFW1
2023-06-20 15:13:49.801	7.999999999999986	286	-0.9612616959383188	262.0	-0.9902680687415703	130.25210084034384	8.187	In-phase Congruent	12	ZURFW1
2023-06-20 15:13:49.818	10.000000000000043	287	-0.9563047559630354	263.0	-0.9925461516413221	117.64705882353034	8.204	In-phase Congruent	12	ZURFW1
2023-06-20 15:13:49.834	12.000000000000028	288	-0.9510565162951536	264.0	-0.9945218953682734	124.999999999999	8.22	In-phase Congruent	12	ZURFW1
2023-06-20 15:13:49.851	14.999999999999929	289	-0.945518575599317	266.0	-0.9975640502598242	176.47058823528158	8.237	In-phase Congruent	12	ZURFW1
2023-06-20 15:13:49.867	16.999999999999957	290	-0.9396926207859083	267.0	-0.9986295347545738	121.32352941176829	8.253	In-phase Congruent	12	ZURFW1
2023-06-20 15:13:49.887	19.000000000000057	291	-0.9335804264972017	268.0	-0.9993908270190958	108.82352941177349	8.273	In-phase Congruent	12	ZURFW1
2023-06-20 15:13:49.901	21.0000000000001	292	-0.9271838545667874	269.0	-0.9998476951563913	124.06015037593602	8.287	In-phase Congruent	12	ZURFW1
2023-06-20 15:13:49.917	22.0	292	-0.9271838545667874	270.0	-1.0	76.92307692306986	8.303	In-phase Congruent	12	ZURFW1
2023-06-20 15:13:49.934	21.00000000000003	293	-0.9205048534524405	272.0	-0.9993908270190958	-58.8235294117649	8.32	In-phase Congruent	12	ZURFW1
2023-06-20 15:13:49.951	20.99999999999993	294	-0.9135454576426011	273.0	-0.9986295347545738	2.913225216616411e-13	8.337	In-phase Congruent	12	ZURFW1
2023-06-20 15:13:49.967	21.00000000000007	295	-0.9063077870366498	274.0	-0.9975640502598243	3.6764705882418838	8.353	In-phase Congruent	12	ZURFW1
2023-06-20 15:13:49.984	20.999999999999986	296	-0.898794046299167	275.0	-0.9961946980917455	-3.676470588238594	8.37	In-phase Congruent	12	ZURFW1
2023-06-20 15:13:50.001	21.00000000000003	297	-0.8910065241883679	276.0	-0.9945218953682734	-3.637978807091713e-12	8.387	In-phase Congruent	12	ZURFW1
2023-06-20 15:13:50.017	20.99999999999995	298	-0.8829475928589271	277.0	-0.992546151641322	-4.881428594671888e-12	8.403	In-phase Congruent	12	ZURFW1
2023-06-20 15:13:50.034	20.000000000000007	298	-0.8829475928589271	278.0	-0.9902680687415704	-58.823529411757086	8.42	In-phase Congruent	12	ZURFW1
2023-06-20 15:13:50.051	20.000000000000043	299	-0.8746197071393956	279.0	-0.9876883405951378	2.0961010704922955e-12	8.437	In-phase Congruent	12	ZURFW1
2023-06-20 15:13:50.067	20.000000000000036	300	-0.8660254037844386	280.0	-0.9848077530122081	-4.405364961712621e-13	8.453	In-phase Congruent	12	ZURFW1
2023-06-20 15:13:50.084	21.00000000000002	301	-0.8571673007021123	280.0	-0.9848077530122081	58.823529411759594	8.47	In-phase Congruent	12	ZURFW1
2023-06-20 15:13:50.101	20.99999999999995	302	-0.8480480961564262	281.0	-0.9816271834476639	1.9682033780554775e-12	8.487	In-phase Congruent	12	ZURFW1
2023-06-20 15:13:50.117	19.999999999999964	302	-0.8480480961564262	282.0	-0.9781476007338056	-52.631578947367316	8.503	In-phase Congruent	12	ZURFW1
2023-06-20 15:13:50.134	19.99999999999997	303	-0.8386705679454243	283.0	-0.9743700647852352	-12.605042016807587	8.52	In-phase Congruent	12	ZURFW1
2023-06-20 15:13:50.151	19.0	303	-0.8386705679454243	284.0	-0.9702957262759966	-58.8235294117649	8.537	In-phase Congruent	12	ZURFW1
2023-06-20 15:13:50.167	19.000000000000036	304	-0.8290375725550416	285.0	-0.9659258262890684	3.6764705882355955	8.553	In-phase Congruent	12	ZURFW1
2023-06-20 15:13:50.184	17.999999999999993	304	-0.8290375725550416	286.0	-0.9612616959383188	-62.49999999999567	8.57	In-phase Congruent	12	ZURFW1
2023-06-20 15:13:50.201	17.999999999999986	305	-0.8191520442889918	287.0	-0.9563047559630354	-4.121147867408581e-13	8.587	In-phase Congruent	12	ZURFW1
2023-06-20 15:13:50.217	17.000000000000014	305	-0.8191520442889918	288.0	-0.9510565162951536	-52.63157894736657	8.603	In-phase Congruent	12	ZURFW1
2023-06-20 15:13:50.234	17.000000000000014	306	-0.8090169943749476	289.0	-0.945518575599317	-18.099547511310682	8.62	In-phase Congruent	12	ZURFW1
2023-06-20 15:13:50.251	15.999999999999986	306	-0.8090169943749476	290.0	-0.9396926207859083	-55.55555555556051	8.637	In-phase Congruent	12	ZURFW1
2023-06-20 15:13:50.267	15.999999999999972	307	-0.7986355100472932	291.0	-0.9335804264972017	3.6764705882386295	8.653	In-phase Congruent	12	ZURFW1
2023-06-20 15:13:50.284	14.999999999999972	307	-0.7986355100472932	292.0	-0.9271838545667874	-62.49999999999994	8.67	In-phase Congruent	12	ZURFW1
2023-06-20 15:13:50.301	15.000000000000043	308	-0.7880107536067218	293.0	-0.9205048534524405	4.177991286269389e-12	8.687	In-phase Congruent	12	ZURFW1
2023-06-20 15:13:50.320	13.0	308	-0.7880107536067218	295.0	-0.9063077870366498	-117.64705882353566	8.706	In-phase Congruent	12	ZURFW1
2023-06-20 15:13:50.333	12.000000000000028	308	-0.7880107536067218	296.0	-0.898794046299167	-52.63157894736657	8.719	In-phase Congruent	12	ZURFW1
2023-06-20 15:13:50.351	12.000000000000021	309	-0.7771459614569708	297.0	-0.8910065241883679	-27.777777777777118	8.737	In-phase Congruent	12	ZURFW1
2023-06-20 15:13:50.367	11.000000000000028	309	-0.7771459614569708	298.0	-0.8829475928589271	-52.63157894736769	8.753	In-phase Congruent	12	ZURFW1
2023-06-20 15:13:50.384	10.999999999999979	310	-0.7660444431189781	299.0	-0.8746197071393956	-7.843137254900775	8.77	In-phase Congruent	12	ZURFW1
2023-06-20 15:13:50.401	9.999999999999986	310	-0.7660444431189781	300.0	-0.8660254037844386	-58.82352941176616	8.787	In-phase Congruent	12	ZURFW1
2023-06-20 15:13:50.417	9.0	311	-0.7547095802227722	302.0	-0.8480480961564262	-48.61111111111723	8.803	In-phase Congruent	12	ZURFW1
2023-06-20 15:13:50.434	8.000000000000007	311	-0.7547095802227722	303.0	-0.8386705679454243	-55.555555555553056	8.82	In-phase Congruent	12	ZURFW1
2023-06-20 15:13:50.451	7.9999999999999645	312	-0.7431448254773946	304.0	-0.8290375725550416	-12.60504201681114	8.837	In-phase Congruent	12	ZURFW1
2023-06-20 15:13:50.467	7.000000000000021	313	-0.7313537016191703	306.0	-0.8090169943749476	-55.14705882351743	8.853	In-phase Congruent	12	ZURFW1
2023-06-20 15:13:50.484	5.999999999999979	314	-0.7193398003386512	308.0	-0.7880107536067218	-58.82352941176908	8.87	In-phase Congruent	12	ZURFW1
2023-06-20 15:13:50.501	4.999999999999986	314	-0.7193398003386512	309.0	-0.7771459614569708	-58.82352941176616	8.887	In-phase Congruent	12	ZURFW1
2023-06-20 15:13:50.517	4.000000000000007	315	-0.7071067811865477	311.0	-0.7547095802227722	-55.147058823519686	8.903	In-phase Congruent	12	ZURFW1
2023-06-20 15:13:50.534	2.9999999999999716	316	-0.6946583704589976	313.0	-0.7313537016191703	-66.1764705882355	8.92	In-phase Congruent	12	ZURFW1
2023-06-20 15:13:50.550	3.0000000000000213	317	-0.6819983600624983	314.0	-0.7193398003386512	3.676470588236427	8.936	In-phase Congruent	12	ZURFW1
2023-06-20 15:13:50.567	2.0000000000000284	318	-0.6691306063588581	316.0	-0.6946583704589976	-66.17647058823285	8.953	In-phase Congruent	12	ZURFW1
2023-06-20 15:13:50.584	1.9999999999999787	319	-0.6560590289905074	317.0	-0.6819983600624983	-9.07363073565648e-12	8.97	In-phase Congruent	12	ZURFW1
2023-06-20 15:13:50.601	0.0	319	-0.6560590289905074	319.0	-0.6560590289905074	-117.6470588235196	8.987	In-phase Congruent	12	ZURFW1
2023-06-20 15:13:50.617	0.9999999999999929	320	-0.6427876096865396	321.0	-0.6293203910498378	-55.14705882353284	9.003	In-phase Congruent	12	ZURFW1
2023-06-20 15:13:50.634	2.0000000000000284	321	-0.6293203910498378	323.0	-0.6018150231520483	-66.1764705882355	9.02	In-phase Congruent	12	ZURFW1
2023-06-20 15:13:50.650	1.9999999999999716	322	-0.6156614753256581	324.0	-0.5877852522924732	12.500000000002252	9.036	In-phase Congruent	12	ZURFW1
2023-06-20 15:13:50.667	3.000000000000014	323	-0.6018150231520483	326.0	-0.5591929034707466	-107.84313725490311	9.053	In-phase Congruent	12	ZURFW1
2023-06-20 15:13:50.684	4.000000000000007	324	-0.5877852522924732	328.0	-0.529919264233205	-52.287581699350945	9.07	In-phase Congruent	12	ZURFW1
2023-06-20 15:13:50.700	4.0000000000000036	325	-0.5735764363510464	329.0	-0.5150380749100545	2.2737367544323206e-13	9.086	In-phase Congruent	12	ZURFW1
2023-06-20 15:13:50.717	3.9999999999999574	326	-0.5591929034707466	330.0	-0.5000000000000004	8.86757334228605e-12	9.103	In-phase Congruent	12	ZURFW1
2023-06-20 15:13:50.734	4.0000000000000036	327	-0.544639035015027	331.0	-0.48480962024633684	-2.7142732506035827e-12	9.12	In-phase Congruent	12	ZURFW1
2023-06-20 15:13:50.753	4.999999999999989	327	-0.544639035015027	332.0	-0.4694715627858908	-58.82352941176574	9.139	In-phase Congruent	12	ZURFW1
2023-06-20 15:13:50.767	4.999999999999993	328	-0.529919264233205	333.0	-0.45399049973954697	15.873015873011823	9.153	In-phase Congruent	12	ZURFW1
2023-06-20 15:13:50.784	4.999999999999993	329	-0.5150380749100545	334.0	-0.4383711467890778	-7.843137254897485	9.17	In-phase Congruent	12	ZURFW1
2023-06-20 15:13:50.800	6.000000000000032	329	-0.5150380749100545	335.0	-0.42261826174069916	-62.50000000000239	9.186	In-phase Congruent	12	ZURFW1
2023-06-20 15:13:50.817	6.000000000000028	330	-0.5000000000000004	336.0	-0.40673664307580015	2.0605739337042905e-13	9.203	In-phase Congruent	12	ZURFW1
2023-06-20 15:13:50.834	8.000000000000014	330	-0.5000000000000004	338.0	-0.3746065934159123	-117.64705882353232	9.22	In-phase Congruent	12	ZURFW1
2023-06-20 15:13:50.851	7.999999999999961	331	-0.48480962024633684	339.0	-0.35836794954530077	9.279688129026908e-12	9.237	In-phase Congruent	12	ZURFW1
2023-06-20 15:13:50.867	9.000000000000004	332	-0.4694715627858908	341.0	-0.3255681544571567	-42.763157894738576	9.253	In-phase Congruent	12	ZURFW1
2023-06-20 15:13:50.884	9.0	333	-0.45399049973954697	342.0	-0.3090169943749476	-12.6050420168078	9.27	In-phase Congruent	12	ZURFW1
2023-06-20 15:13:50.900	9.0	334	-0.4383711467890778	343.0	-0.2923717047227371	3.676470588233329	9.286	In-phase Congruent	12	ZURFW1
2023-06-20 15:13:50.917	9.000000000000002	335	-0.42261826174069916	344.0	-0.27563735581699894	-3.6764705882397735	9.303	In-phase Congruent	12	ZURFW1
2023-06-20 15:13:50.934	8.000000000000016	336	-0.40673664307580015	344.0	-0.27563735581699894	58.82352941176574	9.32	In-phase Congruent	12	ZURFW1
2023-06-20 15:13:50.951	8.000000000000014	337	-0.3907311284892739	345.0	-0.2588190451025207	6.252776074688882e-12	9.337	In-phase Congruent	12	ZURFW1
2023-06-20 15:13:50.970	7.000000000000018	338	-0.3746065934159123	345.0	-0.2588190451025207	52.63157894736788	9.356	In-phase Congruent	12	ZURFW1
2023-06-20 15:13:50.984	8.000000000000005	338	-0.3746065934159123	346.0	-0.24192189559966787	-52.631578947367416	9.37	In-phase Congruent	12	ZURFW1
2023-06-20 15:13:51.000	8.000000000000009	339	-0.35836794954530077	347.0	-0.22495105434386534	-8.928571428574948	9.386	In-phase Congruent	12	ZURFW1
2023-06-20 15:13:51.017	7.999999999999957	340	-0.34202014332566855	348.0	-0.20791169081775987	-3.676470588236441	9.403	In-phase Congruent	12	ZURFW1
2023-06-20 15:13:51.034	8.000000000000009	341	-0.3255681544571567	349.0	-0.19080899537654467	3.112177182629239e-12	9.42	In-phase Congruent	12	ZURFW1
2023-06-20 15:13:51.050	8.00000000000001	342	-0.3090169943749476	350.0	-0.1736481776669304	3.676470588233215	9.436	In-phase Congruent	12	ZURFW1
2023-06-20 15:13:51.067	8.00000000000001	343	-0.2923717047227371	351.0	-0.15643446504023112	-3.676470588233329	9.453	In-phase Congruent	12	ZURFW1
2023-06-20 15:13:51.083	7.999999999999959	344	-0.27563735581699894	352.0	-0.13917310096006588	9.868421052634993	9.469	In-phase Congruent	12	ZURFW1
2023-06-20 15:13:51.100	8.00000000000001	345	-0.2588190451025207	353.0	-0.12186934340514724	-18.09954751132082	9.486	In-phase Congruent	12	ZURFW1
2023-06-20 15:13:51.117	9.0	346	-0.24192189559966787	355.0	-0.08715574274765832	-52.287581699339775	9.503	In-phase Congruent	12	ZURFW1
2023-06-20 15:13:51.134	8.00000000000001	347	-0.22495105434386534	355.0	-0.08715574274765832	58.823529411765946	9.52	In-phase Congruent	12	ZURFW1
2023-06-20 15:13:51.150	8.000000000000012	348	-0.20791169081775987	356.0	-0.06975647374412565	-1.0658141036401503e-13	9.536	In-phase Congruent	12	ZURFW1
2023-06-20 15:13:51.167	9.0	348	-0.20791169081775987	357.0	-0.05233595624294437	-58.8235294117659	9.553	In-phase Congruent	12	ZURFW1
2023-06-20 15:13:51.186	9.0	349	-0.19080899537654467	358.0	-0.03489949670250082	-6.191950464387624	9.572	In-phase Congruent	12	ZURFW1
2023-06-20 15:13:51.200	8.000000000000012	350	-0.1736481776669304	358.0	-0.03489949670250082	71.42857142856481	9.586	In-phase Congruent	12	ZURFW1
2023-06-20 15:13:51.217	8.00000000000001	351	-0.15643446504023112	359.0	-0.01745240643728356	-12.605042016798933	9.603	In-phase Congruent	12	ZURFW1
2023-06-20 15:13:51.234	9.000000000000014	351	-0.15643446504023112	0.0	0.0	-58.82352941176674	9.62	In-phase Congruent	12	ZURFW1
2023-06-20 15:13:51.250	10.000000000000025	352	-0.13917310096006588	2.0	0.03489949670250097	-55.14705882353387	9.636	In-phase Congruent	12	ZURFW1
2023-06-20 15:13:51.267	9.999999999999986	353	-0.12186934340514724	3.0	0.052335956242943835	-3.676470588237244	9.653	In-phase Congruent	12	ZURFW1
2023-06-20 15:13:51.284	9.000000000000009	355	-0.08715574274765832	4.0	0.0697564737441253	58.82352941177139	9.67	In-phase Congruent	12	ZURFW1
2023-06-20 15:13:51.300	10.000000000000021	356	-0.06975647374412565	6.0	0.10452846326765347	-42.763157894736906	9.686	In-phase Congruent	12	ZURFW1
2023-06-20 15:13:51.317	10.000000000000032	357	-0.05233595624294437	7.0	0.12186934340514748	-12.605042016808802	9.703	In-phase Congruent	12	ZURFW1
2023-06-20 15:13:51.334	9.999999999999991	358	-0.03489949670250082	8.0	0.13917310096006544	-3.808509063674137e-12	9.72	In-phase Congruent	12	ZURFW1
2023-06-20 15:13:51.350	10.000000000000004	359	-0.01745240643728356	9.0	0.15643446504023087	3.6764705882388	9.736	In-phase Congruent	12	ZURFW1
2023-06-20 15:13:51.367	10.000000000000004	359	-0.01745240643728356	9.0	0.15643446504023087	0.0	9.753	In-phase Congruent	12	ZURFW1
2023-06-20 15:13:51.384	10.0	0	0.0	10.0	0.17364817766693033	1.7053025658242404e-13	9.77	In-phase Congruent	12	ZURFW1
2023-06-20 15:13:51.404	11.000000000000002	1	0.01745240643728351	12.0	0.20791169081775934	-67.64705882353219	9.79	In-phase Congruent	12	ZURFW1
2023-06-20 15:13:51.417	11.0	2	0.03489949670250097	13.0	0.224951054343865	26.92307692306602	9.803	In-phase Congruent	12	ZURFW1
2023-06-20 15:13:51.434	10.0	4	0.0697564737441253	14.0	0.24192189559966773	34.31372549020297	9.82	In-phase Congruent	12	ZURFW1
2023-06-20 15:13:51.450	9.999999999999998	5	0.08715574274765817	15.0	0.25881904510252074	3.676470588233471	9.836	In-phase Congruent	12	ZURFW1
2023-06-20 15:13:51.467	10.0	6	0.10452846326765347	16.0	0.27563735581699916	6.0964566728216596e-12	9.853	In-phase Congruent	12	ZURFW1
2023-06-20 15:13:51.484	10.0	7	0.12186934340514748	17.0	0.29237170472273677	-4.973799150320701e-14	9.87	In-phase Congruent	12	ZURFW1
2023-06-20 15:13:51.500	11.0	8	0.13917310096006544	19.0	0.3255681544571567	-55.1470588235332	9.886	In-phase Congruent	12	ZURFW1
2023-06-20 15:13:51.517	10.0	9	0.15643446504023087	19.0	0.3255681544571567	58.823529411760425	9.903	In-phase Congruent	12	ZURFW1
2023-06-20 15:13:51.533	10.0	10	0.17364817766693033	20.0	0.3420201433256687	-8.928571428574827	9.919	In-phase Congruent	12	ZURFW1
2023-06-20 15:13:51.550	10.0	11	0.1908089953765448	21.0	0.35836794954530027	6.146194664324867e-12	9.936	In-phase Congruent	12	ZURFW1
2023-06-20 15:13:51.567	9.999999999999998	12	0.20791169081775934	22.0	0.374606593415912	1.0658141036401503e-13	9.953	In-phase Congruent	12	ZURFW1
2023-06-20 15:13:51.584	10.0	13	0.224951054343865	23.0	0.39073112848927377	-6.245670647331281e-12	9.97	In-phase Congruent	12	ZURFW1
2023-06-20 15:13:51.600	9.000000000000005	15	0.25881904510252074	24.0	0.4067366430758002	66.17647058823914	9.986	In-phase Congruent	12	ZURFW1
2023-06-20 15:13:51.620	8.000000000000004	16	0.27563735581699916	24.0	0.4067366430758002	50.00000000000116	10.006	In-phase Congruent	12	ZURFW1
2023-06-20 15:13:51.633	8.0	17	0.29237170472273677	25.0	0.42261826174069944	24.291497975704715	10.019	In-phase Congruent	12	ZURFW1
2023-06-20 15:13:51.650	7.0000000000000036	19	0.3255681544571567	26.0	0.43837114678907746	40.72398190046587	10.036	In-phase Congruent	12	ZURFW1
2023-06-20 15:13:51.667	7.0000000000000036	20	0.3420201433256687	27.0	0.4539904997395468	-6.146194664324867e-12	10.053	In-phase Congruent	12	ZURFW1
2023-06-20 15:13:51.683	6.0000000000000036	22	0.374606593415912	28.0	0.4694715627858908	69.44444444444096	10.069	In-phase Congruent	12	ZURFW1
2023-06-20 15:13:51.700	5.0	24	0.4067366430758002	29.0	0.48480962024633706	55.14705882353341	10.086	In-phase Congruent	12	ZURFW1
2023-06-20 15:13:51.717	4.9999999999999964	25	0.42261826174069944	30.0	0.49999999999999994	6.352252057695296e-12	10.103	In-phase Congruent	12	ZURFW1
2023-06-20 15:13:51.734	3.9999999999999964	27	0.4539904997395468	31.0	0.5150380749100542	65.0154798761651	10.12	In-phase Congruent	12	ZURFW1
2023-06-20 15:13:51.750	3.9999999999999964	28	0.4694715627858908	32.0	0.5299192642332049	-8.928571428574827	10.136	In-phase Congruent	12	ZURFW1
2023-06-20 15:13:51.767	3.9999999999999964	29	0.48480962024633706	33.0	0.5446390350150271	-6.146194664324867e-12	10.153	In-phase Congruent	12	ZURFW1
2023-06-20 15:13:51.783	2.0	31	0.5150380749100542	33.0	0.5446390350150271	124.99999999999967	10.169	In-phase Congruent	12	ZURFW1
2023-06-20 15:13:51.800	2.0	32	0.5299192642332049	34.0	0.5591929034707469	-3.6764705882333715	10.186	In-phase Congruent	12	ZURFW1
2023-06-20 15:13:51.817	2.0	33	0.5446390350150271	35.0	0.573576436351046	0.0	10.203	In-phase Congruent	12	ZURFW1
2023-06-20 15:13:51.836	1.0	35	0.573576436351046	36.0	0.5877852522924731	46.43962848296957	10.222	In-phase Congruent	12	ZURFW1
2023-06-20 15:13:51.850	2.0	36	0.5877852522924731	38.0	0.6156614753256583	-33.834586466170435	10.236	In-phase Congruent	12	ZURFW1
2023-06-20 15:13:51.867	0.0	38	0.6156614753256583	38.0	0.6156614753256583	117.64705882353314	10.253	In-phase Congruent	12	ZURFW1
2023-06-20 15:13:51.883	0.9999999999999929	40	0.6427876096865393	39.0	0.6293203910498374	66.17647058823287	10.269	In-phase Congruent	12	ZURFW1
2023-06-20 15:13:51.900	1.000000000000007	41	0.6560590289905073	40.0	0.6427876096865393	-3.6764705882325117	10.286	In-phase Congruent	12	ZURFW1
2023-06-20 15:13:51.917	2.0	43	0.6819983600624985	41.0	0.6560590289905073	58.82352941175386	10.303	In-phase Congruent	12	ZURFW1
2023-06-20 15:13:51.933	2.0	44	0.6946583704589973	42.0	0.6691306063588582	3.6764705882333715	10.319	In-phase Congruent	12	ZURFW1
2023-06-20 15:13:51.950	2.999999999999993	46	0.7193398003386511	43.0	0.6819983600624985	65.01547987616466	10.336	In-phase Congruent	12	ZURFW1
2023-06-20 15:13:51.967	4.000000000000007	48	0.7431448254773942	44.0	0.6946583704589973	40.723981900456465	10.353	In-phase Congruent	12	ZURFW1
2023-06-20 15:13:51.983	5.000000000000007	50	0.766044443118978	45.0	0.7071067811865475	66.17647058823943	10.369	In-phase Congruent	12	ZURFW1
2023-06-20 15:13:52.000	5.0	52	0.7880107536067219	47.0	0.7313537016191705	-4.263256414560601e-13	10.386	In-phase Congruent	12	ZURFW1
2023-06-20 15:13:52.017	6.999999999999993	55	0.8191520442889918	48.0	0.7431448254773942	117.6470588235143	10.403	In-phase Congruent	12	ZURFW1
2023-06-20 15:13:52.033	6.000000000000007	56	0.8290375725550417	50.0	0.766044443118978	-55.14705882352005	10.419	In-phase Congruent	12	ZURFW1
2023-06-20 15:13:52.053	7.000000000000014	58	0.848048096156426	51.0	0.7771459614569708	37.50000000000263	10.439	In-phase Congruent	12	ZURFW1
2023-06-20 15:13:52.067	7.999999999999993	60	0.8660254037844386	52.0	0.7880107536067219	92.8571428571471	10.453	In-phase Congruent	12	ZURFW1
2023-06-20 15:13:52.083	8.000000000000007	62	0.8829475928589269	54.0	0.8090169943749473	-28.846153846154138	10.469	In-phase Congruent	12	ZURFW1
2023-06-20 15:13:52.100	8.000000000000007	64	0.898794046299167	56.0	0.8290375725550417	-1.2292389328649733e-11	10.486	In-phase Congruent	12	ZURFW1
2023-06-20 15:13:52.117	7.999999999999993	65	0.9063077870366499	57.0	0.838670567945424	5.314859663485549e-12	10.503	In-phase Congruent	12	ZURFW1
2023-06-20 15:13:52.133	7.999999999999993	67	0.9205048534524404	59.0	0.8571673007021123	7.352941176466743	10.519	In-phase Congruent	12	ZURFW1
2023-06-20 15:13:52.150	8.000000000000007	68	0.9271838545667874	60.0	0.8660254037844386	-3.6764705882324833	10.536	In-phase Congruent	12	ZURFW1
2023-06-20 15:13:52.167	8.0	70	0.9396926207859083	62.0	0.8829475928589269	12.383900928784342	10.553	In-phase Congruent	12	ZURFW1
2023-06-20 15:13:52.183	7.999999999999972	71	0.9455185755993167	63.0	0.8910065241883679	-8.928571428569782	10.568999999999999	In-phase Congruent	12	ZURFW1
2023-06-20 15:13:52.200	7.999999999999986	72	0.9510565162951535	64.0	0.898794046299167	-5.307754236127948e-12	10.586	In-phase Congruent	12	ZURFW1
2023-06-20 15:13:52.217	8.0	74	0.9612616959383189	66.0	0.9135454576426009	1.311661890213145e-11	10.603	In-phase Congruent	12	ZURFW1
2023-06-20 15:13:52.233	7.0	75	0.9659258262890683	68.0	0.9271838545667874	-62.49999999999994	10.619	In-phase Congruent	12	ZURFW1
2023-06-20 15:13:52.250	6.0	76	0.9702957262759965	70.0	0.9396926207859083	-58.82352941176657	10.636	In-phase Congruent	12	ZURFW1
2023-06-20 15:13:52.270	6.000000000000014	77	0.9743700647852352	71.0	0.9455185755993167	-8.823529411769115	10.656	In-phase Congruent	12	ZURFW1
2023-06-20 15:13:52.283	5.0	78	0.9781476007338056	73.0	0.9563047559630354	-28.340080971659717	10.669	In-phase Congruent	12	ZURFW1
2023-06-20 15:13:52.300	5.999999999999986	80	0.984807753012208	74.0	0.9612616959383189	46.21848739496643	10.686	In-phase Congruent	12	ZURFW1
2023-06-20 15:13:52.317	5.000000000000028	81	0.9876883405951378	76.0	0.9702957262759965	-58.82352941176406	10.703	In-phase Congruent	12	ZURFW1
2023-06-20 15:13:52.333	5.000000000000028	82	0.9902680687415704	77.0	0.9743700647852352	3.6764705882333715	10.719	In-phase Congruent	12	ZURFW1
2023-06-20 15:13:52.350	5.999999999999972	83	0.992546151641322	77.0	0.9743700647852352	58.823529411757086	10.736	In-phase Congruent	12	ZURFW1
2023-06-20 15:13:52.367	5.999999999999986	84	0.9945218953682733	78.0	0.9781476007338056	6.977529665164184e-12	10.753	In-phase Congruent	12	ZURFW1
2023-06-20 15:13:52.383	4.999999999999957	84	0.9945218953682733	79.0	0.981627183447664	-52.631578947374486	10.769	In-phase Congruent	12	ZURFW1
2023-06-20 15:13:52.400	5.000000000000014	85	0.9961946980917455	80.0	0.984807753012208	-12.605042016795423	10.786	In-phase Congruent	12	ZURFW1
2023-06-20 15:13:52.417	4.999999999999929	86	0.9975640502598242	81.0	0.9876883405951378	-1.1162626378791174e-11	10.803	In-phase Congruent	12	ZURFW1
2023-06-20 15:13:52.433	6.000000000000028	88	0.9993908270190958	82.0	0.9902680687415704	62.50000000002004	10.818999999999999	In-phase Congruent	12	ZURFW1
2023-06-20 15:13:52.450	6.000000000000128	89	0.9998476951563913	83.0	0.992546151641322	-2.984279490192421e-13	10.836	In-phase Congruent	12	ZURFW1
2023-06-20 15:13:52.467	5.0	90	1.0	85.0	0.9961946980917455	-58.823529411761804	10.853	In-phase Congruent	12	ZURFW1
2023-06-20 15:13:52.487	3.000000000000142	91	0.9998476951563913	86.0	0.9975640502598242	-108.82352941176015	10.873	In-phase Congruent	12	ZURFW1
2023-06-20 15:13:52.499	1.0000000000000995	92	0.9993908270190958	87.0	0.9986295347545738	-135.9649122807018	10.885	In-phase Congruent	12	ZURFW1
2023-06-20 15:13:52.517	2.000000000000142	93	0.9986295347545738	89.0	0.9998476951563913	-222.22222222223118	10.903	In-phase Congruent	12	ZURFW1
2023-06-20 15:13:52.533	5.0	95	0.9961946980917455	90.0	1.0	-180.55555555555063	10.919	In-phase Congruent	12	ZURFW1
2023-06-20 15:13:52.550	4.000000000000085	96	0.9945218953682733	92.0	0.9993908270190958	58.82352941174926	10.936	In-phase Congruent	12	ZURFW1
2023-06-20 15:13:52.567	3.999999999999929	97	0.9925461516413221	93.0	0.9986295347545738	3.6764705882429283	10.953	In-phase Congruent	12	ZURFW1
2023-06-20 15:13:52.583	2.9999999999999716	98	0.9902680687415704	95.0	0.9961946980917455	55.1470588235307	10.969	In-phase Congruent	12	ZURFW1
2023-06-20 15:13:52.599	3.0000000000000426	100	0.984807753012208	97.0	0.9925461516413221	-19.736842105267925	10.985	In-phase Congruent	12	ZURFW1
2023-06-20 15:13:52.617	2.000000000000014	101	0.981627183447664	99.0	0.9876883405951378	98.29059829060316	11.003	In-phase Congruent	12	ZURFW1
2023-06-20 15:13:52.633	2.999999999999986	103	0.9743700647852352	100.0	0.984807753012208	-72.36842105263048	11.019	In-phase Congruent	12	ZURFW1
2023-06-20 15:13:52.650	2.000000000000014	104	0.9702957262759965	102.0	0.9781476007338057	66.17647058823154	11.036	In-phase Congruent	12	ZURFW1
2023-06-20 15:13:52.667	2.0	106	0.9612616959383189	104.0	0.9702957262759965	1.3130829756846651e-11	11.053	In-phase Congruent	12	ZURFW1
2023-06-20 15:13:52.683	1.9999999999999858	107	0.9563047559630355	105.0	0.9659258262890683	-3.6764705882324833	11.069	In-phase Congruent	12	ZURFW1
2023-06-20 15:13:52.700	2.0	109	0.9455185755993168	107.0	0.9563047559630355	7.352941176465862	11.086	In-phase Congruent	12	ZURFW1
2023-06-20 15:13:52.716	2.0	110	0.9396926207859084	108.0	0.9510565162951536	0.0	11.102	In-phase Congruent	12	ZURFW1
2023-06-20 15:13:52.733	2.000000000000014	112	0.9271838545667874	110.0	0.9396926207859084	-1.3130829756846651e-11	11.119	In-phase Congruent	12	ZURFW1
2023-06-20 15:13:52.750	3.0	114	0.9135454576426009	111.0	0.9335804264972017	-58.82352941176573	11.136	In-phase Congruent	12	ZURFW1
2023-06-20 15:13:52.767	3.0	116	0.8987940462991669	113.0	0.9205048534524403	1.2292389328649733e-11	11.153	In-phase Congruent	12	ZURFW1
2023-06-20 15:13:52.783	2.999999999999986	117	0.8910065241883679	114.0	0.9135454576426009	-3.6764705882385726	11.169	In-phase Congruent	12	ZURFW1
2023-06-20 15:13:52.800	4.000000000000007	119	0.8746197071393959	115.0	0.90630778703665	-55.147058823534515	11.186	In-phase Congruent	12	ZURFW1
2023-06-20 15:13:52.817	4.999999999999979	121	0.8571673007021123	116.0	0.8987940462991669	-67.64705882353066	11.203	In-phase Congruent	12	ZURFW1
2023-06-20 15:13:52.833	6.000000000000007	123	0.838670567945424	117.0	0.8910065241883679	-53.57142857142715	11.219	In-phase Congruent	12	ZURFW1
2023-06-20 15:13:52.850	6.000000000000007	125	0.8191520442889918	119.0	0.8746197071393959	7.3529411764790495	11.236	In-phase Congruent	12	ZURFW1
2023-06-20 15:13:52.866	6.000000000000014	126	0.8090169943749475	120.0	0.8660254037844388	-3.6764705882399085	11.252	In-phase Congruent	12	ZURFW1
2023-06-20 15:13:52.883	7.0	128	0.788010753606722	121.0	0.8571673007021123	-55.14705882353231	11.269	In-phase Congruent	12	ZURFW1
2023-06-20 15:13:52.900	7.000000000000007	130	0.766044443118978	123.0	0.838670567945424	-4.263256414560601e-13	11.286	In-phase Congruent	12	ZURFW1
2023-06-20 15:13:52.919	5.999999999999986	131	0.7547095802227721	125.0	0.8191520442889918	65.01547987616625	11.305	In-phase Congruent	12	ZURFW1
2023-06-20 15:13:52.933	5.999999999999993	133	0.7313537016191706	127.0	0.7986355100472928	-37.59398496239578	11.319	In-phase Congruent	12	ZURFW1
2023-06-20 15:13:52.950	5.000000000000028	134	0.7193398003386511	129.0	0.7771459614569711	84.0336134453806	11.336	In-phase Congruent	12	ZURFW1
2023-06-20 15:13:52.966	5.000000000000021	136	0.6946583704589971	131.0	0.7547095802227721	4.405364961712621e-13	11.352	In-phase Congruent	12	ZURFW1
2023-06-20 15:13:52.983	5.000000000000007	137	0.6819983600624985	132.0	0.7431448254773942	-5.314859663485549e-12	11.369	In-phase Congruent	12	ZURFW1
2023-06-20 15:13:53.000	4.999999999999993	138	0.6691306063588583	133.0	0.7313537016191706	8.313350008393172e-13	11.386	In-phase Congruent	12	ZURFW1
2023-06-20 15:13:53.016	4.999999999999993	139	0.6560590289905073	134.0	0.7193398003386511	-3.676470588233421	11.402	In-phase Congruent	12	ZURFW1
2023-06-20 15:13:53.033	6.000000000000007	141	0.6293203910498374	135.0	0.7071067811865476	-65.01547987615353	11.419	In-phase Congruent	12	ZURFW1
2023-06-20 15:13:53.050	5.999999999999986	142	0.6156614753256584	136.0	0.6946583704589971	18.09954751131245	11.436	In-phase Congruent	12	ZURFW1
2023-06-20 15:13:53.066	6.000000000000007	143	0.6018150231520482	137.0	0.6819983600624985	-6.944444444447775	11.452	In-phase Congruent	12	ZURFW1
2023-06-20 15:13:53.083	7.000000000000021	145	0.5735764363510459	138.0	0.6691306063588583	-55.14705882353409	11.469	In-phase Congruent	12	ZURFW1
2023-06-20 15:13:53.100	7.0	146	0.5591929034707469	139.0	0.6560590289905073	7.396749879262643e-12	11.486	In-phase Congruent	12	ZURFW1
2023-06-20 15:13:53.116	9.0	148	0.5299192642332049	139.0	0.6560590289905073	-124.99999999999989	11.502	In-phase Congruent	12	ZURFW1
2023-06-20 15:13:53.136	9.000000000000004	149	0.5150380749100544	140.0	0.6427876096865395	12.499999999998522	11.522	In-phase Congruent	12	ZURFW1
2023-06-20 15:13:53.150	9.000000000000004	150	0.49999999999999994	141.0	0.6293203910498374	-18.796992481206964	11.536	In-phase Congruent	12	ZURFW1
2023-06-20 15:13:53.166	8.999999999999996	152	0.4694715627858907	143.0	0.6018150231520482	8.333333333344655	11.552	In-phase Congruent	12	ZURFW1
2023-06-20 15:13:53.183	9.000000000000007	153	0.45399049973954686	144.0	0.5877852522924732	3.676470588232668	11.568999999999999	In-phase Congruent	12	ZURFW1
2023-06-20 15:13:53.200	9.0	154	0.4383711467890773	145.0	0.5735764363510459	6.565414878423326e-12	11.586	In-phase Congruent	12	ZURFW1
2023-06-20 15:13:53.216	8.999999999999996	155	0.4226182617406995	146.0	0.5591929034707469	2.2737367544323206e-13	11.602	In-phase Congruent	12	ZURFW1
2023-06-20 15:13:53.233	9.0	156	0.40673664307580043	147.0	0.5446390350150273	-6.352252057695296e-12	11.619	In-phase Congruent	12	ZURFW1
2023-06-20 15:13:53.250	9.99999999999999	158	0.37460659341591224	148.0	0.5299192642332049	-65.01547987616453	11.636	In-phase Congruent	12	ZURFW1
2023-06-20 15:13:53.266	11.000000000000004	159	0.3583679495453002	148.0	0.5299192642332049	-62.50000000000083	11.652	In-phase Congruent	12	ZURFW1
2023-06-20 15:13:53.283	11.0	160	0.3420201433256689	149.0	0.5150380749100544	6.352252057695296e-12	11.669	In-phase Congruent	12	ZURFW1
2023-06-20 15:13:53.300	11.0	161	0.3255681544571566	150.0	0.49999999999999994	-6.146194664324867e-12	11.686	In-phase Congruent	12	ZURFW1
2023-06-20 15:13:53.316	11.000000000000004	162	0.3090169943749475	151.0	0.48480962024633717	-3.676470588233535	11.702	In-phase Congruent	12	ZURFW1
2023-06-20 15:13:53.333	11.000000000000004	163	0.2923717047227366	152.0	0.4694715627858907	3.676470588233421	11.719	In-phase Congruent	12	ZURFW1
2023-06-20 15:13:53.352	11.000000000000004	164	0.2756373558169992	153.0	0.45399049973954686	6.191950464398438	11.738	In-phase Congruent	12	ZURFW1
2023-06-20 15:13:53.366	10.999999999999979	165	0.258819045102521	154.0	0.4383711467890773	-18.79699248119612	11.752	In-phase Congruent	12	ZURFW1
2023-06-20 15:13:53.383	11.999999999999991	167	0.2249510543438652	155.0	0.4226182617406995	-46.21848739496832	11.769	In-phase Congruent	12	ZURFW1
2023-06-20 15:13:53.400	12.000000000000016	168	0.2079116908177593	156.0	0.40673664307580043	3.676470588231865	11.786	In-phase Congruent	12	ZURFW1
2023-06-20 15:13:53.416	11.999999999999991	169	0.19080899537654497	157.0	0.39073112848927377	-3.676470588231865	11.802	In-phase Congruent	12	ZURFW1
2023-06-20 15:13:53.433	13.000000000000004	171	0.15643446504023098	158.0	0.37460659341591224	-58.82352941176731	11.818999999999999	In-phase Congruent	12	ZURFW1
2023-06-20 15:13:53.450	13.000000000000004	172	0.1391731009600653	159.0	0.3583679495453002	6.0964566728216596e-12	11.836	In-phase Congruent	12	ZURFW1
2023-06-20 15:13:53.466	13.000000000000007	173	0.12186934340514755	160.0	0.3420201433256689	-9.868421052631852	11.852	In-phase Congruent	12	ZURFW1
2023-06-20 15:13:53.483	13.000000000000005	175	0.0871557427476582	162.0	0.3090169943749475	36.19909502262199	11.869	In-phase Congruent	12	ZURFW1
2023-06-20 15:13:53.500	12.99999999999998	176	0.06975647374412552	163.0	0.2923717047227366	-3.2679738562117038	11.886	In-phase Congruent	12	ZURFW1
2023-06-20 15:13:53.516	13.999999999999993	178	0.03489949670250114	164.0	0.2756373558169992	-62.50000000000078	11.902	In-phase Congruent	12	ZURFW1
2023-06-20 15:13:53.533	13.000000000000004	179	0.017452406437283435	166.0	0.24192189559966773	58.82352941177209	11.919	In-phase Congruent	12	ZURFW1
2023-06-20 15:13:53.550	14.00000000000002	181	-0.017452406437283637	167.0	0.2249510543438652	-58.823529411773606	11.936	In-phase Congruent	12	ZURFW1
2023-06-20 15:13:53.569	13.999999999999993	183	-0.05233595624294356	169.0	0.19080899537654497	12.383900928798411	11.955	In-phase Congruent	12	ZURFW1
2023-06-20 15:13:53.583	13.999999999999993	184	-0.06975647374412527	170.0	0.17364817766693025	-15.873015873021536	11.969	In-phase Congruent	12	ZURFW1
2023-06-20 15:13:53.600	15.000000000000007	186	-0.10452846326765348	171.0	0.15643446504023098	-46.21848739494712	11.986	In-phase Congruent	12	ZURFW1
2023-06-20 15:13:53.616	15.00000000000001	188	-0.13917310096006552	173.0	0.12186934340514755	-7.352941176466871	12.002	In-phase Congruent	12	ZURFW1
2023-06-20 15:13:53.633	16.00000000000002	190	-0.17364817766693047	174.0	0.10452846326765373	-58.82352941177351	12.019	In-phase Congruent	12	ZURFW1
2023-06-20 15:13:53.650	17.000000000000014	192	-0.2079116908177595	175.0	0.0871557427476582	-58.823529411765946	12.036	In-phase Congruent	12	ZURFW1
2023-06-20 15:13:53.666	18.0	194	-0.2419218955996675	176.0	0.06975647374412552	-66.1764705882325	12.052	In-phase Congruent	12	ZURFW1
2023-06-20 15:13:53.682	18.999999999999986	196	-0.275637355816999	177.0	0.05233595624294381	-72.36842105263109	12.068	In-phase Congruent	12	ZURFW1
2023-06-20 15:13:53.699	18.99999999999999	198	-0.3090169943749473	179.0	0.017452406437283435	49.01960784313944	12.085	In-phase Congruent	12	ZURFW1
2023-06-20 15:13:53.716	20.000000000000004	200	-0.34202014332566866	180.0	1.2246467991473532e-16	-62.09150326797505	12.102	In-phase Congruent	12	ZURFW1
2023-06-20 15:13:53.733	20.999999999999993	202	-0.374606593415912	181.0	-0.017452406437283637	-55.147058823532525	12.119	In-phase Congruent	12	ZURFW1
2023-06-20 15:13:53.749	20.999999999999993	203	-0.39073112848927355	182.0	-0.03489949670250089	-6.944444444446468	12.135	In-phase Congruent	12	ZURFW1
2023-06-20 15:13:53.766	22.000000000000004	205	-0.4226182617406993	183.0	-0.05233595624294356	-55.14705882353389	12.152	In-phase Congruent	12	ZURFW1
2023-06-20 15:13:53.785	22.000000000000004	206	-0.43837114678907746	184.0	-0.06975647374412527	6.1919504643985945	12.171	In-phase Congruent	12	ZURFW1
2023-06-20 15:13:53.800	23.00000000000002	208	-0.46947156278589086	185.0	-0.08715574274765794	-80.70175438596104	12.186	In-phase Congruent	12	ZURFW1
2023-06-20 15:13:53.816	24.00000000000001	210	-0.5000000000000001	186.0	-0.10452846326765348	-53.57142857143346	12.202	In-phase Congruent	12	ZURFW1
2023-06-20 15:13:53.833	25.0	212	-0.5299192642332048	187.0	-0.12186934340514731	-58.82352941176589	12.219	In-phase Congruent	12	ZURFW1
2023-06-20 15:13:53.849	24.999999999999993	213	-0.5446390350150271	188.0	-0.13917310096006552	-3.676470588233201	12.235	In-phase Congruent	12	ZURFW1
2023-06-20 15:13:53.866	25.0	215	-0.5735764363510462	190.0	-0.17364817766693047	7.352941176478723	12.252	In-phase Congruent	12	ZURFW1
2023-06-20 15:13:53.883	26.00000000000001	217	-0.6018150231520484	191.0	-0.19080899537654475	-58.82352941177334	12.269	In-phase Congruent	12	ZURFW1
2023-06-20 15:13:53.900	26.999999999999996	218	-0.6156614753256582	191.0	-0.19080899537654475	-58.82352941176574	12.286	In-phase Congruent	12	ZURFW1
2023-06-20 15:13:53.916	26.999999999999996	219	-0.6293203910498376	192.0	-0.2079116908177595	8.928571428574948	12.302	In-phase Congruent	12	ZURFW1
2023-06-20 15:13:53.933	27.999999999999993	221	-0.6560590289905072	193.0	-0.22495105434386498	-58.82352941175408	12.319	In-phase Congruent	12	ZURFW1
2023-06-20 15:13:53.949	27.0	222	-0.6691306063588582	195.0	-0.2588190451025208	62.49999999999961	12.335	In-phase Congruent	12	ZURFW1
2023-06-20 15:13:53.966	28.00000000000003	224	-0.6946583704589974	196.0	-0.275637355816999	-58.82352941176824	12.352	In-phase Congruent	12	ZURFW1
2023-06-20 15:13:53.983	29.000000000000004	226	-0.7193398003386512	197.0	-0.2923717047227368	-58.82352941177136	12.369	In-phase Congruent	12	ZURFW1
2023-06-20 15:13:54.002	30.000000000000014	228	-0.7431448254773944	198.0	-0.3090169943749473	-46.43962848297019	12.388	In-phase Congruent	12	ZURFW1
2023-06-20 15:13:54.016	30.999999999999975	230	-0.7660444431189779	199.0	-0.3255681544571568	-90.225563909779	12.402	In-phase Congruent	12	ZURFW1
2023-06-20 15:13:54.033	32.000000000000014	232	-0.7880107536067221	200.0	-0.34202014332566866	-46.21848739494878	12.419	In-phase Congruent	12	ZURFW1
2023-06-20 15:13:54.049	34.0	234	-0.8090169943749473	200.0	-0.34202014332566866	-124.99999999999855	12.435	In-phase Congruent	12	ZURFW1
2023-06-20 15:13:54.066	35.0	236	-0.8290375725550418	201.0	-0.35836794954530043	-58.823529411773144	12.452	In-phase Congruent	12	ZURFW1
2023-06-20 15:13:54.083	35.00000000000001	237	-0.838670567945424	202.0	-0.374606593415912	-2.1316282072803006e-13	12.469	In-phase Congruent	12	ZURFW1
2023-06-20 15:13:54.099	35.999999999999986	239	-0.8571673007021121	203.0	-0.39073112848927355	-66.17647058823216	12.485	In-phase Congruent	12	ZURFW1
2023-06-20 15:13:54.116	35.99999999999997	240	-0.8660254037844384	204.0	-0.4067366430758002	-6.191950464391198	12.502	In-phase Congruent	12	ZURFW1
2023-06-20 15:13:54.133	37.00000000000003	242	-0.882947592858927	205.0	-0.4226182617406993	-40.723981900459236	12.519	In-phase Congruent	12	ZURFW1
2023-06-20 15:13:54.149	37.99999999999997	244	-0.8987940462991668	206.0	-0.43837114678907746	-69.44444444444343	12.535	In-phase Congruent	12	ZURFW1
2023-06-20 15:13:54.166	39.00000000000002	246	-0.913545457642601	207.0	-0.4539904997395467	-55.14705882353596	12.552	In-phase Congruent	12	ZURFW1
2023-06-20 15:13:54.183	39.99999999999999	248	-0.9271838545667873	208.0	-0.46947156278589086	-55.14705882353149	12.568999999999999	In-phase Congruent	12	ZURFW1
2023-06-20 15:13:54.200	41.000000000000014	250	-0.9396926207859084	209.0	-0.48480962024633695	-62.09150326796335	12.586	In-phase Congruent	12	ZURFW1
2023-06-20 15:13:54.219	41.999999999999986	252	-0.9510565162951535	210.0	-0.5000000000000001	-46.43962848297412	12.605	In-phase Congruent	12	ZURFW1
2023-06-20 15:13:54.233	42.00000000000004	254	-0.961261695938319	212.0	-0.5299192642332048	-31.746031746034873	12.619	In-phase Congruent	12	ZURFW1
2023-06-20 15:13:54.250	42.0	255	-0.9659258262890683	213.0	-0.5446390350150271	12.605042016801555	12.636	In-phase Congruent	12	ZURFW1
2023-06-20 15:13:54.267	42.99999999999999	257	-0.9743700647852351	214.0	-0.5591929034707467	-58.82352941175387	12.653	In-phase Congruent	12	ZURFW1
2023-06-20 15:13:54.284	42.99999999999998	258	-0.9781476007338056	215.0	-0.5735764363510462	8.384404281969182e-13	12.67	In-phase Congruent	12	ZURFW1
2023-06-20 15:13:54.299	43.00000000000002	259	-0.981627183447664	216.0	-0.587785252292473	-7.843137254906438	12.685	In-phase Congruent	12	ZURFW1
2023-06-20 15:13:54.317	43.999999999999964	261	-0.9876883405951377	217.0	-0.6018150231520484	-48.61111111111466	12.703	In-phase Congruent	12	ZURFW1
2023-06-20 15:13:54.333	43.99999999999998	262	-0.9902680687415703	218.0	-0.6156614753256582	-12.499999999999588	12.719	In-phase Congruent	12	ZURFW1
2023-06-20 15:13:54.349	44.00000000000002	263	-0.9925461516413221	219.0	-0.6293203910498376	14.423076923075115	12.735	In-phase Congruent	12	ZURFW1
2023-06-20 15:13:54.367	45.00000000000001	265	-0.9961946980917455	220.0	-0.6427876096865393	-48.61111111110626	12.753	In-phase Congruent	12	ZURFW1
2023-06-20 15:13:54.382	44.00000000000001	265	-0.9961946980917455	221.0	-0.6560590289905072	55.55555555555345	12.768	In-phase Congruent	12	ZURFW1
2023-06-20 15:13:54.400	43.99999999999996	266	-0.9975640502598242	222.0	-0.6691306063588582	11.111111111115946	12.786	In-phase Congruent	12	ZURFW1
2023-06-20 15:13:54.416	43.999999999999964	267	-0.9986295347545738	223.0	-0.6819983600624984	-6.944444444446887	12.802	In-phase Congruent	12	ZURFW1
2023-06-20 15:13:54.436	44.00000000000004	268	-0.9993908270190958	224.0	-0.6946583704589974	8.82352941176179	12.822	In-phase Congruent	12	ZURFW1
2023-06-20 15:13:54.448	44.000000000000114	269	-0.9998476951563913	225.0	-0.7071067811865474	-30.701754385967156	12.834	In-phase Congruent	12	ZURFW1
2023-06-20 15:13:54.466	43.99999999999999	270	-1.0	226.0	-0.7193398003386512	27.777777777784024	12.852	In-phase Congruent	12	ZURFW1
2023-06-20 15:13:54.483	42.00000000000011	271	-0.9998476951563913	227.0	-0.7313537016191703	111.45510835912805	12.869	In-phase Congruent	12	ZURFW1
2023-06-20 15:13:54.499	40.00000000000005	272	-0.9993908270190958	228.0	-0.7431448254773944	125.00000000000344	12.885	In-phase Congruent	12	ZURFW1
2023-06-20 15:13:54.516	36.99999999999997	273	-0.9986295347545738	230.0	-0.7660444431189779	176.47058823530432	12.902	In-phase Congruent	12	ZURFW1
2023-06-20 15:13:54.533	35.000000000000085	274	-0.9975640502598243	231.0	-0.7771459614569706	117.64705882352033	12.919	In-phase Congruent	12	ZURFW1
2023-06-20 15:13:54.549	32.0	275	-0.9961946980917455	233.0	-0.7986355100472928	167.76315789474114	12.935	In-phase Congruent	12	ZURFW1
2023-06-20 15:13:54.566	30.00000000000005	276	-0.9945218953682734	234.0	-0.8090169943749473	130.25210084032926	12.952	In-phase Congruent	12	ZURFW1
2023-06-20 15:13:54.583	27.999999999999993	277	-0.992546151641322	235.0	-0.8191520442889916	121.32352941176981	12.969	In-phase Congruent	12	ZURFW1
2023-06-20 15:13:54.599	25.00000000000002	278	-0.9902680687415704	237.0	-0.838670567945424	180.1470588235312	12.985	In-phase Congruent	12	ZURFW1
2023-06-20 15:13:54.616	22.00000000000005	279	-0.9876883405951378	239.0	-0.8571673007021121	176.4705882352919	13.002	In-phase Congruent	12	ZURFW1
2023-06-20 15:13:54.632	19.00000000000002	280	-0.9848077530122081	241.0	-0.8746197071393959	180.14705882352246	13.018	In-phase Congruent	12	ZURFW1
2023-06-20 15:13:54.652	15.999999999999986	281	-0.9816271834476639	243.0	-0.8910065241883678	175.00000000000244	13.038	In-phase Congruent	12	ZURFW1
2023-06-20 15:13:54.666	12.999999999999957	282	-0.9781476007338056	245.0	-0.9063077870366502	171.428571428578	13.052	In-phase Congruent	12	ZURFW1
2023-06-20 15:13:54.682	10.000000000000014	283	-0.9743700647852352	247.0	-0.9205048534524403	216.3461538461508	13.068	In-phase Congruent	12	ZURFW1
2023-06-20 15:13:54.699	8.000000000000028	284	-0.9702957262759966	248.0	-0.9271838545667873	117.64705882352617	13.085	In-phase Congruent	12	ZURFW1
2023-06-20 15:13:54.716	5.000000000000014	285	-0.9659258262890684	250.0	-0.9396926207859084	176.47058823530057	13.102	In-phase Congruent	12	ZURFW1
2023-06-20 15:13:54.733	1.0000000000000142	286	-0.9612616959383188	253.0	-0.9563047559630353	235.29411764704784	13.119	In-phase Congruent	12	ZURFW1
2023-06-20 15:13:54.749	3.000000000000014	287	-0.9563047559630354	256.0	-0.9702957262759965	238.97058823530134	13.135	In-phase Congruent	12	ZURFW1
2023-06-20 15:13:54.765	5.999999999999972	288	-0.9510565162951536	258.0	-0.9781476007338056	167.76315789473355	13.151	In-phase Congruent	12	ZURFW1
2023-06-20 15:13:54.782	10.999999999999972	290	-0.9396926207859083	261.0	-0.9876883405951377	348.41628959276545	13.168	In-phase Congruent	12	ZURFW1
2023-06-20 15:13:54.799	14.000000000000028	291	-0.9335804264972017	263.0	-0.9925461516413221	176.47058823529693	13.185	In-phase Congruent	12	ZURFW1
2023-06-20 15:13:54.816	17.0	292	-0.9271838545667874	265.0	-0.9961946980917455	176.47058823528576	13.202	In-phase Congruent	12	ZURFW1
2023-06-20 15:13:54.832	20.99999999999993	294	-0.9135454576426011	267.0	-0.9986295347545738	242.64705882352877	13.218	In-phase Congruent	12	ZURFW1
2023-06-20 15:13:54.849	24.000000000000114	295	-0.9063077870366498	269.0	-0.9998476951563913	183.82352941177786	13.235	In-phase Congruent	12	ZURFW1
2023-06-20 15:13:54.869	25.000000000000085	296	-0.898794046299167	271.0	-0.9998476951563913	49.999999999995204	13.255	In-phase Congruent	12	ZURFW1
2023-06-20 15:13:54.882	26.000000000000036	298	-0.8829475928589271	272.0	-0.9993908270190958	101.21457489878415	13.268	In-phase Congruent	12	ZURFW1
2023-06-20 15:13:54.899	25.00000000000007	299	-0.8746197071393956	274.0	-0.9975640502598243	-95.02262443438636	13.285	In-phase Congruent	12	ZURFW1
2023-06-20 15:13:54.916	24.00000000000005	300	-0.8660254037844386	276.0	-0.9945218953682734	-52.28758169934153	13.302	In-phase Congruent	12	ZURFW1
2023-06-20 15:13:54.932	23.00000000000002	301	-0.8571673007021123	278.0	-0.9902680687415704	-62.50000000000173	13.318	In-phase Congruent	12	ZURFW1
2023-06-20 15:13:54.949	23.000000000000007	302	-0.8480480961564262	279.0	-0.9876883405951378	-6.977529665164184e-12	13.335	In-phase Congruent	12	ZURFW1
2023-06-20 15:13:54.966	23.0	303	-0.8386705679454243	280.0	-0.9848077530122081	-4.121147867408581e-13	13.352	In-phase Congruent	12	ZURFW1
2023-06-20 15:13:54.982	22.99999999999998	304	-0.8290375725550416	281.0	-0.9816271834476639	9.868421052631106	13.368	In-phase Congruent	12	ZURFW1
2023-06-20 15:13:54.999	23.99999999999997	306	-0.8090169943749476	282.0	-0.9781476007338056	40.72398190045547	13.385	In-phase Congruent	12	ZURFW1
2023-06-20 15:13:55.016	23.99999999999997	307	-0.7986355100472932	283.0	-0.9743700647852352	3.2679738562130822	13.402	In-phase Congruent	12	ZURFW1
2023-06-20 15:13:55.032	23.000000000000043	308	-0.7880107536067218	285.0	-0.9659258262890684	-55.14705882352887	13.418	In-phase Congruent	12	ZURFW1
2023-06-20 15:13:55.049	22.999999999999993	309	-0.7771459614569708	286.0	-0.9612616959383188	-3.6764705882425943	13.435	In-phase Congruent	12	ZURFW1
2023-06-20 15:13:55.066	22.999999999999993	311	-0.7547095802227722	288.0	-0.9510565162951536	1.2292389328649733e-11	13.452	In-phase Congruent	12	ZURFW1
2023-06-20 15:13:55.085	20.99999999999997	312	-0.7431448254773946	291.0	-0.9335804264972017	-123.83900928793287	13.471	In-phase Congruent	12	ZURFW1
2023-06-20 15:13:55.099	19.000000000000036	313	-0.7313537016191703	294.0	-0.9135454576426011	-86.4661654135254	13.485	In-phase Congruent	12	ZURFW1
2023-06-20 15:13:55.116	17.000000000000007	315	-0.7071067811865477	298.0	-0.8829475928589271	-168.06722689077992	13.502	In-phase Congruent	12	ZURFW1
2023-06-20 15:13:55.132	15.000000000000036	317	-0.6819983600624983	302.0	-0.8480480961564262	-124.99999999999811	13.518	In-phase Congruent	12	ZURFW1
2023-06-20 15:13:55.149	12.000000000000021	318	-0.6691306063588581	306.0	-0.8090169943749476	-176.47058823527595	13.535	In-phase Congruent	12	ZURFW1
2023-06-20 15:13:55.166	9.999999999999986	320	-0.6427876096865396	310.0	-0.7660444431189781	-117.64705882353523	13.552	In-phase Congruent	12	ZURFW1
2023-06-20 15:13:55.182	7.9999999999999645	321	-0.6293203910498378	313.0	-0.7313537016191703	-113.97058823530107	13.568	In-phase Congruent	12	ZURFW1
2023-06-20 15:13:55.199	5.0	322	-0.6156614753256581	317.0	-0.6819983600624983	-163.39869281045125	13.585	In-phase Congruent	12	ZURFW1
2023-06-20 15:13:55.216	3.000000000000014	324	-0.5877852522924732	321.0	-0.6293203910498378	-149.01960784315378	13.602	In-phase Congruent	12	ZURFW1
2023-06-20 15:13:55.232	0.0	325	-0.5735764363510464	325.0	-0.5735764363510464	-187.50000000000074	13.618	In-phase Congruent	12	ZURFW1
2023-06-20 15:13:55.249	2.999999999999968	326	-0.5591929034707466	329.0	-0.5150380749100545	-176.47058823527325	13.635	In-phase Congruent	12	ZURFW1
2023-06-20 15:13:55.266	4.999999999999989	327	-0.544639035015027	332.0	-0.4694715627858908	-117.64705882353441	13.652	In-phase Congruent	12	ZURFW1
2023-06-20 15:13:55.282	6.000000000000032	329	-0.5150380749100545	335.0	-0.42261826174069916	-51.47058823530243	13.668	In-phase Congruent	12	ZURFW1
2023-06-20 15:13:55.299	9.0	330	-0.5000000000000004	339.0	-0.35836794954530077	-151.70278637771023	13.685	In-phase Congruent	12	ZURFW1
2023-06-20 15:13:55.316	9.000000000000004	332	-0.4694715627858908	341.0	-0.3255681544571567	-25.210084033598818	13.702	In-phase Congruent	12	ZURFW1
2023-06-20 15:13:55.332	11.00000000000003	333	-0.45399049973954697	344.0	-0.27563735581699894	-125.00000000000155	13.718	In-phase Congruent	12	ZURFW1
2023-06-20 15:13:55.349	12.999999999999954	335	-0.42261826174069916	348.0	-0.20791169081775987	-117.64705882352865	13.735	In-phase Congruent	12	ZURFW1
2023-06-20 15:13:55.366	14.999999999999986	336	-0.40673664307580015	351.0	-0.15643446504023112	-117.64705882354117	13.752	In-phase Congruent	12	ZURFW1
2023-06-20 15:13:55.382	16.000000000000018	338	-0.3746065934159123	354.0	-0.10452846326765342	-51.47058823528326	13.768	In-phase Congruent	12	ZURFW1
2023-06-20 15:13:55.402	17.999999999999996	339	-0.35836794954530077	357.0	-0.05233595624294437	-137.49999999999739	13.788	In-phase Congruent	12	ZURFW1
2023-06-20 15:13:55.416	18.999999999999986	340	-0.34202014332566855	359.0	-0.01745240643728356	-33.83458646616991	13.802	In-phase Congruent	12	ZURFW1
2023-06-20 15:13:55.432	20.000000000000014	342	-0.3090169943749476	2.0	0.03489949670250097	-89.28571428569894	13.818	In-phase Congruent	12	ZURFW1
2023-06-20 15:13:55.449	20.999999999999986	344	-0.27563735581699894	5.0	0.08715574274765817	-58.82352941177709	13.835	In-phase Congruent	12	ZURFW1
2023-06-20 15:13:55.466	21.999999999999996	345	-0.2588190451025207	7.0	0.12186934340514748	-66.17647058823405	13.852	In-phase Congruent	12	ZURFW1
2023-06-20 15:13:55.482	23.00000000000002	347	-0.22495105434386534	10.0	0.17364817766693033	-51.470588235301264	13.868	In-phase Congruent	12	ZURFW1
2023-06-20 15:13:55.499	24.000000000000036	348	-0.20791169081775987	12.0	0.20791169081775934	-58.823529411755125	13.885	In-phase Congruent	12	ZURFW1
2023-06-20 15:13:55.516	24.999999999999993	349	-0.19080899537654467	14.0	0.24192189559966773	-46.43962848296706	13.902	In-phase Congruent	12	ZURFW1
2023-06-20 15:13:55.532	25.000000000000014	351	-0.15643446504023112	16.0	0.27563735581699916	-17.85714285715109	13.918	In-phase Congruent	12	ZURFW1
2023-06-20 15:13:55.549	24.999999999999986	353	-0.12186934340514724	18.0	0.3090169943749474	-7.3529411764773585	13.935	In-phase Congruent	12	ZURFW1
2023-06-20 15:13:55.566	24.000000000000007	355	-0.08715574274765832	19.0	0.3255681544571567	58.82352941176522	13.952	In-phase Congruent	12	ZURFW1
2023-06-20 15:13:55.582	24.000000000000032	357	-0.05233595624294437	21.0	0.35836794954530027	7.352941176477657	13.968	In-phase Congruent	12	ZURFW1
2023-06-20 15:13:55.599	24.999999999999993	358	-0.03489949670250082	23.0	0.39073112848927377	-58.823529411764234	13.985	In-phase Congruent	12	ZURFW1
2023-06-20 15:13:55.618	26.000000000000004	0	0.0	26.0	0.43837114678907746	-71.20743034056426	14.004	In-phase Congruent	12	ZURFW1
2023-06-20 15:13:55.632	25.000000000000004	2	0.03489949670250097	27.0	0.4539904997395468	87.30158730157797	14.018	In-phase Congruent	12	ZURFW1
2023-06-20 15:13:55.649	25.000000000000004	4	0.0697564737441253	29.0	0.48480962024633706	-25.210084033616397	14.035	In-phase Congruent	12	ZURFW1
2023-06-20 15:13:55.665	25.0	6	0.10452846326765347	31.0	0.5150380749100542	7.352941176479291	14.051	In-phase Congruent	12	ZURFW1
2023-06-20 15:13:55.682	25.0	8	0.13917310096006544	33.0	0.5446390350150271	-4.263256414560601e-14	14.068	In-phase Congruent	12	ZURFW1
2023-06-20 15:13:55.699	26.0	9	0.15643446504023087	35.0	0.573576436351046	-58.82352941177272	14.085	In-phase Congruent	12	ZURFW1
2023-06-20 15:13:55.715	26.0	11	0.1908089953765448	37.0	0.6018150231520483	7.352941176466743	14.101	In-phase Congruent	12	ZURFW1
2023-06-20 15:13:55.732	27.0	12	0.20791169081775934	39.0	0.6293203910498374	-66.1764705882332	14.118	In-phase Congruent	12	ZURFW1
2023-06-20 15:13:55.749	27.0	14	0.24192189559966773	41.0	0.6560590289905073	1.2192913345643319e-11	14.135	In-phase Congruent	12	ZURFW1
2023-06-20 15:13:55.765	27.0	16	0.27563735581699916	43.0	0.6819983600624985	0.0	14.151	In-phase Congruent	12	ZURFW1
2023-06-20 15:13:55.782	26.0	18	0.3090169943749474	44.0	0.6946583704589973	58.82352941176657	14.168	In-phase Congruent	12	ZURFW1
2023-06-20 15:13:55.799	26.999999999999993	19	0.3255681544571567	46.0	0.7193398003386511	-58.823529411772306	14.185	In-phase Congruent	12	ZURFW1
2023-06-20 15:13:55.816	26.0	21	0.35836794954530027	47.0	0.7313537016191705	58.8235294117723	14.202	In-phase Congruent	12	ZURFW1
2023-06-20 15:13:55.832	26.000000000000007	22	0.374606593415912	48.0	0.7431448254773942	-4.476419235288631e-13	14.218	In-phase Congruent	12	ZURFW1
2023-06-20 15:13:55.849	25.000000000000004	24	0.4067366430758002	49.0	0.754709580222772	65.01547987616529	14.235	In-phase Congruent	12	ZURFW1
2023-06-20 15:13:55.866	25.999999999999993	25	0.42261826174069944	51.0	0.7771459614569708	-84.0336134453883	14.252	In-phase Congruent	12	ZURFW1
2023-06-20 15:13:55.882	24.999999999999996	27	0.4539904997395468	52.0	0.7880107536067219	66.17647058823312	14.268	In-phase Congruent	12	ZURFW1
2023-06-20 15:13:55.899	23.999999999999996	29	0.48480962024633706	53.0	0.7986355100472928	58.82352941177272	14.285	In-phase Congruent	12	ZURFW1
2023-06-20 15:13:55.915	24.0	31	0.5150380749100542	55.0	0.8191520442889918	7.35294117646653	14.301	In-phase Congruent	12	ZURFW1
2023-06-20 15:13:55.932	23.000000000000007	33	0.5446390350150271	56.0	0.8290375725550417	58.82352941176615	14.318	In-phase Congruent	12	ZURFW1
2023-06-20 15:13:55.952	22.000000000000007	35	0.573576436351046	57.0	0.838670567945424	37.50000000000219	14.338	In-phase Congruent	12	ZURFW1
2023-06-20 15:13:55.965	22.000000000000007	36	0.5877852522924731	58.0	0.848048096156426	24.291497975709447	14.350999999999999	In-phase Congruent	12	ZURFW1
2023-06-20 15:13:55.983	22.999999999999993	37	0.6018150231520483	60.0	0.8660254037844386	-98.29059829060049	14.369	In-phase Congruent	12	ZURFW1
2023-06-20 15:13:55.999	22.0	39	0.6293203910498374	61.0	0.8746197071393957	69.44444444444605	14.385	In-phase Congruent	12	ZURFW1
2023-06-20 15:13:56.016	22.000000000000007	40	0.6427876096865393	62.0	0.8829475928589269	-4.121147867408581e-13	14.402	In-phase Congruent	12	ZURFW1
2023-06-20 15:13:56.032	23.000000000000014	41	0.6560590289905073	64.0	0.898794046299167	-62.50000000000039	14.418	In-phase Congruent	12	ZURFW1
2023-06-20 15:13:56.050	22.0	43	0.6819983600624985	65.0	0.9063077870366499	52.28758169934115	14.436	In-phase Congruent	12	ZURFW1
2023-06-20 15:13:56.065	22.0	44	0.6946583704589973	66.0	0.9135454576426009	16.666666666667517	14.451	In-phase Congruent	12	ZURFW1
2023-06-20 15:13:56.082	22.000000000000007	46	0.7193398003386511	68.0	0.9271838545667874	-49.019607843152286	14.468	In-phase Congruent	12	ZURFW1
2023-06-20 15:13:56.099	19.999999999999993	49	0.754709580222772	69.0	0.9335804264972017	117.64705882354014	14.485	In-phase Congruent	12	ZURFW1
2023-06-20 15:13:56.116	18.999999999999986	52	0.7880107536067219	71.0	0.9455185755993167	58.82352941174855	14.502	In-phase Congruent	12	ZURFW1
2023-06-20 15:13:56.132	17.0	55	0.8191520442889918	72.0	0.9510565162951535	128.6764705882324	14.518	In-phase Congruent	12	ZURFW1
2023-06-20 15:13:56.149	14.999999999999993	59	0.8571673007021123	74.0	0.9612616959383189	117.64705882354586	14.535	In-phase Congruent	12	ZURFW1
2023-06-20 15:13:56.168	14.0	62	0.8829475928589269	76.0	0.9702957262759965	40.247678018570696	14.554	In-phase Congruent	12	ZURFW1
2023-06-20 15:13:56.182	12.999999999999986	65	0.9063077870366499	78.0	0.9781476007338056	103.17460317461817	14.568	In-phase Congruent	12	ZURFW1
2023-06-20 15:13:56.199	12.999999999999986	67	0.9205048534524404	80.0	0.984807753012208	-25.21008403362869	14.585	In-phase Congruent	12	ZURFW1
2023-06-20 15:13:56.216	11.000000000000028	70	0.9396926207859083	81.0	0.9876883405951378	120.91503267973842	14.602	In-phase Congruent	12	ZURFW1
2023-06-20 15:13:56.233	10.999999999999972	72	0.9510565162951535	83.0	0.992546151641322	1.5631940186722204e-11	14.619	In-phase Congruent	12	ZURFW1
2023-06-20 15:13:56.249	9.999999999999972	74	0.9612616959383189	84.0	0.9945218953682733	62.49999999999994	14.635	In-phase Congruent	12	ZURFW1
2023-06-20 15:13:56.266	10.999999999999957	75	0.9659258262890683	86.0	0.9975640502598242	-66.17647058823243	14.652	In-phase Congruent	12	ZURFW1
2023-06-20 15:13:56.282	9.999999999999957	77	0.9743700647852352	87.0	0.9986295347545738	72.36842105263182	14.668	In-phase Congruent	12	ZURFW1
2023-06-20 15:13:56.299	9.000000000000114	80	0.984807753012208	89.0	0.9998476951563913	33.61344537812076	14.685	In-phase Congruent	12	ZURFW1
2023-06-20 15:13:56.316	7.000000000000071	82	0.9902680687415704	91.0	0.9998476951563913	117.64705882353566	14.702	In-phase Congruent	12	ZURFW1
2023-06-20 15:13:56.332	3.999999999999986	83	0.992546151641322	93.0	0.9986295347545738	180.1470588235256	14.718	In-phase Congruent	12	ZURFW1
2023-06-20 15:13:56.349	0.0	85	0.9961946980917455	95.0	0.9961946980917455	242.64705882353206	14.735	In-phase Congruent	12	ZURFW1
2023-06-20 15:13:56.366	3.999999999999929	87	0.9986295347545738	97.0	0.9925461516413221	228.75816993463462	14.752	In-phase Congruent	12	ZURFW1
2023-06-20 15:13:56.385	6.000000000000028	88	0.9993908270190958	98.0	0.9902680687415704	111.45510835913373	14.771	In-phase Congruent	12	ZURFW1
2023-06-20 15:13:56.398	10.000000000000014	90	1.0	100.0	0.984807753012208	264.9572649572709	14.784	In-phase Congruent	12	ZURFW1
2023-06-20 15:13:56.415	9.000000000000043	92	0.9993908270190958	101.0	0.981627183447664	-46.21848739496613	14.801	In-phase Congruent	12	ZURFW1
2023-06-20 15:13:56.433	8.999999999999957	94	0.9975640502598242	103.0	0.9743700647852352	13.88888888887739	14.818999999999999	In-phase Congruent	12	ZURFW1
2023-06-20 15:13:56.449	9.0	95	0.9961946980917455	104.0	0.9702957262759965	-9.868421052617357	14.835	In-phase Congruent	12	ZURFW1
2023-06-20 15:13:56.466	9.000000000000028	97	0.9925461516413221	106.0	0.9612616959383189	15.686274509796803	14.852	In-phase Congruent	12	ZURFW1
2023-06-20 15:13:56.482	9.000000000000014	98	0.9902680687415704	107.0	0.9563047559630355	-6.944444444447285	14.868	In-phase Congruent	12	ZURFW1
2023-06-20 15:13:56.498	9.000000000000014	99	0.9876883405951378	108.0	0.9510565162951536	-3.6764705882333715	14.884	In-phase Congruent	12	ZURFW1
2023-06-20 15:13:56.516	9.0	101	0.981627183447664	110.0	0.9396926207859084	31.74603174603088	14.902	In-phase Congruent	12	ZURFW1
2023-06-20 15:13:56.531	9.000000000000014	102	0.9781476007338057	111.0	0.9335804264972017	-11.1111111111099	14.917	In-phase Congruent	12	ZURFW1
2023-06-20 15:13:56.549	8.0	104	0.9702957262759965	112.0	0.9271838545667874	-44.44444444444355	14.935	In-phase Congruent	12	ZURFW1
2023-06-20 15:13:56.565	9.0	105	0.9659258262890683	114.0	0.9135454576426009	42.763157894736196	14.951	In-phase Congruent	12	ZURFW1
2023-06-20 15:13:56.583	8.999999999999986	106	0.9612616959383189	115.0	0.90630778703665	6.944444444440123	14.969	In-phase Congruent	12	ZURFW1
2023-06-20 15:13:56.602	9.0	108	0.9510565162951536	117.0	0.8910065241883679	12.383900928797758	14.988	In-phase Congruent	12	ZURFW1
2023-06-20 15:13:56.614	9.000000000000014	109	0.9455185755993168	118.0	0.8829475928589269	-30.701754385961358	15.0	In-phase Congruent	12	ZURFW1
2023-06-20 15:13:56.631	9.999999999999993	110	0.9396926207859084	120.0	0.8660254037844388	107.84313725489201	15.017	In-phase Congruent	12	ZURFW1
2023-06-20 15:13:56.648	8.999999999999993	112	0.9271838545667874	121.0	0.8571673007021123	-58.82352941175428	15.034	In-phase Congruent	12	ZURFW1
2023-06-20 15:13:56.665	8.999999999999993	114	0.9135454576426009	123.0	0.838670567945424	-6.53594771242625	15.051	In-phase Congruent	12	ZURFW1
2023-06-20 15:13:56.682	10.000000000000014	115	0.90630778703665	125.0	0.8191520442889918	58.82352941176783	15.068	In-phase Congruent	12	ZURFW1
2023-06-20 15:13:56.698	10.000000000000014	117	0.8910065241883679	127.0	0.7986355100472928	-7.352941176466743	15.084	In-phase Congruent	12	ZURFW1
2023-06-20 15:13:56.715	10.999999999999979	118	0.8829475928589269	129.0	0.7771459614569711	46.43962848297375	15.101	In-phase Congruent	12	ZURFW1
2023-06-20 15:13:56.732	12.000000000000014	120	0.8660254037844388	132.0	0.7431448254773942	96.63865546219341	15.118	In-phase Congruent	12	ZURFW1
2023-06-20 15:13:56.748	12.000000000000028	122	0.8480480961564261	134.0	0.7193398003386511	-7.352941176478197	15.134	In-phase Congruent	12	ZURFW1
2023-06-20 15:13:56.765	12.000000000000014	124	0.8290375725550417	136.0	0.6946583704589971	7.3529411764659045	15.151	In-phase Congruent	12	ZURFW1
2023-06-20 15:13:56.782	11.999999999999993	126	0.8090169943749475	138.0	0.6691306063588583	-1.2505552149377763e-12	15.168	In-phase Congruent	12	ZURFW1
2023-06-20 15:13:56.798	11.999999999999993	128	0.788010753606722	140.0	0.6427876096865395	-7.352941176466743	15.184	In-phase Congruent	12	ZURFW1
2023-06-20 15:13:56.818	13.000000000000014	129	0.7771459614569711	142.0	0.6156614753256584	75.0000000000044	15.204	In-phase Congruent	12	ZURFW1
2023-06-20 15:13:56.832	13.0	131	0.7547095802227721	144.0	0.5877852522924732	-42.85714285715713	15.218	In-phase Congruent	12	ZURFW1
2023-06-20 15:13:56.848	12.000000000000014	133	0.7313537016191706	145.0	0.5735764363510459	-48.076923076921176	15.234	In-phase Congruent	12	ZURFW1
2023-06-20 15:13:56.865	11.000000000000007	135	0.7071067811865476	146.0	0.5591929034707469	-58.823529411766984	15.251	In-phase Congruent	12	ZURFW1
2023-06-20 15:13:56.882	9.999999999999986	137	0.6819983600624985	147.0	0.5446390350150273	-58.82352941175554	15.268	In-phase Congruent	12	ZURFW1
2023-06-20 15:13:56.898	9.0	139	0.6560590289905073	148.0	0.5299192642332049	-66.17647058823863	15.284	In-phase Congruent	12	ZURFW1
2023-06-20 15:13:56.915	7.999999999999989	141	0.6293203910498374	149.0	0.5150380749100544	-55.14705882353387	15.301	In-phase Congruent	12	ZURFW1
2023-06-20 15:13:56.931	8.00000000000001	142	0.6156614753256584	150.0	0.49999999999999994	-9.86842105262577	15.317	In-phase Congruent	12	ZURFW1
2023-06-20 15:13:56.948	7.0000000000000036	144	0.5877852522924732	151.0	0.48480962024633717	-40.723981900466825	15.334	In-phase Congruent	12	ZURFW1
2023-06-20 15:13:56.965	6.0000000000000036	146	0.5591929034707469	152.0	0.4694715627858907	-62.09150326797426	15.350999999999999	In-phase Congruent	12	ZURFW1
2023-06-20 15:13:56.982	7.000000000000021	147	0.5446390350150273	154.0	0.4383711467890773	58.82352941177376	15.368	In-phase Congruent	12	ZURFW1
2023-06-20 15:13:56.998	6.000000000000007	149	0.5150380749100544	155.0	0.4226182617406995	-66.1764705882403	15.384	In-phase Congruent	12	ZURFW1
2023-06-20 15:13:57.015	6.9999999999999964	150	0.49999999999999994	157.0	0.39073112848927377	66.1764705882327	15.401	In-phase Congruent	12	ZURFW1
2023-06-20 15:13:57.035	5.999999999999986	152	0.4694715627858907	158.0	0.37460659341591224	-41.176470588236185	15.421	In-phase Congruent	12	ZURFW1
2023-06-20 15:13:57.048	4.9999999999999964	154	0.4383711467890773	159.0	0.3583679495453002	-101.21457489878648	15.434	In-phase Congruent	12	ZURFW1
2023-06-20 15:13:57.065	6.000000000000007	155	0.4226182617406995	161.0	0.3255681544571566	95.02262443439523	15.451	In-phase Congruent	12	ZURFW1
2023-06-20 15:13:57.082	4.999999999999993	157	0.39073112848927377	162.0	0.3090169943749475	-62.0915032679805	15.468	In-phase Congruent	12	ZURFW1
2023-06-20 15:13:57.098	4.0000000000000036	159	0.3583679495453002	163.0	0.2923717047227366	-62.49999999999928	15.484	In-phase Congruent	12	ZURFW1
2023-06-20 15:13:57.115	3.9999999999999822	161	0.3255681544571566	165.0	0.258819045102521	-1.2505552149377763e-12	15.501	In-phase Congruent	12	ZURFW1
2023-06-20 15:13:57.132	2.999999999999993	163	0.2923717047227366	166.0	0.24192189559966773	-58.823529411753654	15.518	In-phase Congruent	12	ZURFW1
2023-06-20 15:13:57.148	2.0000000000000018	165	0.258819045102521	167.0	0.2249510543438652	-66.17647058823886	15.534	In-phase Congruent	12	ZURFW1
2023-06-20 15:13:57.165	1.0000000000000142	167	0.2249510543438652	168.0	0.2079116908177593	-50.980392156860276	15.551	In-phase Congruent	12	ZURFW1
2023-06-20 15:13:57.182	0.0	169	0.19080899537654497	169.0	0.19080899537654497	-58.823529411773556	15.568	In-phase Congruent	12	ZURFW1
2023-06-20 15:13:57.198	0.9999999999999876	171	0.15643446504023098	170.0	0.17364817766693025	-69.44444444444028	15.584	In-phase Congruent	12	ZURFW1
2023-06-20 15:13:57.215	2.0000000000000027	173	0.12186934340514755	171.0	0.15643446504023098	-55.14705882353413	15.600999999999999	In-phase Congruent	12	ZURFW1
2023-06-20 15:13:57.232	2.9999999999999902	175	0.0871557427476582	172.0	0.1391731009600653	-58.82352941175355	15.618	In-phase Congruent	12	ZURFW1
2023-06-20 15:13:57.251	4.000000000000005	177	0.05233595624294381	173.0	0.12186934340514755	-46.4396284829766	15.637	In-phase Congruent	12	ZURFW1
2023-06-20 15:13:57.265	5.00000000000002	179	0.017452406437283435	174.0	0.10452846326765373	-87.30158730159144	15.651	In-phase Congruent	12	ZURFW1
2023-06-20 15:13:57.282	4.999999999999995	180	1.2246467991473532e-16	175.0	0.0871557427476582	12.605042016800802	15.668	In-phase Congruent	12	ZURFW1
2023-06-20 15:13:57.298	6.000000000000008	182	-0.03489949670250089	176.0	0.06975647374412552	-66.17647058823411	15.684	In-phase Congruent	12	ZURFW1
2023-06-20 15:13:57.315	6.000000000000009	184	-0.06975647374412527	178.0	0.03489949670250114	1.226396761921933e-11	15.701	In-phase Congruent	12	ZURFW1
2023-06-20 15:13:57.332	6.9999999999999964	186	-0.10452846326765348	179.0	0.017452406437283435	-58.82352941177202	15.718	In-phase Congruent	12	ZURFW1
2023-06-20 15:13:57.348	8.000000000000012	188	-0.13917310096006552	180.0	1.2246467991473532e-16	-66.17647058823425	15.734	In-phase Congruent	12	ZURFW1
2023-06-20 15:13:57.365	7.999999999999986	189	-0.15643446504023076	181.0	-0.017452406437283637	-6.191950464397024	15.751	In-phase Congruent	12	ZURFW1
2023-06-20 15:13:57.382	8.000000000000012	191	-0.19080899537654475	183.0	-0.05233595624294356	36.19909502263221	15.768	In-phase Congruent	12	ZURFW1
2023-06-20 15:13:57.398	9.000000000000002	193	-0.22495105434386498	184.0	-0.06975647374412527	-69.44444444444588	15.784	In-phase Congruent	12	ZURFW1
2023-06-20 15:13:57.415	10.000000000000014	195	-0.2588190451025208	185.0	-0.08715574274765794	-55.147058823534	15.801	In-phase Congruent	12	ZURFW1
2023-06-20 15:13:57.432	9.999999999999986	196	-0.275637355816999	186.0	-0.10452846326765348	1.6200374375330284e-12	15.818	In-phase Congruent	12	ZURFW1
2023-06-20 15:13:57.448	9.999999999999988	198	-0.3090169943749473	188.0	-0.13917310096006552	-7.352941176466814	15.834	In-phase Congruent	12	ZURFW1
2023-06-20 15:13:57.468	10.000000000000018	199	-0.3255681544571568	189.0	-0.15643446504023076	12.499999999997215	15.854	In-phase Congruent	12	ZURFW1
2023-06-20 15:13:57.482	9.99999999999999	200	-0.34202014332566866	190.0	-0.17364817766693047	-18.796992481195865	15.868	In-phase Congruent	12	ZURFW1
2023-06-20 15:13:57.498	9.99999999999999	202	-0.374606593415912	192.0	-0.2079116908177595	17.857142857149654	15.884	In-phase Congruent	12	ZURFW1
2023-06-20 15:13:57.515	9.99999999999999	203	-0.39073112848927355	193.0	-0.22495105434386498	-6.146194664324867e-12	15.901	In-phase Congruent	12	ZURFW1
2023-06-20 15:13:57.531	11.000000000000002	205	-0.4226182617406993	194.0	-0.2419218955996675	-66.17647058823405	15.917	In-phase Congruent	12	ZURFW1
2023-06-20 15:13:57.548	11.000000000000005	207	-0.4539904997395467	196.0	-0.275637355816999	-2.1316282072803006e-13	15.934	In-phase Congruent	12	ZURFW1
2023-06-20 15:13:57.565	11.000000000000004	208	-0.46947156278589086	197.0	-0.2923717047227368	3.676470588239681	15.951	In-phase Congruent	12	ZURFW1
2023-06-20 15:13:57.581	11.0	210	-0.5000000000000001	199.0	-0.3255681544571568	-19.736842105263605	15.967	In-phase Congruent	12	ZURFW1
2023-06-20 15:13:57.598	11.999999999999993	212	-0.5299192642332048	200.0	-0.34202014332566866	-40.72398190045547	15.984	In-phase Congruent	12	ZURFW1
2023-06-20 15:13:57.615	11.0	213	-0.5446390350150271	202.0	-0.374606593415912	52.287581699346035	16.001	In-phase Congruent	12	ZURFW1
2023-06-20 15:13:57.631	12.000000000000018	215	-0.5735764363510462	203.0	-0.39073112848927355	-66.1764705882544	16.017	In-phase Congruent	12	ZURFW1
2023-06-20 15:13:57.648	11.000000000000004	216	-0.587785252292473	205.0	-0.4226182617406993	66.17647058824804	16.034	In-phase Congruent	12	ZURFW1
2023-06-20 15:13:57.665	11.000000000000004	217	-0.6018150231520484	206.0	-0.43837114678907746	0.0	16.051	In-phase Congruent	12	ZURFW1
2023-06-20 15:13:57.684	11.0	219	-0.6293203910498376	208.0	-0.46947156278589086	12.383900928807066	16.07	In-phase Congruent	12	ZURFW1
2023-06-20 15:13:57.698	9.999999999999982	220	-0.6427876096865393	210.0	-0.5000000000000001	33.83458646615273	16.084	In-phase Congruent	12	ZURFW1
2023-06-20 15:13:57.715	9.999999999999993	221	-0.6560590289905072	211.0	-0.5150380749100542	12.605042016807431	16.101	In-phase Congruent	12	ZURFW1
2023-06-20 15:13:57.731	9.0	222	-0.6691306063588582	213.0	-0.5446390350150271	62.49999999999257	16.117	In-phase Congruent	12	ZURFW1
2023-06-20 15:13:57.748	10.000000000000021	224	-0.6946583704589974	214.0	-0.5591929034707467	-58.82352941176782	16.134	In-phase Congruent	12	ZURFW1
2023-06-20 15:13:57.765	8.999999999999993	225	-0.7071067811865474	216.0	-0.587785252292473	58.82352941176824	16.151	In-phase Congruent	12	ZURFW1
2023-06-20 15:13:57.781	9.999999999999986	227	-0.7313537016191703	217.0	-0.6018150231520484	-66.17647058821905	16.167	In-phase Congruent	12	ZURFW1
2023-06-20 15:13:57.798	10.000000000000014	228	-0.7431448254773944	218.0	-0.6156614753256582	-6.19195046439517	16.184	In-phase Congruent	12	ZURFW1
2023-06-20 15:13:57.815	10.999999999999979	230	-0.7660444431189779	219.0	-0.6293203910498376	-46.21848739497425	16.201	In-phase Congruent	12	ZURFW1
2023-06-20 15:13:57.831	11.000000000000021	232	-0.7880107536067221	221.0	-0.6560590289905072	-2.6716406864579767e-12	16.217	In-phase Congruent	12	ZURFW1
2023-06-20 15:13:57.848	11.0	233	-0.7986355100472928	222.0	-0.6691306063588582	1.354294454358751e-11	16.234	In-phase Congruent	12	ZURFW1
2023-06-20 15:13:57.865	11.999999999999986	235	-0.8191520442889916	223.0	-0.6819983600624984	-58.82352941176573	16.251	In-phase Congruent	12	ZURFW1
2023-06-20 15:13:57.881	12.000000000000021	237	-0.838670567945424	225.0	-0.7071067811865474	-7.3529411765074	16.267	In-phase Congruent	12	ZURFW1
2023-06-20 15:13:57.903	12.999999999999972	239	-0.8571673007021121	226.0	-0.7193398003386512	-32.08556149731344	16.289	In-phase Congruent	12	ZURFW1
2023-06-20 15:13:57.915	13.0	241	-0.8746197071393959	228.0	-0.7431448254773944	-66.66666666670994	16.301	In-phase Congruent	12	ZURFW1
2023-06-20 15:13:57.931	14.999999999999972	244	-0.8987940462991668	229.0	-0.754709580222772	-104.16666666664706	16.317	In-phase Congruent	12	ZURFW1
2023-06-20 15:13:57.948	16.00000000000003	246	-0.913545457642601	230.0	-0.7660444431189779	-58.82352941176991	16.334	In-phase Congruent	12	ZURFW1
2023-06-20 15:13:57.965	15.999999999999986	248	-0.9271838545667873	232.0	-0.7880107536067221	2.5011104298755527e-12	16.351	In-phase Congruent	12	ZURFW1
2023-06-20 15:13:57.981	17.000000000000014	250	-0.9396926207859084	233.0	-0.7986355100472928	-62.49999999999478	16.367	In-phase Congruent	12	ZURFW1
2023-06-20 15:13:57.999	17.00000000000002	252	-0.9510565162951535	235.0	-0.8191520442889916	13.888888888906322	16.385	In-phase Congruent	12	ZURFW1
2023-06-20 15:13:58.014	18.000000000000014	254	-0.961261695938319	236.0	-0.8290375725550418	-85.71428571431426	16.4	In-phase Congruent	12	ZURFW1
2023-06-20 15:13:58.030	18.000000000000007	256	-0.9702957262759965	238.0	-0.8480480961564258	41.666666666674345	16.416	In-phase Congruent	12	ZURFW1
2023-06-20 15:13:58.048	19.000000000000043	259	-0.981627183447664	240.0	-0.8660254037844384	-41.66666666664871	16.434	In-phase Congruent	12	ZURFW1
2023-06-20 15:13:58.065	18.999999999999957	261	-0.9876883405951377	242.0	-0.882947592858927	-12.383900928802106	16.451	In-phase Congruent	12	ZURFW1
2023-06-20 15:13:58.081	19.00000000000005	263	-0.9925461516413221	244.0	-0.8987940462991668	-5.7696070143720135e-12	16.467	In-phase Congruent	12	ZURFW1
2023-06-20 15:13:58.098	19.99999999999997	265	-0.9961946980917455	245.0	-0.9063077870366502	-58.8235294117374	16.484	In-phase Congruent	12	ZURFW1
2023-06-20 15:13:58.118	18.99999999999997	266	-0.9975640502598242	247.0	-0.9205048534524403	67.64705882353171	16.504	In-phase Congruent	12	ZURFW1
2023-06-20 15:13:58.131	19.00000000000007	268	-0.9993908270190958	249.0	-0.9335804264972016	-53.84615384619934	16.517	In-phase Congruent	12	ZURFW1
2023-06-20 15:13:58.148	19.000000000000085	269	-0.9998476951563913	250.0	-0.9396926207859084	24.509803921588137	16.534	In-phase Congruent	12	ZURFW1
2023-06-20 15:13:58.165	18.0	270	-1.0	252.0	-0.9510565162951535	52.28758169934539	16.551	In-phase Congruent	12	ZURFW1
2023-06-20 15:13:58.181	15.000000000000085	272	-0.9993908270190958	253.0	-0.9563047559630353	183.82352941174736	16.567	In-phase Congruent	12	ZURFW1
2023-06-20 15:13:58.198	11.999999999999957	273	-0.9986295347545738	255.0	-0.9659258262890683	183.8235294117602	16.584	In-phase Congruent	12	ZURFW1
2023-06-20 15:13:58.215	10.000000000000057	274	-0.9975640502598243	256.0	-0.9702957262759965	117.64705882352729	16.601	In-phase Congruent	12	ZURFW1
2023-06-20 15:13:58.231	8.000000000000014	275	-0.9961946980917455	257.0	-0.9743700647852351	112.49999999999692	16.617	In-phase Congruent	12	ZURFW1
2023-06-20 15:13:58.248	5.000000000000028	276	-0.9945218953682734	259.0	-0.981627183447664	212.66968325790026	16.634	In-phase Congruent	12	ZURFW1
2023-06-20 15:13:58.265	2.999999999999986	277	-0.992546151641322	260.0	-0.984807753012208	117.64705882353566	16.651	In-phase Congruent	12	ZURFW1
2023-06-20 15:13:58.281	5.684341886080802e-14	278	-0.9902680687415704	262.0	-0.9902680687415703	180.14705882352177	16.667	In-phase Congruent	12	ZURFW1
2023-06-20 15:13:58.298	3.0	280	-0.9848077530122081	263.0	-0.9925461516413221	180.1470588235297	16.684	In-phase Congruent	12	ZURFW1
2023-06-20 15:13:58.315	6.000000000000028	281	-0.9816271834476639	265.0	-0.9961946980917455	176.4705882353014	16.701	In-phase Congruent	12	ZURFW1
2023-06-20 15:13:58.334	8.999999999999957	283	-0.9743700647852352	266.0	-0.9975640502598242	164.08668730650854	16.72	In-phase Congruent	12	ZURFW1
2023-06-20 15:13:58.348	10.999999999999929	284	-0.9702957262759966	267.0	-0.9986295347545738	124.06015037592759	16.734	In-phase Congruent	12	ZURFW1
2023-06-20 15:13:58.365	13.000000000000028	285	-0.9659258262890684	268.0	-0.9993908270190958	135.7466063348412	16.751	In-phase Congruent	12	ZURFW1
2023-06-20 15:13:58.381	17.000000000000014	287	-0.9563047559630354	270.0	-1.0	236.11111111112018	16.767	In-phase Congruent	12	ZURFW1
2023-06-20 15:13:58.398	18.00000000000007	289	-0.945518575599317	271.0	-0.9998476951563913	55.147058823529974	16.784	In-phase Congruent	12	ZURFW1
2023-06-20 15:13:58.415	17.999999999999957	291	-0.9335804264972017	273.0	-0.9986295347545738	-6.693312570860144e-12	16.801	In-phase Congruent	12	ZURFW1
2023-06-20 15:13:58.431	19.00000000000003	293	-0.9205048534524405	274.0	-0.9975640502598243	66.17647058822351	16.817	In-phase Congruent	12	ZURFW1
2023-06-20 15:13:58.448	18.000000000000014	294	-0.9135454576426011	276.0	-0.9945218953682734	-46.43962848296047	16.834	In-phase Congruent	12	ZURFW1
2023-06-20 15:13:58.464	18.000000000000014	296	-0.898794046299167	278.0	-0.9902680687415704	-17.857142857163637	16.85	In-phase Congruent	12	ZURFW1
2023-06-20 15:13:58.481	16.99999999999995	298	-0.8829475928589271	281.0	-0.9816271834476639	-69.85294117644985	16.867	In-phase Congruent	12	ZURFW1
2023-06-20 15:13:58.498	16.000000000000036	300	-0.8660254037844386	284.0	-0.9702957262759966	-58.82352941176157	16.884	In-phase Congruent	12	ZURFW1
2023-06-20 15:13:58.514	13.999999999999993	302	-0.8480480961564262	288.0	-0.9510565162951536	-110.29411764705515	16.9	In-phase Congruent	12	ZURFW1
2023-06-20 15:13:58.531	12.000000000000007	304	-0.8290375725550416	292.0	-0.9271838545667874	-132.3529411765182	16.917	In-phase Congruent	12	ZURFW1
2023-06-20 15:13:58.551	9.000000000000014	305	-0.8191520442889918	296.0	-0.898794046299167	-185.29411764701558	16.937	In-phase Congruent	12	ZURFW1
2023-06-20 15:13:58.565	7.999999999999957	307	-0.7986355100472932	299.0	-0.8746197071393956	-15.037593984972972	16.951	In-phase Congruent	12	ZURFW1
2023-06-20 15:13:58.581	7.000000000000028	309	-0.7771459614569708	302.0	-0.8480480961564262	-89.28571428570577	16.967	In-phase Congruent	12	ZURFW1
2023-06-20 15:13:58.598	5.999999999999979	311	-0.7547095802227722	305.0	-0.8191520442889918	-58.82352941179407	16.984	In-phase Congruent	12	ZURFW1
2023-06-20 15:13:58.614	3.9999999999999574	312	-0.7431448254773946	308.0	-0.7880107536067218	-113.97058823529413	17.0	In-phase Congruent	12	ZURFW1
2023-06-20 15:13:58.631	3.000000000000014	314	-0.7193398003386512	311.0	-0.7547095802227722	-69.8529411764424	17.017	In-phase Congruent	12	ZURFW1
2023-06-20 15:13:58.648	2.9999999999999716	316	-0.6946583704589976	313.0	-0.7313537016191703	-2.5011104298755527e-12	17.034	In-phase Congruent	12	ZURFW1
2023-06-20 15:13:58.664	2.0000000000000284	318	-0.6691306063588581	316.0	-0.6946583704589976	-32.89473684210016	17.05	In-phase Congruent	12	ZURFW1
2023-06-20 15:13:58.681	1.9999999999999716	320	-0.6427876096865396	318.0	-0.6691306063588581	-25.210084033620078	17.067	In-phase Congruent	12	ZURFW1
2023-06-20 15:13:58.698	1.0000000000000426	322	-0.6156614753256581	321.0	-0.6293203910498378	-58.82352941176241	17.084	In-phase Congruent	12	ZURFW1
2023-06-20 15:13:58.714	0.0	323	-0.6018150231520483	323.0	-0.6018150231520483	-55.1470588235427	17.1	In-phase Congruent	12	ZURFW1
2023-06-20 15:13:58.731	0.9999999999999929	324	-0.5877852522924732	325.0	-0.5735764363510464	-66.17647058821893	17.117	In-phase Congruent	12	ZURFW1
2023-06-20 15:13:58.748	0.9999999999999929	326	-0.5591929034707466	327.0	-0.544639035015027	0.0	17.134	In-phase Congruent	12	ZURFW1
2023-06-20 15:13:58.767	1.9999999999999787	328	-0.529919264233205	330.0	-0.5000000000000004	-71.20743034055279	17.153	In-phase Congruent	12	ZURFW1
2023-06-20 15:13:58.781	3.000000000000014	329	-0.5150380749100545	332.0	-0.4694715627858908	-33.83458646619141	17.167	In-phase Congruent	12	ZURFW1
2023-06-20 15:13:58.798	2.9999999999999645	331	-0.48480962024633684	334.0	-0.4383711467890778	-25.21008403357692	17.184	In-phase Congruent	12	ZURFW1
2023-06-20 15:13:58.814	3.000000000000014	333	-0.45399049973954697	336.0	-0.40673664307580015	-3.112177182629239e-12	17.2	In-phase Congruent	12	ZURFW1
2023-06-20 15:13:58.831	4.000000000000011	334	-0.4383711467890778	338.0	-0.3746065934159123	-58.82352941176637	17.217	In-phase Congruent	12	ZURFW1
2023-06-20 15:13:58.848	4.000000000000011	336	-0.40673664307580015	340.0	-0.34202014332566855	-2.4584778657299466e-11	17.234	In-phase Congruent	12	ZURFW1
2023-06-20 15:13:58.864	4.9999999999999964	337	-0.3907311284892739	342.0	-0.3090169943749476	-55.14705882352546	17.25	In-phase Congruent	12	ZURFW1
2023-06-20 15:13:58.881	6.00000000000003	338	-0.3746065934159123	344.0	-0.27563735581699894	-46.43962848296152	17.267	In-phase Congruent	12	ZURFW1
2023-06-20 15:13:58.898	5.9999999999999805	340	-0.34202014332566855	346.0	-0.24192189559966787	-25.210084033613143	17.284	In-phase Congruent	12	ZURFW1
2023-06-20 15:13:58.914	5.999999999999982	342	-0.3090169943749476	348.0	-0.20791169081775987	7.35294117645266	17.3	In-phase Congruent	12	ZURFW1
2023-06-20 15:13:58.931	5.9999999999999805	344	-0.27563735581699894	350.0	-0.1736481776669304	-7.352941176452873	17.317	In-phase Congruent	12	ZURFW1
2023-06-20 15:13:58.948	5.999999999999984	346	-0.24192189559966787	352.0	-0.13917310096006588	-2.1316282072803006e-13	17.334	In-phase Congruent	12	ZURFW1
2023-06-20 15:13:58.964	8.00000000000001	347	-0.22495105434386534	355.0	-0.08715574274765832	-113.97058823530831	17.35	In-phase Congruent	12	ZURFW1
2023-06-20 15:13:58.984	9.0	348	-0.20791169081775987	357.0	-0.05233595624294437	-74.99999999998417	17.37	In-phase Congruent	12	ZURFW1
2023-06-20 15:13:58.998	9.0	350	-0.1736481776669304	359.0	-0.01745240643728356	42.857142857148006	17.384	In-phase Congruent	12	ZURFW1
2023-06-20 15:13:59.014	9.000000000000025	352	-0.13917310096006588	1.0	0.01745240643728351	-28.84615384616383	17.4	In-phase Congruent	12	ZURFW1
2023-06-20 15:13:59.031	8.999999999999998	354	-0.10452846326765342	3.0	0.052335956242943835	-2.2993162929196842e-11	17.417	In-phase Congruent	12	ZURFW1
2023-06-20 15:13:59.048	9.00000000000002	356	-0.06975647374412565	5.0	0.08715574274765817	2.3305801732931286e-11	17.434	In-phase Congruent	12	ZURFW1
2023-06-20 15:13:59.064	8.999999999999991	358	-0.03489949670250082	7.0	0.12186934340514748	7.352941176482403	17.45	In-phase Congruent	12	ZURFW1
2023-06-20 15:13:59.084	10.000000000000004	359	-0.01745240643728356	9.0	0.15643446504023087	-75.00000000001327	17.47	In-phase Congruent	12	ZURFW1
2023-06-20 15:13:59.098	10.0	1	0.01745240643728351	11.0	0.1908089953765448	37.59398496238718	17.484	In-phase Congruent	12	ZURFW1
2023-06-20 15:13:59.114	10.0	3	0.052335956242943835	13.0	0.224951054343865	-17.85714285713574	17.5	In-phase Congruent	12	ZURFW1
2023-06-20 15:13:59.131	9.999999999999998	5	0.08715574274765817	15.0	0.25881904510252074	8.526512829121202e-14	17.517	In-phase Congruent	12	ZURFW1
2023-06-20 15:13:59.148	10.0	7	0.12186934340514748	17.0	0.29237170472273677	-1.1368683772161603e-13	17.534	In-phase Congruent	12	ZURFW1
2023-06-20 15:13:59.164	10.0	9	0.15643446504023087	19.0	0.3255681544571567	7.352941176452873	17.55	In-phase Congruent	12	ZURFW1
2023-06-20 15:13:59.181	10.0	10	0.17364817766693033	20.0	0.3420201433256687	-3.6764705882264366	17.567	In-phase Congruent	12	ZURFW1
2023-06-20 15:13:59.197	9.999999999999998	12	0.20791169081775934	22.0	0.374606593415912	19.73684210526791	17.583	In-phase Congruent	12	ZURFW1
2023-06-20 15:13:59.214	9.0	14	0.24192189559966773	23.0	0.39073112848927377	40.72398190044146	17.6	In-phase Congruent	12	ZURFW1
2023-06-20 15:13:59.231	9.0	16	0.27563735581699916	25.0	0.42261826174069944	0.0	17.617	In-phase Congruent	12	ZURFW1
2023-06-20 15:13:59.248	8.000000000000004	18	0.3090169943749474	26.0	0.43837114678907746	62.0915032679795	17.634	In-phase Congruent	12	ZURFW1
2023-06-20 15:13:59.264	9.000000000000004	19	0.3255681544571567	28.0	0.4694715627858908	-55.14705882352626	17.65	In-phase Congruent	12	ZURFW1
2023-06-20 15:13:59.281	8.000000000000004	21	0.35836794954530027	29.0	0.48480962024633706	55.14705882350167	17.667	In-phase Congruent	12	ZURFW1
2023-06-20 15:13:59.301	6.9999999999999964	23	0.39073112848927377	30.0	0.49999999999999994	41.17647058824827	17.687	In-phase Congruent	12	ZURFW1
2023-06-20 15:13:59.314	7.0	25	0.42261826174069944	32.0	0.5299192642332049	48.58299595142988	17.7	In-phase Congruent	12	ZURFW1
2023-06-20 15:13:59.331	5.9999999999999964	27	0.4539904997395468	33.0	0.5446390350150271	46.218487394958586	17.717	In-phase Congruent	12	ZURFW1
2023-06-20 15:13:59.347	5.9999999999999964	29	0.48480962024633706	35.0	0.573576436351046	7.352941176452873	17.733	In-phase Congruent	12	ZURFW1
2023-06-20 15:13:59.364	5.0	31	0.5150380749100542	36.0	0.5877852522924731	55.147058823539936	17.75	In-phase Congruent	12	ZURFW1
2023-06-20 15:13:59.381	5.0	33	0.5446390350150271	38.0	0.6156614753256583	0.0	17.767	In-phase Congruent	12	ZURFW1
2023-06-20 15:13:59.398	4.0	35	0.573576436351046	39.0	0.6293203910498374	58.82352941176657	17.784	In-phase Congruent	12	ZURFW1
2023-06-20 15:13:59.414	2.999999999999993	37	0.6018150231520483	40.0	0.6427876096865393	66.17647058821986	17.8	In-phase Congruent	12	ZURFW1
2023-06-20 15:13:59.431	2.0	39	0.6293203910498374	41.0	0.6560590289905073	55.147058823539695	17.817	In-phase Congruent	12	ZURFW1
2023-06-20 15:13:59.447	1.0	41	0.6560590289905073	42.0	0.6691306063588582	66.1764705882472	17.833	In-phase Congruent	12	ZURFW1
2023-06-20 15:13:59.464	1.0	43	0.6819983600624985	44.0	0.6946583704589973	-7.352941176505212	17.85	In-phase Congruent	12	ZURFW1
2023-06-20 15:13:59.481	0.0	45	0.7071067811865475	45.0	0.7071067811865475	58.82352941177887	17.867	In-phase Congruent	12	ZURFW1
2023-06-20 15:13:59.498	1.000000000000007	47	0.7313537016191705	46.0	0.7193398003386511	58.823529411767	17.884	In-phase Congruent	12	ZURFW1
2023-06-20 15:13:59.517	1.000000000000007	48	0.7431448254773942	47.0	0.7313537016191705	-6.191950464393628	17.903	In-phase Congruent	12	ZURFW1
2023-06-20 15:13:59.531	0.9999999999999929	50	0.766044443118978	49.0	0.754709580222772	31.74603174600547	17.917	In-phase Congruent	12	ZURFW1
2023-06-20 15:13:59.547	2.0	52	0.7880107536067219	50.0	0.766044443118978	53.57142857143951	17.933	In-phase Congruent	12	ZURFW1
2023-06-20 15:13:59.564	3.0	54	0.8090169943749473	51.0	0.7771459614569708	58.82352941176657	17.95	In-phase Congruent	12	ZURFW1
2023-06-20 15:13:59.581	4.000000000000007	56	0.8290375725550417	52.0	0.7880107536067219	58.82352941176699	17.967	In-phase Congruent	12	ZURFW1
2023-06-20 15:13:59.597	5.000000000000007	58	0.848048096156426	53.0	0.7986355100472928	66.17647058821944	17.983	In-phase Congruent	12	ZURFW1
2023-06-20 15:13:59.614	6.0	60	0.8660254037844386	54.0	0.8090169943749473	58.82352941176616	18.0	In-phase Congruent	12	ZURFW1
2023-06-20 15:13:59.631	7.0	62	0.8829475928589269	55.0	0.8191520442889918	62.091503267979725	18.017	In-phase Congruent	12	ZURFW1
2023-06-20 15:13:59.647	8.000000000000007	64	0.898794046299167	56.0	0.8290375725550417	53.57142857141163	18.033	In-phase Congruent	12	ZURFW1
2023-06-20 15:13:59.664	6.999999999999993	65	0.9063077870366499	58.0	0.848048096156426	-58.82352941174282	18.05	In-phase Congruent	12	ZURFW1
2023-06-20 15:13:59.681	6.999999999999993	66	0.9135454576426009	59.0	0.8571673007021123	0.0	18.067	In-phase Congruent	12	ZURFW1
2023-06-20 15:13:59.697	7.0	68	0.9271838545667874	61.0	0.8746197071393957	4.405364961712621e-13	18.083	In-phase Congruent	12	ZURFW1
2023-06-20 15:13:59.714	7.0	69	0.9335804264972017	62.0	0.8829475928589269	-1.2292389328649733e-11	18.1	In-phase Congruent	12	ZURFW1
2023-06-20 15:13:59.734	6.999999999999972	71	0.9455185755993167	64.0	0.898794046299167	-17.647058823507976	18.12	In-phase Congruent	12	ZURFW1
2023-06-20 15:13:59.747	7.0	72	0.9510565162951535	65.0	0.9063077870366499	24.291497975716872	18.133	In-phase Congruent	12	ZURFW1
2023-06-20 15:13:59.764	5.999999999999986	73	0.9563047559630354	67.0	0.9205048534524404	-84.03361344538379	18.15	In-phase Congruent	12	ZURFW1
2023-06-20 15:13:59.781	7.0	75	0.9659258262890683	68.0	0.9271838545667874	58.823529411742825	18.167	In-phase Congruent	12	ZURFW1
2023-06-20 15:13:59.797	6.0	76	0.9702957262759965	70.0	0.9396926207859083	-55.14705882350167	18.183	In-phase Congruent	12	ZURFW1
2023-06-20 15:13:59.814	7.0	78	0.9781476007338056	71.0	0.9455185755993167	55.14705882352632	18.2	In-phase Congruent	12	ZURFW1
2023-06-20 15:13:59.831	7.0	80	0.984807753012208	73.0	0.9563047559630354	0.0	18.217	In-phase Congruent	12	ZURFW1
2023-06-20 15:13:59.847	7.000000000000028	82	0.9902680687415704	75.0	0.9659258262890683	19.73684210526163	18.233	In-phase Congruent	12	ZURFW1
2023-06-20 15:13:59.864	7.999999999999972	84	0.9945218953682733	76.0	0.9702957262759965	46.218487394955034	18.25	In-phase Congruent	12	ZURFW1
2023-06-20 15:13:59.881	7.999999999999972	86	0.9975640502598242	78.0	0.9781476007338056	0.0	18.267	In-phase Congruent	12	ZURFW1
2023-06-20 15:13:59.897	9.000000000000043	88	0.9993908270190958	79.0	0.981627183447664	66.17647058822398	18.283	In-phase Congruent	12	ZURFW1
2023-06-20 15:13:59.914	8.000000000000071	91	0.9998476951563913	81.0	0.9876883405951378	-66.17647058821782	18.3	In-phase Congruent	12	ZURFW1
2023-06-20 15:13:59.931	3.999999999999986	93	0.9986295347545738	83.0	0.992546151641322	-235.29411764707132	18.317	In-phase Congruent	12	ZURFW1
2023-06-20 15:13:59.950	0.0	95	0.9961946980917455	85.0	0.9961946980917455	-222.91021671827855	18.336	In-phase Congruent	12	ZURFW1
2023-06-20 15:13:59.964	3.999999999999929	97	0.9925461516413221	87.0	0.9986295347545738	-248.12030075185498	18.35	In-phase Congruent	12	ZURFW1
2023-06-20 15:13:59.981	7.000000000000028	99	0.9876883405951378	88.0	0.9993908270190958	-189.0756302520969	18.367	In-phase Congruent	12	ZURFW1
2023-06-20 15:13:59.997	10.999999999999986	101	0.981627183447664	90.0	1.0	-242.64705882354446	18.383	In-phase Congruent	12	ZURFW1
2023-06-20 15:14:00.014	9.999999999999957	103	0.9743700647852352	93.0	0.9986295347545738	69.85294117648932	18.4	In-phase Congruent	12	ZURFW1
2023-06-20 15:14:00.031	9.0	104	0.9702957262759965	95.0	0.9961946980917455	58.82352941177636	18.417	In-phase Congruent	12	ZURFW1
2023-06-20 15:14:00.047	9.000000000000028	106	0.9612616959383189	97.0	0.9925461516413221	-7.352941176506874	18.433	In-phase Congruent	12	ZURFW1
2023-06-20 15:14:00.064	9.000000000000014	108	0.9510565162951536	99.0	0.9876883405951378	-12.383900928786346	18.45	In-phase Congruent	12	ZURFW1
2023-06-20 15:14:00.081	9.0	110	0.9396926207859084	101.0	0.981627183447664	36.19909502260194	18.467	In-phase Congruent	12	ZURFW1
2023-06-20 15:14:00.097	8.0	112	0.9271838545667874	104.0	0.9702957262759965	51.47058823531367	18.483	In-phase Congruent	12	ZURFW1
2023-06-20 15:14:00.114	8.0	114	0.9135454576426009	106.0	0.9612616959383189	0.0	18.5	In-phase Congruent	12	ZURFW1
2023-06-20 15:14:00.131	8.000000000000028	116	0.8987940462991669	108.0	0.9510565162951536	-1.6626700016786344e-12	18.517	In-phase Congruent	12	ZURFW1
2023-06-20 15:14:00.147	8.000000000000014	118	0.8829475928589269	110.0	0.9396926207859084	-7.352941176451978	18.533	In-phase Congruent	12	ZURFW1
2023-06-20 15:14:00.164	7.999999999999979	120	0.8660254037844388	112.0	0.9271838545667874	7.352941176455005	18.55	In-phase Congruent	12	ZURFW1
2023-06-20 15:14:00.181	7.999999999999979	122	0.8480480961564261	114.0	0.9135454576426009	-17.64705882353101	18.567	In-phase Congruent	12	ZURFW1
2023-06-20 15:14:00.197	7.999999999999979	124	0.8290375725550417	116.0	0.8987940462991669	28.846153846162494	18.583	In-phase Congruent	12	ZURFW1
2023-06-20 15:14:00.214	7.0	125	0.8191520442889918	118.0	0.8829475928589269	58.82352941177762	18.6	In-phase Congruent	12	ZURFW1
2023-06-20 15:14:00.231	7.000000000000021	127	0.7986355100472928	120.0	0.8660254037844388	-2.5835333872237243e-11	18.617	In-phase Congruent	12	ZURFW1
2023-06-20 15:14:00.247	7.999999999999986	129	0.7771459614569711	121.0	0.8571673007021123	-66.17647058824502	18.633	In-phase Congruent	12	ZURFW1
2023-06-20 15:14:00.264	7.000000000000007	130	0.766044443118978	123.0	0.838670567945424	66.17647058824593	18.65	In-phase Congruent	12	ZURFW1
2023-06-20 15:14:00.283	8.0	132	0.7431448254773942	124.0	0.8290375725550417	-46.43962848295935	18.669	In-phase Congruent	12	ZURFW1
2023-06-20 15:14:00.297	7.0	133	0.7313537016191706	126.0	0.8090169943749475	33.83458646615152	18.683	In-phase Congruent	12	ZURFW1
2023-06-20 15:14:00.314	7.999999999999993	135	0.7071067811865476	127.0	0.7986355100472928	-40.72398190044457	18.7	In-phase Congruent	12	ZURFW1
2023-06-20 15:14:00.330	8.000000000000021	137	0.6819983600624985	129.0	0.7771459614569711	-13.888888888880743	18.716	In-phase Congruent	12	ZURFW1
2023-06-20 15:14:00.347	9.0	139	0.6560590289905073	130.0	0.766044443118978	-55.147058823538806	18.733	In-phase Congruent	12	ZURFW1
2023-06-20 15:14:00.364	7.999999999999993	140	0.6427876096865395	132.0	0.7431448254773942	58.82352941176699	18.75	In-phase Congruent	12	ZURFW1
2023-06-20 15:14:00.381	9.0	142	0.6156614753256584	133.0	0.7313537016191706	-58.823529411767	18.767	In-phase Congruent	12	ZURFW1
2023-06-20 15:14:00.397	8.999999999999993	144	0.5877852522924732	135.0	0.7071067811865476	-19.73684210523959	18.783	In-phase Congruent	12	ZURFW1
2023-06-20 15:14:00.414	9.0	145	0.5735764363510459	136.0	0.6946583704589971	12.605042016789817	18.8	In-phase Congruent	12	ZURFW1
2023-06-20 15:14:00.430	8.000000000000014	146	0.5591929034707469	138.0	0.6691306063588583	55.147058823525455	18.816	In-phase Congruent	12	ZURFW1
2023-06-20 15:14:00.447	9.0	148	0.5299192642332049	139.0	0.6560590289905073	-55.14705882352537	18.833	In-phase Congruent	12	ZURFW1
2023-06-20 15:14:00.464	7.999999999999989	149	0.5150380749100544	141.0	0.6293203910498374	58.82352941177949	18.85	In-phase Congruent	12	ZURFW1
2023-06-20 15:14:00.481	8.999999999999996	151	0.48480962024633717	142.0	0.6156614753256584	-58.82352941177928	18.867	In-phase Congruent	12	ZURFW1
2023-06-20 15:14:00.500	9.000000000000007	153	0.45399049973954686	144.0	0.5877852522924732	12.383900928786574	18.886	In-phase Congruent	12	ZURFW1
2023-06-20 15:14:00.514	9.0	154	0.4383711467890773	145.0	0.5735764363510459	-15.873015873021146	18.9	In-phase Congruent	12	ZURFW1
2023-06-20 15:14:00.531	9.999999999999986	156	0.40673664307580043	146.0	0.5591929034707469	-46.21848739493305	18.917	In-phase Congruent	12	ZURFW1
2023-06-20 15:14:00.548	9.0	157	0.39073112848927377	148.0	0.5299192642332049	52.28758169933948	18.934	In-phase Congruent	12	ZURFW1
2023-06-20 15:14:00.564	9.0	158	0.37460659341591224	149.0	0.5150380749100544	0.0	18.95	In-phase Congruent	12	ZURFW1
2023-06-20 15:14:00.581	9.999999999999986	160	0.3420201433256689	150.0	0.49999999999999994	-55.14705882352537	18.967	In-phase Congruent	12	ZURFW1
2023-06-20 15:14:00.598	11.000000000000004	162	0.3090169943749475	151.0	0.48480962024633717	-62.091503267956114	18.984	In-phase Congruent	12	ZURFW1
2023-06-20 15:14:00.614	10.000000000000014	163	0.2923717047227366	153.0	0.45399049973954686	42.7631578947187	19.0	In-phase Congruent	12	ZURFW1
2023-06-20 15:14:00.630	9.99999999999999	165	0.258819045102521	155.0	0.4226182617406995	28.846153846163887	19.016	In-phase Congruent	12	ZURFW1
2023-06-20 15:14:00.648	10.000000000000014	166	0.24192189559966773	156.0	0.40673664307580043	3.2679738562117038	19.034	In-phase Congruent	12	ZURFW1
2023-06-20 15:14:00.664	8.999999999999998	167	0.2249510543438652	158.0	0.37460659341591224	55.147058823516545	19.05	In-phase Congruent	12	ZURFW1
2023-06-20 15:14:00.680	9.999999999999988	169	0.19080899537654497	159.0	0.3583679495453002	-62.50000000000621	19.066	In-phase Congruent	12	ZURFW1
2023-06-20 15:14:00.698	9.000000000000002	170	0.17364817766693025	161.0	0.3255681544571566	62.0915032679789	19.084	In-phase Congruent	12	ZURFW1
2023-06-20 15:14:00.717	10.000000000000014	172	0.1391731009600653	162.0	0.3090169943749475	-49.707602339173576	19.103	In-phase Congruent	12	ZURFW1
2023-06-20 15:14:00.730	9.99999999999999	173	0.12186934340514755	163.0	0.2923717047227366	-21.367521367532824	19.116	In-phase Congruent	12	ZURFW1
2023-06-20 15:14:00.748	8.999999999999998	174	0.10452846326765373	165.0	0.258819045102521	98.2905982906216	19.134	In-phase Congruent	12	ZURFW1
2023-06-20 15:14:00.765	9.999999999999988	176	0.06975647374412552	166.0	0.24192189559966773	-62.091503267979114	19.151	In-phase Congruent	12	ZURFW1
2023-06-20 15:14:00.781	11.000000000000004	178	0.03489949670250114	167.0	0.2249510543438652	-66.17647058822033	19.167	In-phase Congruent	12	ZURFW1
2023-06-20 15:14:00.798	11.000000000000002	179	0.017452406437283435	168.0	0.2079116908177593	3.6764705882264863	19.184	In-phase Congruent	12	ZURFW1
2023-06-20 15:14:00.816	11.000000000000002	181	-0.017452406437283637	170.0	0.17364817766693025	6.535947712426307	19.202	In-phase Congruent	12	ZURFW1
2023-06-20 15:14:00.830	11.000000000000004	182	-0.03489949670250089	171.0	0.15643446504023098	-15.873015873021188	19.216	In-phase Congruent	12	ZURFW1
2023-06-20 15:14:00.847	11.000000000000004	184	-0.06975647374412527	173.0	0.12186934340514755	25.210084033616383	19.233	In-phase Congruent	12	ZURFW1
2023-06-20 15:14:00.864	11.000000000000004	185	-0.08715574274765794	174.0	0.10452846326765373	-2.1316282072803006e-14	19.25	In-phase Congruent	12	ZURFW1
2023-06-20 15:14:00.881	11.999999999999993	187	-0.12186934340514731	175.0	0.0871557427476582	-58.823529411765946	19.267	In-phase Congruent	12	ZURFW1
2023-06-20 15:14:00.898	13.000000000000005	189	-0.15643446504023076	176.0	0.06975647374412552	-62.0915032679804	19.284	In-phase Congruent	12	ZURFW1
2023-06-20 15:14:00.914	13.000000000000005	190	-0.17364817766693047	177.0	0.05233595624294381	-3.6764705882265147	19.3	In-phase Congruent	12	ZURFW1
2023-06-20 15:14:00.931	14.000000000000021	192	-0.2079116908177595	178.0	0.03489949670250114	-62.09150326798052	19.317	In-phase Congruent	12	ZURFW1
2023-06-20 15:14:00.948	13.000000000000007	193	-0.22495105434386498	180.0	1.2246467991473532e-16	84.03361344538376	19.334	In-phase Congruent	12	ZURFW1
2023-06-20 15:14:00.964	13.999999999999995	195	-0.2588190451025208	181.0	-0.017452406437283637	-66.1764705882187	19.35	In-phase Congruent	12	ZURFW1
2023-06-20 15:14:00.981	15.000000000000007	197	-0.2923717047227368	182.0	-0.03489949670250089	-58.82352941177965	19.367	In-phase Congruent	12	ZURFW1
2023-06-20 15:14:00.997	16.000000000000025	199	-0.3255681544571568	183.0	-0.05233595624294356	-66.17647058824829	19.383	In-phase Congruent	12	ZURFW1
2023-06-20 15:14:01.015	15.999999999999998	200	-0.34202014332566866	184.0	-0.06975647374412527	11.111111111112436	19.401	In-phase Congruent	12	ZURFW1
2023-06-20 15:14:01.031	17.000000000000014	202	-0.374606593415912	185.0	-0.08715574274765794	-69.44444444442243	19.417	In-phase Congruent	12	ZURFW1
2023-06-20 15:14:01.047	17.000000000000014	204	-0.4067366430758002	187.0	-0.12186934340514731	-19.736842105287508	19.433	In-phase Congruent	12	ZURFW1
2023-06-20 15:14:01.063	18.0	206	-0.43837114678907746	188.0	-0.13917310096006552	-48.076923076896904	19.449	In-phase Congruent	12	ZURFW1
2023-06-20 15:14:01.081	19.000000000000014	208	-0.46947156278589086	189.0	-0.15643446504023076	-52.28758169937549	19.467	In-phase Congruent	12	ZURFW1
2023-06-20 15:14:01.097	20.000000000000004	210	-0.5000000000000001	190.0	-0.17364817766693047	-66.17647058821882	19.483	In-phase Congruent	12	ZURFW1
2023-06-20 15:14:01.114	20.999999999999993	212	-0.5299192642332048	191.0	-0.19080899537654475	-55.147058823525676	19.5	In-phase Congruent	12	ZURFW1
2023-06-20 15:14:01.131	21.999999999999982	214	-0.5591929034707467	192.0	-0.2079116908177595	-62.091503267979114	19.517	In-phase Congruent	12	ZURFW1
2023-06-20 15:14:01.151	22.999999999999993	216	-0.587785252292473	193.0	-0.22495105434386498	-37.499999999995914	19.537	In-phase Congruent	12	ZURFW1
2023-06-20 15:14:01.163	24.000000000000007	218	-0.6156614753256582	194.0	-0.2419218955996675	-116.66666666666879	19.549	In-phase Congruent	12	ZURFW1
2023-06-20 15:14:01.180	25.999999999999993	221	-0.6560590289905072	195.0	-0.2588190451025208	-99.5475113122106	19.566	In-phase Congruent	12	ZURFW1
2023-06-20 15:14:01.196	28.00000000000003	224	-0.6946583704589974	196.0	-0.275637355816999	-128.6764705882146	19.582	In-phase Congruent	12	ZURFW1
2023-06-20 15:14:01.214	29.000000000000004	226	-0.7193398003386512	197.0	-0.2923717047227368	-44.4444444444413	19.6	In-phase Congruent	12	ZURFW1
2023-06-20 15:14:01.230	31.000000000000014	229	-0.754709580222772	198.0	-0.3090169943749473	-131.94444444446782	19.616	In-phase Congruent	12	ZURFW1
2023-06-20 15:14:01.248	31.99999999999996	231	-0.7771459614569706	199.0	-0.3255681544571568	-52.287581699337316	19.634	In-phase Congruent	12	ZURFW1
2023-06-20 15:14:01.263	33.0	233	-0.7986355100472928	200.0	-0.34202014332566866	-83.33333333332983	19.649	In-phase Congruent	12	ZURFW1
2023-06-20 15:14:01.279	35.0	236	-0.8290375725550418	201.0	-0.35836794954530043	-104.16666666669019	19.665	In-phase Congruent	12	ZURFW1
2023-06-20 15:14:01.296	35.0	238	-0.8480480961564258	203.0	-0.39073112848927355	7.352941176452788	19.682	In-phase Congruent	12	ZURFW1
2023-06-20 15:14:01.314	35.99999999999997	240	-0.8660254037844384	204.0	-0.4067366430758002	-52.287581699338304	19.7	In-phase Congruent	12	ZURFW1
2023-06-20 15:14:01.330	36.000000000000014	241	-0.8746197071393959	205.0	-0.4226182617406993	-6.944444444431596	19.716	In-phase Congruent	12	ZURFW1
2023-06-20 15:14:01.347	36.999999999999986	243	-0.8910065241883678	206.0	-0.43837114678907746	-58.823529411776775	19.733	In-phase Congruent	12	ZURFW1
2023-06-20 15:14:01.364	36.999999999999986	244	-0.8987940462991668	207.0	-0.4539904997395467	-6.191950464393734	19.75	In-phase Congruent	12	ZURFW1
2023-06-20 15:14:01.380	37.00000000000002	245	-0.9063077870366502	208.0	-0.46947156278589086	4.166666666655104	19.766	In-phase Congruent	12	ZURFW1
2023-06-20 15:14:01.397	37.000000000000014	246	-0.913545457642601	209.0	-0.48480962024633695	3.6764705882527693	19.783	In-phase Congruent	12	ZURFW1
2023-06-20 15:14:01.414	35.999999999999986	247	-0.9205048534524403	211.0	-0.5150380749100542	66.17647058822132	19.8	In-phase Congruent	12	ZURFW1
2023-06-20 15:14:01.430	37.0	249	-0.9335804264972016	212.0	-0.5299192642332048	-69.44444444446091	19.816	In-phase Congruent	12	ZURFW1
2023-06-20 15:14:01.447	37.000000000000014	250	-0.9396926207859084	213.0	-0.5446390350150271	3.6764705882393045	19.833	In-phase Congruent	12	ZURFW1
2023-06-20 15:14:01.466	37.00000000000002	251	-0.9455185755993168	214.0	-0.5591929034707467	6.191950464403014	19.852	In-phase Congruent	12	ZURFW1
2023-06-20 15:14:01.480	36.99999999999998	253	-0.9563047559630353	216.0	-0.587785252292473	-37.59398496242018	19.866	In-phase Congruent	12	ZURFW1
2023-06-20 15:14:01.497	37.00000000000002	254	-0.961261695938319	217.0	-0.6018150231520484	12.60504201680586	19.883	In-phase Congruent	12	ZURFW1
2023-06-20 15:14:01.513	37.00000000000001	255	-0.9659258262890683	218.0	-0.6156614753256582	8.881784197001252e-13	19.899	In-phase Congruent	12	ZURFW1
2023-06-20 15:14:01.530	36.99999999999999	256	-0.9702957262759965	219.0	-0.6293203910498376	8.384404281969182e-13	19.916	In-phase Congruent	12	ZURFW1
2023-06-20 15:14:01.547	35.99999999999999	257	-0.9743700647852351	221.0	-0.6560590289905072	58.82352941176658	19.933	In-phase Congruent	12	ZURFW1
2023-06-20 15:14:01.564	37.000000000000014	259	-0.981627183447664	222.0	-0.6691306063588582	-58.82352941176783	19.95	In-phase Congruent	12	ZURFW1
2023-06-20 15:14:01.579	36.99999999999999	260	-0.984807753012208	223.0	-0.6819983600624984	-11.111111111109196	19.965	In-phase Congruent	12	ZURFW1
2023-06-20 15:14:01.597	36.99999999999996	261	-0.9876883405951377	224.0	-0.6946583704589974	21.36752136753701	19.983	In-phase Congruent	12	ZURFW1
2023-06-20 15:14:01.614	37.00000000000002	263	-0.9925461516413221	226.0	-0.7193398003386512	-12.383900928810576	20.0	In-phase Congruent	12	ZURFW1
2023-06-20 15:14:01.630	37.00000000000005	264	-0.9945218953682734	227.0	-0.7313537016191703	-3.676470588242033	20.016	In-phase Congruent	12	ZURFW1
2023-06-20 15:14:01.647	36.99999999999999	265	-0.9961946980917455	228.0	-0.7431448254773944	3.6764705882560023	20.033	In-phase Congruent	12	ZURFW1
2023-06-20 15:14:01.665	37.99999999999995	267	-0.9986295347545738	229.0	-0.754709580222772	-52.28758169937218	20.051	In-phase Congruent	12	ZURFW1
2023-06-20 15:14:01.683	38.00000000000007	268	-0.9993908270190958	230.0	-0.7660444431189779	3.2679738562063463	20.069	In-phase Congruent	12	ZURFW1
2023-06-20 15:14:01.696	37.000000000000085	269	-0.9998476951563913	232.0	-0.7880107536067221	28.34008097167718	20.082	In-phase Congruent	12	ZURFW1
2023-06-20 15:14:01.714	36.0000000000001	271	-0.9998476951563913	233.0	-0.7986355100472928	83.333333333329	20.1	In-phase Congruent	12	ZURFW1
2023-06-20 15:14:01.731	34.000000000000064	272	-0.9993908270190958	234.0	-0.8090169943749473	114.37908496732214	20.117	In-phase Congruent	12	ZURFW1
2023-06-20 15:14:01.748	30.999999999999943	273	-0.9986295347545738	236.0	-0.8290375725550418	176.47058823530682	20.134	In-phase Congruent	12	ZURFW1
2023-06-20 15:14:01.763	27.999999999999993	275	-0.9961946980917455	237.0	-0.838670567945424	192.1568627450916	20.149	In-phase Congruent	12	ZURFW1
2023-06-20 15:14:01.781	26.00000000000005	276	-0.9945218953682734	238.0	-0.8480480961564258	122.22222222221427	20.167	In-phase Congruent	12	ZURFW1
2023-06-20 15:14:01.796	23.00000000000005	278	-0.9902680687415704	239.0	-0.8571673007021121	180.95238095240595	20.182	In-phase Congruent	12	ZURFW1
2023-06-20 15:14:01.813	20.00000000000002	279	-0.9876883405951378	241.0	-0.8746197071393959	212.6696832579325	20.199	In-phase Congruent	12	ZURFW1
2023-06-20 15:14:01.829	16.999999999999957	281	-0.9816271834476639	242.0	-0.882947592858927	187.50000000001077	20.215	In-phase Congruent	12	ZURFW1
2023-06-20 15:14:01.848	15.0	282	-0.9781476007338056	243.0	-0.8910065241883678	111.45510835912731	20.234	In-phase Congruent	12	ZURFW1
2023-06-20 15:14:01.863	11.0	284	-0.9702957262759966	245.0	-0.9063077870366502	244.44444444446628	20.249	In-phase Congruent	12	ZURFW1
2023-06-20 15:14:01.881	9.000000000000014	285	-0.9659258262890684	246.0	-0.913545457642601	118.05555555555944	20.267	In-phase Congruent	12	ZURFW1
2023-06-20 15:14:01.900	5.999999999999986	286	-0.9612616959383188	248.0	-0.9271838545667873	170.27863777089772	20.286	In-phase Congruent	12	ZURFW1
2023-06-20 15:14:01.913	3.0000000000000284	288	-0.9510565162951536	249.0	-0.9335804264972016	206.47773279353623	20.299	In-phase Congruent	12	ZURFW1
2023-06-20 15:14:01.930	1.4210854715202004e-14	289	-0.945518575599317	251.0	-0.9455185755993168	212.66968325794397	20.316	In-phase Congruent	12	ZURFW1
2023-06-20 15:14:01.947	2.0	290	-0.9396926207859083	252.0	-0.9510565162951535	114.3790849673209	20.333	In-phase Congruent	12	ZURFW1
2023-06-20 15:14:01.963	6.000000000000028	292	-0.9271838545667874	254.0	-0.961261695938319	249.9999999999738	20.349	In-phase Congruent	12	ZURFW1
2023-06-20 15:14:01.980	8.999999999999972	293	-0.9205048534524405	256.0	-0.9702957262759965	176.4705882352964	20.366	In-phase Congruent	12	ZURFW1
2023-06-20 15:14:01.997	12.0	295	-0.9063077870366498	257.0	-0.9743700647852351	176.4705882353014	20.383	In-phase Congruent	12	ZURFW1
2023-06-20 15:14:02.013	15.999999999999972	296	-0.898794046299167	260.0	-0.984807753012208	220.39473684208065	20.399	In-phase Congruent	12	ZURFW1
2023-06-20 15:14:02.030	19.99999999999995	298	-0.8829475928589271	262.0	-0.9902680687415703	271.4932126697077	20.416	In-phase Congruent	12	ZURFW1
2023-06-20 15:14:02.047	23.000000000000057	299	-0.8746197071393956	264.0	-0.9945218953682734	169.9346405228795	20.433	In-phase Congruent	12	ZURFW1
2023-06-20 15:14:02.063	25.999999999999964	300	-0.8660254037844386	266.0	-0.9975640502598242	187.500000000001	20.449	In-phase Congruent	12	ZURFW1
2023-06-20 15:14:02.080	30.000000000000036	302	-0.8480480961564262	268.0	-0.9993908270190958	235.29411764704588	20.466	In-phase Congruent	12	ZURFW1
2023-06-20 15:14:02.097	32.99999999999997	303	-0.8386705679454243	270.0	-1.0	176.47058823529596	20.483	In-phase Congruent	12	ZURFW1
2023-06-20 15:14:02.116	32.000000000000064	304	-0.8290375725550416	272.0	-0.9993908270190958	-65.01547987615496	20.502	In-phase Congruent	12	ZURFW1
2023-06-20 15:14:02.130	31.999999999999957	305	-0.8191520442889918	273.0	-0.9986295347545738	18.796992481196035	20.516	In-phase Congruent	12	ZURFW1
2023-06-20 15:14:02.147	31.99999999999997	307	-0.7986355100472932	275.0	-0.9961946980917455	-36.19909502262384	20.533	In-phase Congruent	12	ZURFW1
2023-06-20 15:14:02.163	32.00000000000006	308	-0.7880107536067218	276.0	-0.9945218953682734	3.6764705882454862	20.549	In-phase Congruent	12	ZURFW1
2023-06-20 15:14:02.180	32.00000000000002	310	-0.7660444431189781	278.0	-0.9902680687415704	-2.0889956431346945e-12	20.566	In-phase Congruent	12	ZURFW1
2023-06-20 15:14:02.197	33.0	312	-0.7431448254773946	279.0	-0.9876883405951378	58.82352941176532	20.583	In-phase Congruent	12	ZURFW1
2023-06-20 15:14:02.213	31.99999999999998	313	-0.7313537016191703	281.0	-0.9816271834476639	-62.499999999994344	20.599	In-phase Congruent	12	ZURFW1
2023-06-20 15:14:02.230	31.99999999999998	314	-0.7193398003386512	282.0	-0.9781476007338056	8.823529411765385	20.616	In-phase Congruent	12	ZURFW1
2023-06-20 15:14:02.246	31.000000000000014	315	-0.7071067811865477	284.0	-0.9702957262759966	-80.35714285715392	20.632	In-phase Congruent	12	ZURFW1
2023-06-20 15:14:02.263	29.999999999999964	316	-0.6946583704589976	286.0	-0.9612616959383188	-66.17647058822251	20.649	In-phase Congruent	12	ZURFW1
2023-06-20 15:14:02.280	29.00000000000003	317	-0.6819983600624983	288.0	-0.9510565162951536	-58.82352941176281	20.666	In-phase Congruent	12	ZURFW1
2023-06-20 15:14:02.297	28.000000000000007	318	-0.6691306063588581	290.0	-0.9396926207859083	-58.82352941176782	20.683	In-phase Congruent	12	ZURFW1
2023-06-20 15:14:02.313	26.000000000000007	318	-0.6691306063588581	292.0	-0.9271838545667874	-125.00000000001377	20.699	In-phase Congruent	12	ZURFW1
2023-06-20 15:14:02.333	26.00000000000002	319	-0.6560590289905074	293.0	-0.9205048534524405	-8.823529411764547	20.719	In-phase Congruent	12	ZURFW1
2023-06-20 15:14:02.346	24.999999999999964	320	-0.6427876096865396	295.0	-0.9063077870366498	-28.340080971641612	20.732	In-phase Congruent	12	ZURFW1
2023-06-20 15:14:02.363	24.999999999999986	321	-0.6293203910498378	296.0	-0.898794046299167	-18.099547511298653	20.749	In-phase Congruent	12	ZURFW1
2023-06-20 15:14:02.380	24.000000000000036	322	-0.6156614753256581	298.0	-0.8829475928589271	-52.28758169935936	20.766	In-phase Congruent	12	ZURFW1
2023-06-20 15:14:02.397	22.999999999999993	323	-0.6018150231520483	300.0	-0.8660254037844386	-58.82352941178137	20.783	In-phase Congruent	12	ZURFW1
2023-06-20 15:14:02.413	23.0	325	-0.5735764363510464	302.0	-0.8480480961564262	2.8194335754960775e-11	20.799	In-phase Congruent	12	ZURFW1
2023-06-20 15:14:02.430	22.000000000000007	326	-0.5591929034707466	304.0	-0.8290375725550416	-58.82352941176615	20.816	In-phase Congruent	12	ZURFW1
2023-06-20 15:14:02.446	22.000000000000007	327	-0.544639035015027	305.0	-0.8191520442889918	3.676470588226401	20.832	In-phase Congruent	12	ZURFW1
2023-06-20 15:14:02.463	19.99999999999998	328	-0.529919264233205	308.0	-0.7880107536067218	-141.17647058822763	20.849	In-phase Congruent	12	ZURFW1
2023-06-20 15:14:02.480	18.99999999999999	329	-0.5150380749100545	310.0	-0.7660444431189781	-52.28758169933977	20.866	In-phase Congruent	12	ZURFW1
2023-06-20 15:14:02.496	18.0	330	-0.5000000000000004	312.0	-0.7431448254773946	-55.14705882353955	20.882	In-phase Congruent	12	ZURFW1
2023-06-20 15:14:02.513	18.000000000000004	332	-0.4694715627858908	314.0	-0.7193398003386512	-7.352941176452731	20.899	In-phase Congruent	12	ZURFW1
2023-06-20 15:14:02.530	17.000000000000007	333	-0.45399049973954697	316.0	-0.6946583704589976	-58.82352941176637	20.916	In-phase Congruent	12	ZURFW1
2023-06-20 15:14:02.549	15.999999999999968	334	-0.4383711467890778	318.0	-0.6691306063588581	-65.0154798761624	20.935	In-phase Congruent	12	ZURFW1
2023-06-20 15:14:02.563	15.000000000000036	335	-0.42261826174069916	320.0	-0.6427876096865396	-33.83458646618506	20.949	In-phase Congruent	12	ZURFW1
2023-06-20 15:14:02.580	13.999999999999986	336	-0.40673664307580015	322.0	-0.6156614753256581	-84.03361344538632	20.966	In-phase Congruent	12	ZURFW1
2023-06-20 15:14:02.596	13.000000000000004	337	-0.3907311284892739	324.0	-0.5877852522924732	-55.14705882350068	20.982	In-phase Congruent	12	ZURFW1
2023-06-20 15:14:02.613	11.999999999999972	338	-0.3746065934159123	326.0	-0.5591929034707466	-66.17647058824917	20.999	In-phase Congruent	12	ZURFW1
2023-06-20 15:14:02.630	10.999999999999979	339	-0.35836794954530077	328.0	-0.529919264233205	-58.82352941176615	21.016	In-phase Congruent	12	ZURFW1
2023-06-20 15:14:02.646	10.000000000000039	340	-0.34202014332566855	330.0	-0.5000000000000004	-55.14705882353645	21.032	In-phase Congruent	12	ZURFW1
2023-06-20 15:14:02.663	8.000000000000014	341	-0.3255681544571567	333.0	-0.45399049973954697	-128.67647058821396	21.049	In-phase Congruent	12	ZURFW1
2023-06-20 15:14:02.680	7.999999999999961	343	-0.2923717047227371	335.0	-0.42261826174069916	-3.140598892059643e-12	21.066	In-phase Congruent	12	ZURFW1
2023-06-20 15:14:02.696	7.000000000000027	344	-0.27563735581699894	337.0	-0.3907311284892739	-62.499999999988894	21.082	In-phase Congruent	12	ZURFW1
2023-06-20 15:14:02.713	7.0000000000000195	346	-0.24192189559966787	339.0	-0.35836794954530077	-4.263256414560601e-13	21.099	In-phase Congruent	12	ZURFW1
2023-06-20 15:14:02.730	6.999999999999968	348	-0.20791169081775987	341.0	-0.3255681544571567	-3.0269120543380268e-12	21.116	In-phase Congruent	12	ZURFW1
2023-06-20 15:14:02.746	6.000000000000034	349	-0.19080899537654467	343.0	-0.2923717047227371	-55.14705882353612	21.132	In-phase Congruent	12	ZURFW1
2023-06-20 15:14:02.763	5.9999999999999805	350	-0.1736481776669304	344.0	-0.27563735581699894	-3.140598892059643e-12	21.149	In-phase Congruent	12	ZURFW1
2023-06-20 15:14:02.780	5.999999999999984	352	-0.13917310096006588	346.0	-0.24192189559966787	6.535947712426378	21.166	In-phase Congruent	12	ZURFW1
2023-06-20 15:14:02.796	6.000000000000034	353	-0.12186934340514724	347.0	-0.22495105434386534	-8.928571428564673	21.182	In-phase Congruent	12	ZURFW1
2023-06-20 15:14:02.813	4.999999999999994	354	-0.10452846326765342	349.0	-0.19080899537654467	-58.823529411781216	21.199	In-phase Congruent	12	ZURFW1
2023-06-20 15:14:02.830	5.999999999999984	356	-0.06975647374412565	350.0	-0.1736481776669304	58.82352941177829	21.216	In-phase Congruent	12	ZURFW1
2023-06-20 15:14:02.846	5.999999999999983	357	-0.05233595624294437	351.0	-0.15643446504023112	3.676470588240214	21.232	In-phase Congruent	12	ZURFW1
2023-06-20 15:14:02.863	4.999999999999995	358	-0.03489949670250082	353.0	-0.12186934340514724	-66.17647058824664	21.249	In-phase Congruent	12	ZURFW1
2023-06-20 15:14:02.882	4.000000000000006	359	-0.01745240643728356	355.0	-0.08715574274765832	-65.01547987616925	21.268	In-phase Congruent	12	ZURFW1
2023-06-20 15:14:02.896	5.0000000000000195	1	0.01745240643728351	356.0	-0.06975647374412565	90.22556390978713	21.282	In-phase Congruent	12	ZURFW1
2023-06-20 15:14:02.913	4.999999999999992	3	0.052335956242943835	358.0	-0.03489949670250082	-25.210084033618386	21.299	In-phase Congruent	12	ZURFW1
2023-06-20 15:14:02.930	5.000000000000003	4	0.0697564737441253	359.0	-0.01745240643728356	6.536993168992922e-13	21.316	In-phase Congruent	12	ZURFW1
2023-06-20 15:14:02.946	5.000000000000001	6	0.10452846326765347	1.0	0.01745240643728351	7.352941176452774	21.332	In-phase Congruent	12	ZURFW1
2023-06-20 15:14:02.963	6.0	8	0.13917310096006544	2.0	0.03489949670250097	55.14705882354009	21.349	In-phase Congruent	12	ZURFW1
2023-06-20 15:14:02.980	4.0	8	0.13917310096006544	4.0	0.0697564737441253	-117.64705882353314	21.366	In-phase Congruent	12	ZURFW1
2023-06-20 15:14:02.988	5.0	9	0.15643446504023087	4.0	0.0697564737441253	125.00000000001377	21.374	In-phase Congruent	12	ZURFW1
2023-06-20 15:14:02.995	6.0	11	0.1908089953765448	5.0	0.08715574274765817	85.71428571432887	21.381	In-phase Congruent	12	ZURFW1
2023-06-20 15:14:03.012	5.000000000000002	12	0.20791169081775934	7.0	0.12186934340514748	-226.89075630260487	21.398	In-phase Congruent	12	ZURFW1
2023-06-20 15:14:03.029	6.0	14	0.24192189559966773	8.0	0.13917310096006544	58.82352941176647	21.415	In-phase Congruent	12	ZURFW1
2023-06-20 15:14:03.046	7.0	16	0.27563735581699916	9.0	0.15643446504023087	58.823529411778864	21.432	In-phase Congruent	12	ZURFW1
2023-06-20 15:14:03.063	6.0	17	0.29237170472273677	11.0	0.1908089953765448	-52.287581699374556	21.449	In-phase Congruent	12	ZURFW1
2023-06-20 15:14:03.082	6.999999999999998	19	0.3255681544571567	12.0	0.20791169081775934	46.43962848299159	21.468	In-phase Congruent	12	ZURFW1
2023-06-20 15:14:03.096	7.0	21	0.35836794954530027	14.0	0.24192189559966773	31.746031746020805	21.482	In-phase Congruent	12	ZURFW1
2023-06-20 15:14:03.113	7.000000000000002	22	0.374606593415912	15.0	0.25881904510252074	-7.8431372548974565	21.499	In-phase Congruent	12	ZURFW1
2023-06-20 15:14:03.130	7.0000000000000036	24	0.4067366430758002	17.0	0.29237170472273677	-7.3529411764527595	21.516	In-phase Congruent	12	ZURFW1
2023-06-20 15:14:03.146	8.000000000000004	26	0.43837114678907746	18.0	0.3090169943749474	66.17647058821944	21.532	In-phase Congruent	12	ZURFW1
2023-06-20 15:14:03.163	9.000000000000004	28	0.4694715627858908	19.0	0.3255681544571567	58.82352941176657	21.549	In-phase Congruent	12	ZURFW1
2023-06-20 15:14:03.181	9.000000000000004	29	0.48480962024633706	20.0	0.3420201433256687	-3.267973856213125	21.567	In-phase Congruent	12	ZURFW1
2023-06-20 15:14:03.189	8.999999999999996	30	0.49999999999999994	21.0	0.35836794954530027	75.00000000001181	21.575	In-phase Congruent	12	ZURFW1
2023-06-20 15:14:03.196	9.0	31	0.5150380749100542	22.0	0.374606593415912	-57.142857142926005	21.582	In-phase Congruent	12	ZURFW1
2023-06-20 15:14:03.212	10.0	33	0.5446390350150271	23.0	0.39073112848927377	5.5507598517579027e-11	21.598	In-phase Congruent	12	ZURFW1
2023-06-20 15:14:03.229	9.0	34	0.5591929034707469	25.0	0.42261826174069944	-66.1764705882472	21.615	In-phase Congruent	12	ZURFW1
2023-06-20 15:14:03.234	8.999999999999996	35	0.573576436351046	26.0	0.43837114678907746	141.17647058813088	21.62	In-phase Congruent	12	ZURFW1
2023-06-20 15:14:03.246	10.999999999999996	37	0.6018150231520483	26.0	0.43837114678907746	166.66666666666035	21.632	In-phase Congruent	12	ZURFW1
2023-06-20 15:14:03.266	9.999999999999996	38	0.6156614753256583	28.0	0.4694715627858908	-116.66666666665928	21.652	In-phase Congruent	12	ZURFW1
2023-06-20 15:14:03.279	10.99999999999999	40	0.6427876096865393	29.0	0.48480962024633706	103.84615384617443	21.665	In-phase Congruent	12	ZURFW1
2023-06-20 15:14:03.296	11.000000000000004	41	0.6560590289905073	30.0	0.49999999999999994	-18.09954751129947	21.682	In-phase Congruent	12	ZURFW1
2023-06-20 15:14:03.312	11.0	43	0.6819983600624985	32.0	0.5299192642332049	7.35294117645266	21.698	In-phase Congruent	12	ZURFW1
2023-06-20 15:14:03.330	11.0	44	0.6946583704589973	33.0	0.5446390350150271	-3.267973856213125	21.716	In-phase Congruent	12	ZURFW1
2023-06-20 15:14:03.346	10.999999999999993	46	0.7193398003386511	35.0	0.573576436351046	7.352941176480186	21.732	In-phase Congruent	12	ZURFW1
2023-06-20 15:14:03.362	12.000000000000007	48	0.7431448254773942	36.0	0.5877852522924731	62.49999999999389	21.748	In-phase Congruent	12	ZURFW1
2023-06-20 15:14:03.379	13.0	50	0.766044443118978	37.0	0.6018150231520483	65.01547987615974	21.765	In-phase Congruent	12	ZURFW1
2023-06-20 15:14:03.396	13.0	52	0.7880107536067219	39.0	0.6293203910498374	-15.68627450979514	21.782	In-phase Congruent	12	ZURFW1
2023-06-20 15:14:03.413	14.0	54	0.8090169943749473	40.0	0.6427876096865393	55.147058823526294	21.799	In-phase Congruent	12	ZURFW1
2023-06-20 15:14:03.429	15.000000000000007	56	0.8290375725550417	41.0	0.6560590289905073	66.1764705882199	21.815	In-phase Congruent	12	ZURFW1
2023-06-20 15:14:03.446	16.000000000000007	58	0.848048096156426	42.0	0.6691306063588582	58.823529411778864	21.832	In-phase Congruent	12	ZURFW1
2023-06-20 15:14:03.463	16.999999999999993	60	0.8660254037844386	43.0	0.6819983600624985	55.147058823525434	21.849	In-phase Congruent	12	ZURFW1
2023-06-20 15:14:03.482	16.000000000000007	61	0.8746197071393957	45.0	0.7071067811865475	-65.01547987615936	21.868	In-phase Congruent	12	ZURFW1
2023-06-20 15:14:03.496	17.00000000000002	63	0.8910065241883679	46.0	0.7193398003386511	92.85714285711323	21.882	In-phase Congruent	12	ZURFW1
2023-06-20 15:14:03.512	16.999999999999993	65	0.9063077870366499	48.0	0.7431448254773942	-28.846153846122206	21.898	In-phase Congruent	12	ZURFW1
2023-06-20 15:14:03.529	17.999999999999993	67	0.9205048534524404	49.0	0.754709580222772	55.14705882352626	21.915	In-phase Congruent	12	ZURFW1
2023-06-20 15:14:03.546	19.0	69	0.9335804264972017	50.0	0.766044443118978	62.09150326798009	21.932	In-phase Congruent	12	ZURFW1
2023-06-20 15:14:03.562	20.0	72	0.9510565162951535	52.0	0.7880107536067219	62.49999999999301	21.948	In-phase Congruent	12	ZURFW1
2023-06-20 15:14:03.579	21.0	74	0.9612616959383189	53.0	0.7986355100472928	58.82352941176657	21.965	In-phase Congruent	12	ZURFW1
2023-06-20 15:14:03.596	23.000000000000007	77	0.9743700647852352	54.0	0.8090169943749473	123.8390092879271	21.982	In-phase Congruent	12	ZURFW1
2023-06-20 15:14:03.613	24.000000000000014	79	0.981627183447664	55.0	0.8191520442889918	46.21848739497683	21.999	In-phase Congruent	12	ZURFW1
2023-06-20 15:14:03.629	26.00000000000002	82	0.9902680687415704	56.0	0.8290375725550417	128.6764705882129	22.015	In-phase Congruent	12	ZURFW1
2023-06-20 15:14:03.646	25.999999999999964	84	0.9945218953682733	58.0	0.848048096156426	-7.3529411764839665	22.032	In-phase Congruent	12	ZURFW1
2023-06-20 15:14:03.663	26.99999999999995	86	0.9975640502598242	59.0	0.8571673007021123	62.09150326797887	22.049	In-phase Congruent	12	ZURFW1
2023-06-20 15:14:03.680	27.000000000000057	88	0.9993908270190958	61.0	0.8746197071393957	6.266986929404084e-12	22.066	In-phase Congruent	12	ZURFW1
2023-06-20 15:14:03.699	26.000000000000085	89	0.9998476951563913	63.0	0.8910065241883679	-65.0154798761686	22.085	In-phase Congruent	12	ZURFW1
2023-06-20 15:14:03.712	24.0000000000001	91	0.9998476951563913	65.0	0.9063077870366499	-111.11111111110611	22.098	In-phase Congruent	12	ZURFW1
2023-06-20 15:14:03.730	21.000000000000057	92	0.9993908270190958	67.0	0.9205048534524404	-209.40170940168983	22.116	In-phase Congruent	12	ZURFW1
2023-06-20 15:14:03.746	16.999999999999957	94	0.9975640502598242	69.0	0.9335804264972017	-236.11111111112106	22.132	In-phase Congruent	12	ZURFW1
2023-06-20 15:14:03.764	14.000000000000014	95	0.9961946980917455	71.0	0.9455185755993167	-173.20261437906976	22.15	In-phase Congruent	12	ZURFW1
2023-06-20 15:14:03.780	10.999999999999986	96	0.9945218953682733	73.0	0.9563047559630354	-180.1470588235279	22.166	In-phase Congruent	12	ZURFW1
2023-06-20 15:14:03.799	8.000000000000028	98	0.9902680687415704	74.0	0.9612616959383189	-164.08668730651038	22.185	In-phase Congruent	12	ZURFW1
2023-06-20 15:14:03.813	5.000000000000028	99	0.9876883405951378	76.0	0.9702957262759965	-182.53968253966354	22.199	In-phase Congruent	12	ZURFW1
2023-06-20 15:14:03.829	1.0000000000000284	101	0.981627183447664	78.0	0.9781476007338056	-267.8571428571632	22.215	In-phase Congruent	12	ZURFW1
2023-06-20 15:14:03.846	2.000000000000014	103	0.9743700647852352	79.0	0.981627183447664	-180.14705882354264	22.232	In-phase Congruent	12	ZURFW1
2023-06-20 15:14:03.864	6.000000000000028	105	0.9659258262890683	81.0	0.9876883405951378	-228.7581699346163	22.25	In-phase Congruent	12	ZURFW1
2023-06-20 15:14:03.880	8.999999999999972	106	0.9612616959383189	83.0	0.992546151641322	-167.76315789474987	22.266	In-phase Congruent	12	ZURFW1
2023-06-20 15:14:03.896	12.999999999999986	108	0.9510565162951536	85.0	0.9961946980917455	-258.3333333333153	22.282	In-phase Congruent	12	ZURFW1
2023-06-20 15:14:03.913	16.999999999999943	110	0.9396926207859084	87.0	0.9986295347545738	-222.91021671827687	22.299	In-phase Congruent	12	ZURFW1
2023-06-20 15:14:03.930	20.000000000000057	112	0.9271838545667874	88.0	0.9993908270190958	-189.07563025211584	22.316	In-phase Congruent	12	ZURFW1
2023-06-20 15:14:03.946	23.0000000000001	114	0.9135454576426009	89.0	0.9998476951563913	-183.8235294117428	22.332	In-phase Congruent	12	ZURFW1
2023-06-20 15:14:03.964	25.000000000000114	116	0.8987940462991669	91.0	0.9998476951563913	-111.11111111110769	22.35	In-phase Congruent	12	ZURFW1
2023-06-20 15:14:03.980	26.000000000000057	118	0.8829475928589269	92.0	0.9993908270190958	-69.44444444445705	22.366	In-phase Congruent	12	ZURFW1
2023-06-20 15:14:03.996	25.999999999999936	120	0.8660254037844388	94.0	0.9975640502598242	-7.3529411764456825	22.382	In-phase Congruent	12	ZURFW1
2023-06-20 15:14:04.016	25.99999999999995	122	0.8480480961564261	96.0	0.9945218953682733	24.99999999998299	22.402	In-phase Congruent	12	ZURFW1
2023-06-20 15:14:04.029	26.00000000000002	124	0.8290375725550417	98.0	0.9902680687415704	-48.58299595143416	22.415	In-phase Congruent	12	ZURFW1
2023-06-20 15:14:04.046	24.000000000000014	125	0.8191520442889918	101.0	0.981627183447664	155.4621848739583	22.432	In-phase Congruent	12	ZURFW1
2023-06-20 15:14:04.063	24.0	127	0.7986355100472928	103.0	0.9743700647852352	7.352941176478339	22.449	In-phase Congruent	12	ZURFW1
2023-06-20 15:14:04.079	23.99999999999998	129	0.7771459614569711	105.0	0.9659258262890683	-7.352941176479291	22.465	In-phase Congruent	12	ZURFW1
2023-06-20 15:14:04.097	23.000000000000014	130	0.766044443118978	107.0	0.9563047559630355	62.091503267977686	22.483	In-phase Congruent	12	ZURFW1
2023-06-20 15:14:04.113	23.000000000000007	132	0.7431448254773942	109.0	0.9455185755993168	-7.352941176480186	22.499	In-phase Congruent	12	ZURFW1
2023-06-20 15:14:04.129	21.999999999999993	133	0.7313537016191706	111.0	0.9335804264972017	42.763157894734036	22.515	In-phase Congruent	12	ZURFW1
2023-06-20 15:14:04.146	21.99999999999998	135	0.7071067811865476	113.0	0.9205048534524403	36.199095022644	22.532	In-phase Congruent	12	ZURFW1
2023-06-20 15:14:04.162	22.000000000000007	136	0.6946583704589971	114.0	0.9135454576426009	-3.676470588228156	22.548000000000002	In-phase Congruent	12	ZURFW1
2023-06-20 15:14:04.179	21.99999999999997	138	0.6691306063588583	116.0	0.8987940462991669	2.0889956431346945e-12	22.565	In-phase Congruent	12	ZURFW1
2023-06-20 15:14:04.195	21.999999999999986	140	0.6427876096865395	118.0	0.8829475928589269	-7.35294117650605	22.581	In-phase Congruent	12	ZURFW1
2023-06-20 15:14:04.212	22.000000000000014	142	0.6156614753256584	120.0	0.8660254037844388	7.352941176478865	22.598	In-phase Congruent	12	ZURFW1
2023-06-20 15:14:04.233	20.000000000000014	143	0.6018150231520482	123.0	0.838670567945424	128.85154061625408	22.619	In-phase Congruent	12	ZURFW1
2023-06-20 15:14:04.246	20.000000000000007	145	0.5735764363510459	125.0	0.8191520442889918	-53.846153846131514	22.632	In-phase Congruent	12	ZURFW1
2023-06-20 15:14:04.263	19.0	146	0.5591929034707469	127.0	0.7986355100472928	95.02262443436784	22.649	In-phase Congruent	12	ZURFW1
2023-06-20 15:14:04.279	16.999999999999986	147	0.5446390350150273	130.0	0.766044443118978	113.97058823529372	22.665	In-phase Congruent	12	ZURFW1
2023-06-20 15:14:04.297	18.000000000000004	149	0.5150380749100544	131.0	0.7547095802227721	-52.28758169934135	22.683	In-phase Congruent	12	ZURFW1
2023-06-20 15:14:04.313	17.00000000000001	150	0.49999999999999994	133.0	0.7313537016191706	55.14705882353967	22.699	In-phase Congruent	12	ZURFW1
2023-06-20 15:14:04.330	17.999999999999996	152	0.4694715627858907	134.0	0.7193398003386511	-55.14705882353925	22.716	In-phase Congruent	12	ZURFW1
2023-06-20 15:14:04.346	18.0	154	0.4383711467890773	136.0	0.6946583704589971	-25.000000000011852	22.732	In-phase Congruent	12	ZURFW1
2023-06-20 15:14:04.362	18.999999999999986	156	0.40673664307580043	137.0	0.6819983600624985	-48.07692307691822	22.748	In-phase Congruent	12	ZURFW1
2023-06-20 15:14:04.379	18.99999999999999	158	0.37460659341591224	139.0	0.6560590289905073	7.352941176480414	22.765	In-phase Congruent	12	ZURFW1
2023-06-20 15:14:04.396	19.000000000000018	159	0.3583679495453002	140.0	0.6427876096865395	-3.267973856214752	22.782	In-phase Congruent	12	ZURFW1
2023-06-20 15:14:04.413	19.00000000000001	161	0.3255681544571566	142.0	0.6156614753256584	7.3529411764810675	22.799	In-phase Congruent	12	ZURFW1
2023-06-20 15:14:04.428	18.999999999999986	162	0.3090169943749475	143.0	0.6018150231520482	-7.843137254896021	22.814	In-phase Congruent	12	ZURFW1
2023-06-20 15:14:04.449	18.99999999999999	164	0.2756373558169992	145.0	0.5735764363510459	29.761904761894215	22.835	In-phase Congruent	12	ZURFW1
2023-06-20 15:14:04.462	16.999999999999986	165	0.258819045102521	148.0	0.5299192642332049	65.93406593404988	22.848	In-phase Congruent	12	ZURFW1
2023-06-20 15:14:04.479	16.999999999999986	167	0.2249510543438652	150.0	0.49999999999999994	49.0196078431274	22.865	In-phase Congruent	12	ZURFW1
2023-06-20 15:14:04.496	15.999999999999998	168	0.2079116908177593	152.0	0.4694715627858907	58.823529411778026	22.882	In-phase Congruent	12	ZURFW1
2023-06-20 15:14:04.512	15.999999999999998	170	0.17364817766693025	154.0	0.4383711467890773	-7.352941176480627	22.898	In-phase Congruent	12	ZURFW1
2023-06-20 15:14:04.529	15.000000000000007	171	0.15643446504023098	156.0	0.40673664307580043	66.17647058824659	22.915	In-phase Congruent	12	ZURFW1
2023-06-20 15:14:04.546	15.999999999999996	173	0.12186934340514755	157.0	0.39073112848927377	-58.82352941177818	22.932	In-phase Congruent	12	ZURFW1
2023-06-20 15:14:04.562	14.99999999999998	174	0.10452846326765373	159.0	0.3583679495453002	37.50000000001003	22.948	In-phase Congruent	12	ZURFW1
2023-06-20 15:14:04.579	13.999999999999995	175	0.0871557427476582	161.0	0.3255681544571566	95.02262443440863	22.965	In-phase Congruent	12	ZURFW1
2023-06-20 15:14:04.595	12.99999999999998	176	0.06975647374412552	163.0	0.2923717047227366	55.147058823541016	22.981	In-phase Congruent	12	ZURFW1
2023-06-20 15:14:04.613	13.999999999999993	178	0.03489949670250114	164.0	0.2756373558169992	-48.61111111113664	22.999	In-phase Congruent	12	ZURFW1
2023-06-20 15:14:04.629	14.000000000000018	179	0.017452406437283435	165.0	0.258819045102521	-6.944444444441039	23.015	In-phase Congruent	12	ZURFW1
2023-06-20 15:14:04.645	13.000000000000005	180	1.2246467991473532e-16	167.0	0.2249510543438652	62.50000000000771	23.031	In-phase Congruent	12	ZURFW1
2023-06-20 15:14:04.666	13.000000000000004	182	-0.03489949670250089	169.0	0.19080899537654497	22.408963585441597	23.052	In-phase Congruent	12	ZURFW1
2023-06-20 15:14:04.679	11.999999999999991	183	-0.05233595624294356	171.0	0.15643446504023098	23.07692307693607	23.065	In-phase Congruent	12	ZURFW1
2023-06-20 15:14:04.695	11.999999999999993	185	-0.08715574274765794	173.0	0.12186934340514755	28.846153846120245	23.081	In-phase Congruent	12	ZURFW1
2023-06-20 15:14:04.712	12.000000000000018	186	-0.10452846326765348	174.0	0.10452846326765373	-1.4637180356658064e-12	23.098	In-phase Congruent	12	ZURFW1
2023-06-20 15:14:04.728	12.000000000000018	188	-0.13917310096006552	176.0	0.06975647374412552	-7.35294117645293	23.114	In-phase Congruent	12	ZURFW1
2023-06-20 15:14:04.746	11.000000000000004	189	-0.15643446504023076	178.0	0.03489949670250114	77.7777777777757	23.132	In-phase Congruent	12	ZURFW1
2023-06-20 15:14:04.762	10.000000000000014	190	-0.17364817766693047	180.0	1.2246467991473532e-16	48.61111111109928	23.148	In-phase Congruent	12	ZURFW1
2023-06-20 15:14:04.778	11.000000000000004	192	-0.2079116908177595	181.0	-0.017452406437283637	-72.36842105261249	23.164	In-phase Congruent	12	ZURFW1
2023-06-20 15:14:04.796	10.000000000000016	193	-0.22495105434386498	183.0	-0.05233595624294356	98.29059829056845	23.182	In-phase Congruent	12	ZURFW1
2023-06-20 15:14:04.812	10.000000000000014	195	-0.2588190451025208	185.0	-0.08715574274765794	-13.888888888879038	23.198	In-phase Congruent	12	ZURFW1
2023-06-20 15:14:04.829	8.999999999999996	196	-0.275637355816999	187.0	-0.12186934340514731	58.823529411767616	23.215	In-phase Congruent	12	ZURFW1
2023-06-20 15:14:04.846	8.00000000000001	197	-0.2923717047227368	189.0	-0.15643446504023076	66.17647058824636	23.232	In-phase Congruent	12	ZURFW1
2023-06-20 15:14:04.862	8.000000000000014	199	-0.3255681544571568	191.0	-0.19080899537654475	-7.352941176477685	23.248	In-phase Congruent	12	ZURFW1
2023-06-20 15:14:04.882	6.9999999999999964	200	-0.34202014332566866	193.0	-0.22495105434386498	67.647058823533	23.268	In-phase Congruent	12	ZURFW1
2023-06-20 15:14:04.895	6.999999999999998	202	-0.374606593415912	195.0	-0.2588190451025208	-48.58299595143025	23.281	In-phase Congruent	12	ZURFW1
2023-06-20 15:14:04.912	5.999999999999986	203	-0.39073112848927355	197.0	-0.2923717047227368	95.0226244343682	23.298	In-phase Congruent	12	ZURFW1
2023-06-20 15:14:04.929	5.999999999999979	205	-0.4226182617406993	199.0	-0.3255681544571568	-6.53594771237934	23.315	In-phase Congruent	12	ZURFW1
2023-06-20 15:14:04.946	4.999999999999993	206	-0.43837114678907746	201.0	-0.35836794954530043	58.82352941174115	23.332	In-phase Congruent	12	ZURFW1
2023-06-20 15:14:04.962	5.000000000000018	208	-0.46947156278589086	203.0	-0.39073112848927355	-7.352941176482091	23.348	In-phase Congruent	12	ZURFW1
2023-06-20 15:14:04.979	6.000000000000007	210	-0.5000000000000001	204.0	-0.4067366430758002	-55.14705882352558	23.365	In-phase Congruent	12	ZURFW1
2023-06-20 15:14:04.998	4.9999999999999964	211	-0.5150380749100542	206.0	-0.43837114678907746	65.01547987617056	23.384	In-phase Congruent	12	ZURFW1
2023-06-20 15:14:05.012	6.000000000000007	213	-0.5446390350150271	207.0	-0.4539904997395467	-90.22556390978696	23.398	In-phase Congruent	12	ZURFW1
2023-06-20 15:14:05.029	7.0	215	-0.5735764363510462	208.0	-0.46947156278589086	-46.21848739495779	23.415	In-phase Congruent	12	ZURFW1
2023-06-20 15:14:05.046	5.999999999999982	216	-0.587785252292473	210.0	-0.5000000000000001	66.1764705882205	23.432	In-phase Congruent	12	ZURFW1
2023-06-20 15:14:05.062	6.999999999999993	218	-0.6156614753256582	211.0	-0.5150380749100542	-69.4444444444222	23.448	In-phase Congruent	12	ZURFW1
2023-06-20 15:14:05.079	8.000000000000004	220	-0.6427876096865393	212.0	-0.5299192642332048	-55.1470588235408	23.465	In-phase Congruent	12	ZURFW1
2023-06-20 15:14:05.096	7.0	221	-0.6560590289905072	214.0	-0.5591929034707467	58.823529411766785	23.482	In-phase Congruent	12	ZURFW1
2023-06-20 15:14:05.112	7.999999999999986	223	-0.6819983600624984	215.0	-0.5735764363510462	-72.36842105261229	23.498	In-phase Congruent	12	ZURFW1
2023-06-20 15:14:05.129	9.999999999999979	225	-0.7071067811865474	215.0	-0.5735764363510462	-117.64705882353273	23.515	In-phase Congruent	12	ZURFW1
2023-06-20 15:14:05.146	11.0	227	-0.7313537016191703	216.0	-0.587785252292473	-58.82352941176783	23.532	In-phase Congruent	12	ZURFW1
2023-06-20 15:14:05.162	12.0	229	-0.754709580222772	217.0	-0.6018150231520484	-66.17647058821949	23.548000000000002	In-phase Congruent	12	ZURFW1
2023-06-20 15:14:05.179	12.999999999999979	231	-0.7771459614569706	218.0	-0.6156614753256582	-55.14705882352506	23.565	In-phase Congruent	12	ZURFW1
2023-06-20 15:14:05.196	13.000000000000007	232	-0.7880107536067221	219.0	-0.6293203910498376	-1.3962164757685969e-11	23.582	In-phase Congruent	12	ZURFW1
2023-06-20 15:14:05.215	14.0	234	-0.8090169943749473	220.0	-0.6427876096865393	-42.76315789473885	23.601	In-phase Congruent	12	ZURFW1
2023-06-20 15:14:05.229	13.999999999999986	235	-0.8191520442889916	221.0	-0.6560590289905072	-21.42857142857268	23.615	In-phase Congruent	12	ZURFW1
2023-06-20 15:14:05.245	15.000000000000007	237	-0.838670567945424	222.0	-0.6691306063588582	-48.07692307692025	23.631	In-phase Congruent	12	ZURFW1
2023-06-20 15:14:05.262	15.0	238	-0.8480480961564258	223.0	-0.6819983600624984	4.192202140984591e-13	23.648	In-phase Congruent	12	ZURFW1
2023-06-20 15:14:05.279	14.999999999999964	239	-0.8571673007021121	224.0	-0.6946583704589974	2.0889956431346945e-12	23.665	In-phase Congruent	12	ZURFW1
2023-06-20 15:14:05.295	16.00000000000002	241	-0.8746197071393959	225.0	-0.7071067811865474	-66.17647058822288	23.681	In-phase Congruent	12	ZURFW1
2023-06-20 15:14:05.312	16.000000000000007	242	-0.882947592858927	226.0	-0.7193398003386512	3.676470588227346	23.698	In-phase Congruent	12	ZURFW1
2023-06-20 15:14:05.329	16.999999999999986	244	-0.8987940462991668	227.0	-0.7313537016191703	-67.6470588235307	23.715	In-phase Congruent	12	ZURFW1
2023-06-20 15:14:05.345	17.00000000000002	245	-0.9063077870366502	228.0	-0.7431448254773944	14.423076923093	23.731	In-phase Congruent	12	ZURFW1
2023-06-20 15:14:05.362	17.99999999999998	247	-0.9205048534524403	229.0	-0.754709580222772	-58.82352941177636	23.748	In-phase Congruent	12	ZURFW1
2023-06-20 15:14:05.379	18.000000000000014	249	-0.9335804264972016	231.0	-0.7771459614569706	-2.0889956431346945e-12	23.765	In-phase Congruent	12	ZURFW1
2023-06-20 15:14:05.395	19.0	251	-0.9455185755993168	232.0	-0.7880107536067221	-66.17647058824647	23.781	In-phase Congruent	12	ZURFW1
2023-06-20 15:14:05.412	19.0	252	-0.9510565162951535	233.0	-0.7986355100472928	3.676470588252549	23.798000000000002	In-phase Congruent	12	ZURFW1
2023-06-20 15:14:05.432	19.00000000000005	254	-0.961261695938319	235.0	-0.8191520442889916	17.64705882352834	23.818	In-phase Congruent	12	ZURFW1
2023-06-20 15:14:05.445	19.999999999999986	256	-0.9702957262759965	236.0	-0.8290375725550418	-103.84615384617989	23.831	In-phase Congruent	12	ZURFW1
2023-06-20 15:14:05.462	19.999999999999993	258	-0.9781476007338056	238.0	-0.8480480961564258	36.1990950226421	23.848	In-phase Congruent	12	ZURFW1
2023-06-20 15:14:05.479	21.000000000000007	260	-0.984807753012208	239.0	-0.8571673007021121	-58.8235294117674	23.865	In-phase Congruent	12	ZURFW1
2023-06-20 15:14:05.496	20.999999999999964	262	-0.9902680687415703	241.0	-0.8746197071393959	2.710009994189022e-11	23.882	In-phase Congruent	12	ZURFW1
2023-06-20 15:14:05.512	20.000000000000043	263	-0.9925461516413221	243.0	-0.8910065241883678	55.14705882349687	23.898	In-phase Congruent	12	ZURFW1
2023-06-20 15:14:05.529	19.99999999999997	265	-0.9961946980917455	245.0	-0.9063077870366502	7.352941176484947	23.915	In-phase Congruent	12	ZURFW1
2023-06-20 15:14:05.546	19.99999999999997	267	-0.9986295347545738	247.0	-0.9205048534524403	-12.383900928806597	23.932	In-phase Congruent	12	ZURFW1
2023-06-20 15:14:05.562	20.000000000000114	269	-0.9998476951563913	249.0	-0.9335804264972016	17.857142857154642	23.948	In-phase Congruent	12	ZURFW1
2023-06-20 15:14:05.579	18.999999999999986	270	-1.0	251.0	-0.9455185755993168	58.823529411774096	23.965	In-phase Congruent	12	ZURFW1
2023-06-20 15:14:05.595	15.000000000000085	272	-0.9993908270190958	253.0	-0.9563047559630353	242.6470588235131	23.981	In-phase Congruent	12	ZURFW1
2023-06-20 15:14:05.612	11.000000000000057	274	-0.9975640502598243	255.0	-0.9659258262890683	242.64705882352092	23.998	In-phase Congruent	12	ZURFW1
2023-06-20 15:14:05.629	7.000000000000057	276	-0.9945218953682734	257.0	-0.9743700647852351	235.2941176470663	24.015	In-phase Congruent	12	ZURFW1
2023-06-20 15:14:05.648	3.000000000000014	278	-0.9902680687415704	259.0	-0.981627183447664	222.91021671828156	24.034	In-phase Congruent	12	ZURFW1
2023-06-20 15:14:05.662	1.9999999999999432	280	-0.9848077530122081	262.0	-0.9902680687415703	300.7518796992663	24.048	In-phase Congruent	12	ZURFW1
2023-06-20 15:14:05.679	6.000000000000057	282	-0.9781476007338056	264.0	-0.9945218953682734	260.5042016806657	24.065	In-phase Congruent	12	ZURFW1
2023-06-20 15:14:05.695	9.999999999999929	284	-0.9702957262759966	266.0	-0.9975640502598242	249.9999999999918	24.081	In-phase Congruent	12	ZURFW1
2023-06-20 15:14:05.712	14.000000000000071	286	-0.9612616959383188	268.0	-0.9993908270190958	235.29411764707464	24.098	In-phase Congruent	12	ZURFW1
2023-06-20 15:14:05.729	17.999999999999986	288	-0.9510565162951536	270.0	-1.0	235.29411764706128	24.115	In-phase Congruent	12	ZURFW1
2023-06-20 15:14:05.745	17.00000000000003	289	-0.945518575599317	272.0	-0.9993908270190958	-55.147058823537684	24.131	In-phase Congruent	12	ZURFW1
2023-06-20 15:14:05.762	17.000000000000057	291	-0.9335804264972017	274.0	-0.9975640502598243	12.38390092880853	24.148	In-phase Congruent	12	ZURFW1
2023-06-20 15:14:05.779	17.000000000000014	293	-0.9205048534524405	276.0	-0.9945218953682734	-36.199095022645665	24.165	In-phase Congruent	12	ZURFW1
2023-06-20 15:14:05.795	16.0	294	-0.9135454576426011	278.0	-0.9902680687415704	-55.14705882351639	24.181	In-phase Congruent	12	ZURFW1
2023-06-20 15:14:05.812	16.000000000000014	296	-0.898794046299167	280.0	-0.9848077530122081	8.384404281969182e-13	24.198	In-phase Congruent	12	ZURFW1
2023-06-20 15:14:05.829	15.999999999999964	298	-0.8829475928589271	282.0	-0.9781476007338056	-2.9274360713316128e-12	24.215	In-phase Congruent	12	ZURFW1
2023-06-20 15:14:05.845	15.000000000000043	299	-0.8746197071393956	284.0	-0.9702957262759966	-55.14705882353542	24.231	In-phase Congruent	12	ZURFW1
2023-06-20 15:14:05.865	16.00000000000002	301	-0.8571673007021123	285.0	-0.9659258262890684	37.50000000000806	24.251	In-phase Congruent	12	ZURFW1
2023-06-20 15:14:05.879	14.999999999999964	302	-0.8480480961564262	287.0	-0.9563047559630354	-33.83458646617447	24.265	In-phase Congruent	12	ZURFW1
2023-06-20 15:14:05.895	15.000000000000036	304	-0.8290375725550416	289.0	-0.945518575599317	-17.857142857130924	24.281	In-phase Congruent	12	ZURFW1
2023-06-20 15:14:05.912	14.0	305	-0.8191520442889918	291.0	-0.9335804264972017	-58.82352941176866	24.298	In-phase Congruent	12	ZURFW1
2023-06-20 15:14:05.929	14.0	307	-0.7986355100472932	293.0	-0.9205048534524405	-7.352941176477344	24.315	In-phase Congruent	12	ZURFW1
2023-06-20 15:14:05.945	13.999999999999993	309	-0.7771459614569708	295.0	-0.9063077870366498	13.88888888890672	24.331	In-phase Congruent	12	ZURFW1
2023-06-20 15:14:05.962	13.999999999999993	311	-0.7547095802227722	297.0	-0.8910065241883679	-7.352941176480513	24.348	In-phase Congruent	12	ZURFW1
2023-06-20 15:14:05.979	11.999999999999964	312	-0.7431448254773946	300.0	-0.8660254037844386	-91.1764705882381	24.365	In-phase Congruent	12	ZURFW1
2023-06-20 15:14:05.995	12.000000000000014	314	-0.7193398003386512	302.0	-0.8480480961564262	-17.857142857160156	24.381	In-phase Congruent	12	ZURFW1
2023-06-20 15:14:06.012	11.999999999999972	316	-0.6946583704589976	304.0	-0.8290375725550416	-7.352941176455474	24.398	In-phase Congruent	12	ZURFW1
2023-06-20 15:14:06.029	11.000000000000036	318	-0.6691306063588581	307.0	-0.7986355100472932	-69.8529411764836	24.415	In-phase Congruent	12	ZURFW1
2023-06-20 15:14:06.045	9.999999999999986	319	-0.6560590289905074	309.0	-0.7771459614569708	-48.61111111111675	24.431	In-phase Congruent	12	ZURFW1
2023-06-20 15:14:06.062	9.0	321	-0.6293203910498378	312.0	-0.7431448254773946	-69.85294117644492	24.448	In-phase Congruent	12	ZURFW1
2023-06-20 15:14:06.081	8.000000000000014	323	-0.6018150231520483	315.0	-0.7071067811865477	-71.2074303405531	24.467	In-phase Congruent	12	ZURFW1
2023-06-20 15:14:06.095	7.9999999999999645	325	-0.5735764363510464	317.0	-0.6819983600624983	37.593984962364274	24.481	In-phase Congruent	12	ZURFW1
2023-06-20 15:14:06.112	7.000000000000028	327	-0.544639035015027	320.0	-0.6427876096865396	-113.12217194566344	24.498	In-phase Congruent	12	ZURFW1
2023-06-20 15:14:06.129	5.999999999999979	328	-0.529919264233205	322.0	-0.6156614753256581	-52.28758169934313	24.515	In-phase Congruent	12	ZURFW1
2023-06-20 15:14:06.145	4.999999999999993	330	-0.5000000000000004	325.0	-0.5735764363510464	-62.50000000000598	24.531	In-phase Congruent	12	ZURFW1
2023-06-20 15:14:06.162	4.0000000000000036	332	-0.4694715627858908	328.0	-0.529919264233205	-58.823529411790545	24.548000000000002	In-phase Congruent	12	ZURFW1
2023-06-20 15:14:06.181	1.9999999999999751	333	-0.45399049973954697	331.0	-0.48480962024633684	-123.83900928792835	24.567	In-phase Congruent	12	ZURFW1
2023-06-20 15:14:06.195	2.0000000000000284	335	-0.42261826174069916	333.0	-0.45399049973954697	37.593984962426575	24.581	In-phase Congruent	12	ZURFW1
2023-06-20 15:14:06.212	0.9999999999999893	337	-0.3907311284892739	336.0	-0.40673664307580015	-113.12217194573348	24.598	In-phase Congruent	12	ZURFW1
2023-06-20 15:14:06.229	0.9999999999999858	339	-0.35836794954530077	338.0	-0.3746065934159123	2.4385826691286638e-11	24.615	In-phase Congruent	12	ZURFW1
2023-06-20 15:14:06.245	0.0	341	-0.3255681544571567	341.0	-0.3255681544571567	-51.470588235312775	24.631	In-phase Congruent	12	ZURFW1
2023-06-20 15:14:06.262	0.9999999999999893	342	-0.3090169943749476	343.0	-0.2923717047227371	-58.82352941176594	24.648	In-phase Congruent	12	ZURFW1
2023-06-20 15:14:06.279	0.9999999999999876	345	-0.2588190451025207	346.0	-0.24192189559966787	1.1368683772161603e-13	24.665	In-phase Congruent	12	ZURFW1
2023-06-20 15:14:06.295	0.9999999999999876	347	-0.22495105434386534	348.0	-0.20791169081775987	19.736842105259484	24.681	In-phase Congruent	12	ZURFW1
2023-06-20 15:14:06.312	0.9999999999999876	349	-0.19080899537654467	350.0	-0.1736481776669304	-25.210084033616738	24.698	In-phase Congruent	12	ZURFW1
2023-06-20 15:14:06.328	0.9999999999999893	351	-0.15643446504023112	352.0	-0.13917310096006588	7.352941176480428	24.714	In-phase Congruent	12	ZURFW1
2023-06-20 15:14:06.345	1.999999999999977	353	-0.12186934340514724	355.0	-0.08715574274765832	-69.85294117651142	24.731	In-phase Congruent	12	ZURFW1
2023-06-20 15:14:06.362	3.0000000000000178	355	-0.08715574274765832	358.0	-0.03489949670250082	-58.82352941173208	24.748	In-phase Congruent	12	ZURFW1
2023-06-20 15:14:06.378	3.000000000000031	357	-0.05233595624294437	0.0	0.0	7.352941176479732	24.764	In-phase Congruent	12	ZURFW1
2023-06-20 15:14:06.395	3.0000000000000027	359	-0.01745240643728356	2.0	0.03489949670250097	-7.35294117647895	24.781	In-phase Congruent	12	ZURFW1
2023-06-20 15:14:06.412	4.0	1	0.01745240643728351	5.0	0.08715574274765817	-32.3529411764945	24.798000000000002	In-phase Congruent	12	ZURFW1
2023-06-20 15:14:06.428	3.9999999999999996	3	0.052335956242943835	7.0	0.12186934340514748	-17.85714285713574	24.814	In-phase Congruent	12	ZURFW1
2023-06-20 15:14:06.445	4.0	5	0.08715574274765817	9.0	0.15643446504023087	-7.352941176452887	24.831	In-phase Congruent	12	ZURFW1
2023-06-20 15:14:06.462	4.0	7	0.12186934340514748	11.0	0.1908089953765448	0.0	24.848	In-phase Congruent	12	ZURFW1
2023-06-20 15:14:06.482	4.0	9	0.15643446504023087	13.0	0.224951054343865	-17.64705882353101	24.868	In-phase Congruent	12	ZURFW1
2023-06-20 15:14:06.495	3.9999999999999982	11	0.1908089953765448	15.0	0.25881904510252074	48.582995951407796	24.881	In-phase Congruent	12	ZURFW1
2023-06-20 15:14:06.512	4.0	13	0.224951054343865	17.0	0.29237170472273677	-36.199095022643036	24.898	In-phase Congruent	12	ZURFW1
2023-06-20 15:14:06.528	4.000000000000002	15	0.25881904510252074	19.0	0.3255681544571567	7.3529411764527595	24.914	In-phase Congruent	12	ZURFW1
2023-06-20 15:14:06.545	4.0	17	0.29237170472273677	21.0	0.35836794954530027	2.4698465495021082e-11	24.931	In-phase Congruent	12	ZURFW1
2023-06-20 15:14:06.562	4.0	19	0.3255681544571567	23.0	0.39073112848927377	0.0	24.948	In-phase Congruent	12	ZURFW1
2023-06-20 15:14:06.578	4.0	21	0.35836794954530027	25.0	0.42261826174069944	7.352941176480627	24.964	In-phase Congruent	12	ZURFW1
2023-06-20 15:14:06.595	3.0000000000000036	23	0.39073112848927377	26.0	0.43837114678907746	65.01547987613539	24.981	In-phase Congruent	12	ZURFW1
2023-06-20 15:14:06.612	2.0	26	0.43837114678907746	28.0	0.4694715627858908	33.61344537818667	24.998	In-phase Congruent	12	ZURFW1
2023-06-20 15:14:06.628	1.999999999999993	28	0.4694715627858908	30.0	0.49999999999999994	4.405364961712621e-13	25.014	In-phase Congruent	12	ZURFW1
2023-06-20 15:14:06.645	2.0000000000000036	30	0.49999999999999994	32.0	0.5299192642332049	-6.252776074688882e-13	25.031	In-phase Congruent	12	ZURFW1
2023-06-20 15:14:06.662	1.0	32	0.5299192642332049	33.0	0.5446390350150271	58.823529411766785	25.048	In-phase Congruent	12	ZURFW1
2023-06-20 15:14:06.678	0.0	34	0.5591929034707469	34.0	0.5591929034707469	66.17647058821944	25.064	In-phase Congruent	12	ZURFW1
2023-06-20 15:14:06.695	0.0	36	0.5877852522924731	36.0	0.5877852522924731	-7.352941176452873	25.081	In-phase Congruent	12	ZURFW1
2023-06-20 15:14:06.712	0.0	38	0.6156614753256583	38.0	0.6156614753256583	17.64705882353101	25.098	In-phase Congruent	12	ZURFW1
2023-06-20 15:14:06.728	0.0	40	0.6427876096865393	40.0	0.6427876096865393	-17.857142857163467	25.114	In-phase Congruent	12	ZURFW1
2023-06-20 15:14:06.745	1.0	42	0.6691306063588582	41.0	0.6560590289905073	55.14705882354012	25.131	In-phase Congruent	12	ZURFW1
2023-06-20 15:14:06.762	1.0	44	0.6946583704589973	43.0	0.6819983600624985	0.0	25.148	In-phase Congruent	12	ZURFW1
2023-06-20 15:14:06.778	3.0	47	0.7313537016191705	44.0	0.6946583704589973	128.67647058821245	25.164	In-phase Congruent	12	ZURFW1
2023-06-20 15:14:06.795	3.000000000000014	49	0.754709580222772	46.0	0.7193398003386511	-7.352941176451992	25.181	In-phase Congruent	12	ZURFW1
2023-06-20 15:14:06.815	2.999999999999986	51	0.7771459614569708	48.0	0.7431448254773942	-17.64705882353256	25.201	In-phase Congruent	12	ZURFW1
2023-06-20 15:14:06.828	3.999999999999993	53	0.7986355100472928	49.0	0.754709580222772	103.84615384617554	25.214	In-phase Congruent	12	ZURFW1
2023-06-20 15:14:06.845	5.0	55	0.8191520442889918	50.0	0.766044443118978	40.72398190042108	25.231	In-phase Congruent	12	ZURFW1
2023-06-20 15:14:06.862	5.000000000000007	57	0.838670567945424	52.0	0.7880107536067219	2.5011104298755527e-11	25.248	In-phase Congruent	12	ZURFW1
2023-06-20 15:14:06.878	5.000000000000014	59	0.8571673007021123	54.0	0.8090169943749473	7.352941176481039	25.264	In-phase Congruent	12	ZURFW1
2023-06-20 15:14:06.895	7.0	62	0.8829475928589269	55.0	0.8191520442889918	113.97058823529198	25.281	In-phase Congruent	12	ZURFW1
2023-06-20 15:14:06.912	7.000000000000007	64	0.898794046299167	57.0	0.838670567945424	4.121147867408581e-13	25.298	In-phase Congruent	12	ZURFW1
2023-06-20 15:14:06.928	6.999999999999993	66	0.9135454576426009	59.0	0.8571673007021123	19.73684210525883	25.314	In-phase Congruent	12	ZURFW1
2023-06-20 15:14:06.945	7.0	68	0.9271838545667874	61.0	0.8746197071393957	-36.199095022642354	25.331	In-phase Congruent	12	ZURFW1
2023-06-20 15:14:06.962	8.999999999999986	71	0.9455185755993167	62.0	0.8829475928589269	120.91503267974545	25.348	In-phase Congruent	12	ZURFW1
2023-06-20 15:14:06.978	8.999999999999972	73	0.9563047559630354	64.0	0.898794046299167	7.352941176452035	25.364	In-phase Congruent	12	ZURFW1
2023-06-20 15:14:06.995	9.0	74	0.9612616959383189	65.0	0.9063077870366499	-3.67647058822471	25.381	In-phase Congruent	12	ZURFW1
2023-06-20 15:14:07.012	10.0	76	0.9702957262759965	66.0	0.9135454576426009	58.82352941176657	25.398	In-phase Congruent	12	ZURFW1
2023-06-20 15:14:07.031	10.999999999999986	78	0.9781476007338056	67.0	0.9205048534524404	46.439628482958966	25.417	In-phase Congruent	12	ZURFW1
2023-06-20 15:14:07.045	12.000000000000028	81	0.9876883405951378	69.0	0.9335804264972017	103.17460317462043	25.431	In-phase Congruent	12	ZURFW1
2023-06-20 15:14:07.062	12.999999999999972	83	0.992546151641322	70.0	0.9396926207859083	50.98039215686566	25.448	In-phase Congruent	12	ZURFW1
2023-06-20 15:14:07.078	13.999999999999957	86	0.9975640502598242	72.0	0.9510565162951535	62.50000000000598	25.464	In-phase Congruent	12	ZURFW1
2023-06-20 15:14:07.095	15.000000000000071	88	0.9993908270190958	73.0	0.9563047559630354	58.82352941174867	25.481	In-phase Congruent	12	ZURFW1
2023-06-20 15:14:07.112	15.0	90	1.0	75.0	0.9659258262890683	2.0406787371030077e-11	25.498	In-phase Congruent	12	ZURFW1
2023-06-20 15:14:07.128	10.999999999999957	93	0.9986295347545738	76.0	0.9702957262759965	-246.32352941178988	25.514	In-phase Congruent	12	ZURFW1
2023-06-20 15:14:07.145	8.0	95	0.9961946980917455	77.0	0.9743700647852352	-170.27863777090363	25.531	In-phase Congruent	12	ZURFW1
2023-06-20 15:14:07.161	4.000000000000014	97	0.9925461516413221	79.0	0.981627183447664	-278.8461538461193	25.547	In-phase Congruent	12	ZURFW1
2023-06-20 15:14:07.178	0.0	99	0.9876883405951378	81.0	0.9876883405951378	-235.29411764706714	25.564	In-phase Congruent	12	ZURFW1
2023-06-20 15:14:07.195	3.9999999999999574	101	0.981627183447664	83.0	0.992546151641322	-235.29411764706379	25.581	In-phase Congruent	12	ZURFW1
2023-06-20 15:14:07.212	6.999999999999972	103	0.9743700647852352	84.0	0.9945218953682733	-176.47058823530057	25.598	In-phase Congruent	12	ZURFW1
2023-06-20 15:14:07.228	10.999999999999957	105	0.9659258262890683	86.0	0.9975640502598242	-242.64705882351834	25.614	In-phase Congruent	12	ZURFW1
2023-06-20 15:14:07.248	16.000000000000043	108	0.9510565162951536	88.0	0.9993908270190958	-274.9999999999947	25.634	In-phase Congruent	12	ZURFW1
2023-06-20 15:14:07.262	19.999999999999986	110	0.9396926207859084	90.0	1.0	-248.12030075189253	25.648	In-phase Congruent	12	ZURFW1
2023-06-20 15:14:07.278	20.000000000000057	112	0.9271838545667874	92.0	0.9993908270190958	17.85714285715858	25.664	In-phase Congruent	12	ZURFW1
2023-06-20 15:14:07.295	20.999999999999943	115	0.90630778703665	94.0	0.9975640502598242	-58.82352941178448	25.681	In-phase Congruent	12	ZURFW1
2023-06-20 15:14:07.312	20.999999999999957	117	0.8910065241883679	96.0	0.9945218953682733	-8.242295734817162e-13	25.698	In-phase Congruent	12	ZURFW1
2023-06-20 15:14:07.328	22.000000000000007	120	0.8660254037844388	98.0	0.9902680687415704	-69.8529411764904	25.714	In-phase Congruent	12	ZURFW1
2023-06-20 15:14:07.345	21.999999999999964	122	0.8480480961564261	100.0	0.984807753012208	7.352941176507869	25.731	In-phase Congruent	12	ZURFW1
2023-06-20 15:14:07.362	22.0	125	0.8191520442889918	103.0	0.9743700647852352	-18.575851393212275	25.748	In-phase Congruent	12	ZURFW1
2023-06-20 15:14:07.378	22.0	127	0.7986355100472928	105.0	0.9659258262890683	17.85714285713577	25.764	In-phase Congruent	12	ZURFW1
2023-06-20 15:14:07.395	21.999999999999993	129	0.7771459614569711	107.0	0.9563047559630355	4.263256414560601e-13	25.781	In-phase Congruent	12	ZURFW1
2023-06-20 15:14:07.411	22.0	131	0.7547095802227721	109.0	0.9455185755993168	-7.352941176453314	25.797	In-phase Congruent	12	ZURFW1
2023-06-20 15:14:07.428	20.999999999999993	133	0.7313537016191706	112.0	0.9271838545667874	69.85294117644634	25.814	In-phase Congruent	12	ZURFW1
2023-06-20 15:14:07.445	20.999999999999993	135	0.7071067811865476	114.0	0.9135454576426009	0.0	25.831	In-phase Congruent	12	ZURFW1
2023-06-20 15:14:07.464	20.999999999999986	137	0.6819983600624985	116.0	0.8987940462991669	12.383900928807321	25.85	In-phase Congruent	12	ZURFW1
2023-06-20 15:14:07.478	21.0	139	0.6560590289905073	118.0	0.8829475928589269	-37.593984962424	25.864	In-phase Congruent	12	ZURFW1
2023-06-20 15:14:07.495	21.00000000000002	141	0.6293203910498374	120.0	0.8660254037844388	25.210084033614862	25.881	In-phase Congruent	12	ZURFW1
2023-06-20 15:14:07.511	20.000000000000014	142	0.6156614753256584	122.0	0.8480480961564261	62.50000000000733	25.897	In-phase Congruent	12	ZURFW1
2023-06-20 15:14:07.528	19.999999999999993	144	0.5877852522924732	124.0	0.8290375725550417	2.5835333872237243e-11	25.914	In-phase Congruent	12	ZURFW1
2023-06-20 15:14:07.545	20.000000000000007	146	0.5591929034707469	126.0	0.8090169943749475	-2.5423219085496385e-11	25.931	In-phase Congruent	12	ZURFW1
2023-06-20 15:14:07.562	18.999999999999993	147	0.5446390350150273	128.0	0.788010753606722	58.8235294117674	25.948	In-phase Congruent	12	ZURFW1
2023-06-20 15:14:07.578	18.99999999999999	149	0.5150380749100544	130.0	0.766044443118978	-25.000000000011497	25.964	In-phase Congruent	12	ZURFW1
2023-06-20 15:14:07.594	18.00000000000001	150	0.49999999999999994	132.0	0.7431448254773942	104.16666666666586	25.98	In-phase Congruent	12	ZURFW1
2023-06-20 15:14:07.611	17.999999999999996	152	0.4694715627858907	134.0	0.7193398003386511	8.384404281969182e-13	25.997	In-phase Congruent	12	ZURFW1
2023-06-20 15:14:07.628	18.0	154	0.4383711467890773	136.0	0.6946583704589971	7.352941176480414	26.014	In-phase Congruent	12	ZURFW1
2023-06-20 15:14:07.646	17.00000000000001	155	0.4226182617406995	138.0	0.6691306063588583	55.55555555555286	26.032	In-phase Congruent	12	ZURFW1
2023-06-20 15:14:07.662	18.0	157	0.39073112848927377	139.0	0.6560590289905073	-66.17647058824657	26.048	In-phase Congruent	12	ZURFW1
2023-06-20 15:14:07.681	18.000000000000004	159	0.3583679495453002	141.0	0.6293203910498374	12.383900928806668	26.067	In-phase Congruent	12	ZURFW1
2023-06-20 15:14:07.694	17.999999999999996	161	0.3255681544571566	143.0	0.6018150231520482	-42.735042735068745	26.08	In-phase Congruent	12	ZURFW1
2023-06-20 15:14:07.712	18.000000000000007	162	0.3090169943749475	144.0	0.5877852522924732	21.36752136751251	26.098	In-phase Congruent	12	ZURFW1
2023-06-20 15:14:07.729	17.999999999999996	164	0.2756373558169992	146.0	0.5591929034707469	-12.38390092878663	26.115	In-phase Congruent	12	ZURFW1
2023-06-20 15:14:07.745	17.00000000000001	166	0.24192189559966773	149.0	0.5150380749100544	62.49999999999211	26.131	In-phase Congruent	12	ZURFW1
2023-06-20 15:14:07.763	18.0	168	0.2079116908177593	150.0	0.49999999999999994	-52.28758169933958	26.149	In-phase Congruent	12	ZURFW1
2023-06-20 15:14:07.778	18.0	170	0.17364817766693025	152.0	0.4694715627858907	-22.222222222221617	26.164	In-phase Congruent	12	ZURFW1
2023-06-20 15:14:07.794	18.0	172	0.1391731009600653	154.0	0.4383711467890773	-7.35294117648057	26.18	In-phase Congruent	12	ZURFW1
2023-06-20 15:14:07.811	18.999999999999986	174	0.10452846326765373	155.0	0.4226182617406995	-46.218487394957734	26.197	In-phase Congruent	12	ZURFW1
2023-06-20 15:14:07.829	18.999999999999986	176	0.06975647374412552	157.0	0.39073112848927377	13.888888888879137	26.215	In-phase Congruent	12	ZURFW1
2023-06-20 15:14:07.845	18.999999999999986	178	0.03489949670250114	159.0	0.3583679495453002	-13.888888888857139	26.231	In-phase Congruent	12	ZURFW1
2023-06-20 15:14:07.861	20.000000000000004	181	-0.017452406437283637	161.0	0.3255681544571566	-62.5000000000357	26.247	In-phase Congruent	12	ZURFW1
2023-06-20 15:14:07.879	20.999999999999993	183	-0.05233595624294356	162.0	0.3090169943749475	-48.611111111099426	26.265	In-phase Congruent	12	ZURFW1
2023-06-20 15:14:07.898	20.999999999999993	185	-0.08715574274765794	164.0	0.2756373558169992	5.847953216360949	26.284	In-phase Congruent	12	ZURFW1
2023-06-20 15:14:07.911	22.000000000000007	187	-0.12186934340514731	165.0	0.258819045102521	-101.2145748987717	26.297	In-phase Congruent	12	ZURFW1
2023-06-20 15:14:07.928	22.000000000000007	189	-0.15643446504023076	167.0	0.2249510543438652	36.19909502264292	26.314	In-phase Congruent	12	ZURFW1
2023-06-20 15:14:07.944	22.000000000000007	191	-0.19080899537654475	169.0	0.19080899537654497	-7.352941176480627	26.33	In-phase Congruent	12	ZURFW1
2023-06-20 15:14:07.961	22.000000000000007	193	-0.22495105434386498	171.0	0.15643446504023098	7.352941176477344	26.347	In-phase Congruent	12	ZURFW1
2023-06-20 15:14:07.978	22.999999999999993	195	-0.2588190451025208	172.0	0.1391731009600653	-62.091503267978965	26.364	In-phase Congruent	12	ZURFW1
2023-06-20 15:14:07.995	23.00000000000002	197	-0.2923717047227368	174.0	0.10452846326765373	-1.5205614545266144e-12	26.381	In-phase Congruent	12	ZURFW1
2023-06-20 15:14:08.011	24.000000000000014	199	-0.3255681544571568	175.0	0.0871557427476582	-69.44444444445998	26.397	In-phase Congruent	12	ZURFW1
2023-06-20 15:14:08.027	24.00000000000001	201	-0.35836794954530043	177.0	0.05233595624294381	17.857142857163723	26.413	In-phase Congruent	12	ZURFW1
2023-06-20 15:14:08.045	23.999999999999986	203	-0.39073112848927355	179.0	0.017452406437283435	13.888888888908241	26.431	In-phase Congruent	12	ZURFW1
2023-06-20 15:14:08.062	24.999999999999996	205	-0.4226182617406993	180.0	1.2246467991473532e-16	-65.01547987617059	26.448	In-phase Congruent	12	ZURFW1
2023-06-20 15:14:08.079	24.999999999999996	207	-0.4539904997395467	182.0	-0.03489949670250089	-5.684341886080802e-14	26.465	In-phase Congruent	12	ZURFW1
2023-06-20 15:14:08.095	24.999999999999996	209	-0.48480962024633695	184.0	-0.06975647374412527	2.772537754935911e-11	26.481	In-phase Congruent	12	ZURFW1
2023-06-20 15:14:08.115	26.000000000000014	211	-0.5150380749100542	185.0	-0.08715574274765794	-41.17647058824869	26.501	In-phase Congruent	12	ZURFW1
2023-06-20 15:14:08.127	26.000000000000007	213	-0.5446390350150271	187.0	-0.12186934340514731	-61.40350877191419	26.513	In-phase Congruent	12	ZURFW1
2023-06-20 15:14:08.144	27.0	216	-0.587785252292473	189.0	-0.15643446504023076	-9.803921568638827	26.53	In-phase Congruent	12	ZURFW1
2023-06-20 15:14:08.161	27.999999999999986	218	-0.6156614753256582	190.0	-0.17364817766693047	-58.82352941176573	26.547	In-phase Congruent	12	ZURFW1
2023-06-20 15:14:08.178	28.999999999999996	220	-0.6427876096865393	191.0	-0.19080899537654475	-62.091503267980286	26.564	In-phase Congruent	12	ZURFW1
2023-06-20 15:14:08.194	29.999999999999993	223	-0.6819983600624984	193.0	-0.22495105434386498	-69.8529411764873	26.58	In-phase Congruent	12	ZURFW1
2023-06-20 15:14:08.211	31.0	225	-0.7071067811865474	194.0	-0.2419218955996675	-55.14705882350204	26.597	In-phase Congruent	12	ZURFW1
2023-06-20 15:14:08.231	31.999999999999993	227	-0.7313537016191703	195.0	-0.2588190451025208	-41.17647058824737	26.617	In-phase Congruent	12	ZURFW1
2023-06-20 15:14:08.244	32.0	229	-0.754709580222772	197.0	-0.2923717047227368	-48.58299595143107	26.63	In-phase Congruent	12	ZURFW1
2023-06-20 15:14:08.261	34.00000000000002	232	-0.7880107536067221	198.0	-0.3090169943749473	-105.04201680672614	26.647	In-phase Congruent	12	ZURFW1
2023-06-20 15:14:08.278	35.99999999999997	235	-0.8191520442889916	199.0	-0.3255681544571568	-117.64705882349313	26.664	In-phase Congruent	12	ZURFW1
2023-06-20 15:14:08.294	37.000000000000014	237	-0.838670567945424	200.0	-0.34202014332566866	-66.1764705882621	26.68	In-phase Congruent	12	ZURFW1
2023-06-20 15:14:08.311	36.99999999999998	239	-0.8571673007021121	202.0	-0.374606593415912	7.352941176482503	26.697	In-phase Congruent	12	ZURFW1
2023-06-20 15:14:08.328	39.00000000000003	242	-0.882947592858927	203.0	-0.39073112848927355	-117.64705882353587	26.714	In-phase Congruent	12	ZURFW1
2023-06-20 15:14:08.344	38.999999999999986	244	-0.8987940462991668	205.0	-0.4226182617406993	-19.736842105257494	26.73	In-phase Congruent	12	ZURFW1
2023-06-20 15:14:08.361	42.0	248	-0.9271838545667873	206.0	-0.43837114678907746	-158.37104072397847	26.747	In-phase Congruent	12	ZURFW1
2023-06-20 15:14:08.378	44.00000000000002	251	-0.9455185755993168	207.0	-0.4539904997395467	-120.91503267974771	26.764	In-phase Congruent	12	ZURFW1
2023-06-20 15:14:08.394	46.00000000000002	254	-0.961261695938319	208.0	-0.46947156278589086	-128.6764705882125	26.78	In-phase Congruent	12	ZURFW1
2023-06-20 15:14:08.411	47.999999999999986	257	-0.9743700647852351	209.0	-0.48480962024633695	-113.97058823530487	26.797	In-phase Congruent	12	ZURFW1
2023-06-20 15:14:08.428	48.999999999999986	260	-0.984807753012208	211.0	-0.5150380749100542	-58.82352941176636	26.814	In-phase Congruent	12	ZURFW1
2023-06-20 15:14:08.444	51.00000000000004	263	-0.9925461516413221	212.0	-0.5299192642332048	-134.8684210526509	26.83	In-phase Congruent	12	ZURFW1
2023-06-20 15:14:08.461	51.00000000000001	265	-0.9961946980917455	214.0	-0.5591929034707467	25.21008403364287	26.847	In-phase Congruent	12	ZURFW1
2023-06-20 15:14:08.478	51.99999999999995	267	-0.9986295347545738	215.0	-0.5735764363510462	-58.823529411775525	26.864	In-phase Congruent	12	ZURFW1
2023-06-20 15:14:08.494	54.00000000000001	270	-1.0	216.0	-0.587785252292473	-128.67647058825756	26.88	In-phase Congruent	12	ZURFW1
2023-06-20 15:14:08.511	50.000000000000064	272	-0.9993908270190958	218.0	-0.6156614753256582	242.64705882354357	26.897	In-phase Congruent	12	ZURFW1
2023-06-20 15:14:08.529	45.99999999999999	275	-0.9961946980917455	219.0	-0.6293203910498376	225.49019607843093	26.915	In-phase Congruent	12	ZURFW1
2023-06-20 15:14:08.548	41.99999999999998	277	-0.992546151641322	221.0	-0.6560590289905072	216.3742690058339	26.934	In-phase Congruent	12	ZURFW1
2023-06-20 15:14:08.561	38.000000000000036	279	-0.9876883405951378	223.0	-0.6819983600624984	259.10931174089797	26.947	In-phase Congruent	12	ZURFW1
2023-06-20 15:14:08.579	33.0	282	-0.9781476007338056	225.0	-0.7071067811865474	320.5128205128382	26.965	In-phase Congruent	12	ZURFW1
2023-06-20 15:14:08.595	29.000000000000036	284	-0.9702957262759966	227.0	-0.7313537016191703	236.11111111109062	26.981	In-phase Congruent	12	ZURFW1
2023-06-20 15:14:08.612	24.99999999999998	286	-0.9612616959383188	229.0	-0.754709580222772	242.64705882352257	26.998	In-phase Congruent	12	ZURFW1
2023-06-20 15:14:08.628	21.000000000000043	288	-0.9510565162951536	231.0	-0.7771459614569706	242.64705882354303	27.014	In-phase Congruent	12	ZURFW1
2023-06-20 15:14:08.645	17.0	290	-0.9396926207859083	233.0	-0.7986355100472928	242.64705882354951	27.031	In-phase Congruent	12	ZURFW1
2023-06-20 15:14:08.661	13.000000000000021	292	-0.9271838545667874	235.0	-0.8191520442889916	224.9999999999871	27.047	In-phase Congruent	12	ZURFW1
2023-06-20 15:14:08.678	9.000000000000021	294	-0.9135454576426011	237.0	-0.838670567945424	284.3137254901942	27.064	In-phase Congruent	12	ZURFW1
2023-06-20 15:14:08.694	4.000000000000043	296	-0.898794046299167	240.0	-0.8660254037844384	301.4705882353123	27.08	In-phase Congruent	12	ZURFW1
2023-06-20 15:14:08.710	1.0	297	-0.8910065241883679	242.0	-0.882947592858927	180.14705882352865	27.096	In-phase Congruent	12	ZURFW1
2023-06-20 15:14:08.729	4.000000000000043	299	-0.8746197071393956	245.0	-0.9063077870366502	305.26315789474086	27.115	In-phase Congruent	12	ZURFW1
2023-06-20 15:14:08.745	7.999999999999979	301	-0.8571673007021123	247.0	-0.9205048534524403	230.26315789470874	27.131	In-phase Congruent	12	ZURFW1
2023-06-20 15:14:08.764	11.999999999999993	302	-0.8480480961564262	250.0	-0.9396926207859084	229.10216718267364	27.15	In-phase Congruent	12	ZURFW1
2023-06-20 15:14:08.777	16.000000000000007	304	-0.8290375725550416	252.0	-0.9510565162951535	259.1093117408814	27.163	In-phase Congruent	12	ZURFW1
2023-06-20 15:14:08.795	20.999999999999986	306	-0.8090169943749476	255.0	-0.9659258262890683	361.11111111109625	27.181	In-phase Congruent	12	ZURFW1
2023-06-20 15:14:08.811	23.999999999999957	307	-0.7986355100472932	257.0	-0.9743700647852351	173.6111111111121	27.197	In-phase Congruent	12	ZURFW1
2023-06-20 15:14:08.828	28.00000000000002	309	-0.7771459614569708	259.0	-0.981627183447664	242.64705882352303	27.214	In-phase Congruent	12	ZURFW1
2023-06-20 15:14:08.845	31.99999999999995	311	-0.7547095802227722	261.0	-0.9876883405951377	235.29411764703752	27.231	In-phase Congruent	12	ZURFW1
2023-06-20 15:14:08.862	35.0	312	-0.7431448254773946	263.0	-0.9925461516413221	169.93464052287624	27.248	In-phase Congruent	12	ZURFW1
2023-06-20 15:14:08.878	38.00000000000001	313	-0.7313537016191703	265.0	-0.9961946980917455	167.7631578947536	27.264	In-phase Congruent	12	ZURFW1
2023-06-20 15:14:08.894	40.99999999999994	315	-0.7071067811865477	266.0	-0.9975640502598242	201.92307692306943	27.28	In-phase Congruent	12	ZURFW1
2023-06-20 15:14:08.910	44.000000000000036	316	-0.6946583704589976	268.0	-0.9993908270190958	180.14705882352087	27.296	In-phase Congruent	12	ZURFW1
2023-06-20 15:14:08.928	48.00000000000001	318	-0.6691306063588581	270.0	-1.0	244.44444444446458	27.314	In-phase Congruent	12	ZURFW1
2023-06-20 15:14:08.945	47.00000000000005	319	-0.6560590289905074	272.0	-0.9993908270190958	-52.287581699338	27.331	In-phase Congruent	12	ZURFW1
2023-06-20 15:14:08.960	46.000000000000036	320	-0.6427876096865396	274.0	-0.9975640502598243	-50.980392156869954	27.346	In-phase Congruent	12	ZURFW1
2023-06-20 15:14:08.981	46.00000000000006	322	-0.6156614753256581	276.0	-0.9945218953682734	-38.0952380952359	27.367	In-phase Congruent	12	ZURFW1
2023-06-20 15:14:08.994	45.00000000000003	323	-0.6018150231520483	278.0	-0.9902680687415704	-13.986013985996294	27.38	In-phase Congruent	12	ZURFW1
2023-06-20 15:14:09.010	44.000000000000014	324	-0.5877852522924732	280.0	-0.9848077530122081	-104.16666666666822	27.396	In-phase Congruent	12	ZURFW1
2023-06-20 15:14:09.028	41.99999999999998	325	-0.5735764363510464	283.0	-0.9743700647852352	-120.91503267974834	27.414	In-phase Congruent	12	ZURFW1
2023-06-20 15:14:09.043	40.99999999999999	327	-0.544639035015027	286.0	-0.9612616959383188	-43.1372549019388	27.429	In-phase Congruent	12	ZURFW1
2023-06-20 15:14:09.061	39.00000000000002	328	-0.529919264233205	289.0	-0.945518575599317	-131.94444444446532	27.447	In-phase Congruent	12	ZURFW1
2023-06-20 15:14:09.078	36.999999999999986	329	-0.5150380749100545	292.0	-0.9271838545667874	-107.84313725489599	27.464	In-phase Congruent	12	ZURFW1
2023-06-20 15:14:09.094	36.0	331	-0.48480962024633684	295.0	-0.9063077870366498	-32.894736842102404	27.48	In-phase Congruent	12	ZURFW1
2023-06-20 15:14:09.111	32.999999999999986	332	-0.4694715627858908	299.0	-0.8746197071393956	-248.86877828058633	27.497	In-phase Congruent	12	ZURFW1
2023-06-20 15:14:09.127	31.000000000000007	333	-0.45399049973954697	302.0	-0.8480480961564262	-113.9705882353053	27.513	In-phase Congruent	12	ZURFW1
2023-06-20 15:14:09.145	28.999999999999975	334	-0.4383711467890778	305.0	-0.8191520442889918	-131.94444444441655	27.531	In-phase Congruent	12	ZURFW1
2023-06-20 15:14:09.162	26.999999999999993	336	-0.40673664307580015	309.0	-0.7771459614569708	-92.8792569659823	27.548000000000002	In-phase Congruent	12	ZURFW1
2023-06-20 15:14:09.178	26.000000000000014	338	-0.3746065934159123	312.0	-0.7431448254773946	-62.49999999996393	27.564	In-phase Congruent	12	ZURFW1
2023-06-20 15:14:09.198	23.999999999999986	339	-0.35836794954530077	315.0	-0.7071067811865477	-126.47058823530021	27.584	In-phase Congruent	12	ZURFW1
2023-06-20 15:14:09.210	22.999999999999993	341	-0.3255681544571567	318.0	-0.6691306063588581	8.77192982454261	27.596	In-phase Congruent	12	ZURFW1
2023-06-20 15:14:09.228	21.000000000000014	342	-0.3090169943749476	321.0	-0.6293203910498378	-194.4444444444349	27.614	In-phase Congruent	12	ZURFW1
2023-06-20 15:14:09.244	20.00000000000003	344	-0.27563735581699894	324.0	-0.5877852522924732	-32.894736842074536	27.63	In-phase Congruent	12	ZURFW1
2023-06-20 15:14:09.261	19.99999999999998	346	-0.24192189559966787	326.0	-0.5591929034707466	-7.352941176483867	27.647	In-phase Congruent	12	ZURFW1
2023-06-20 15:14:09.278	18.0	347	-0.22495105434386534	329.0	-0.5150380749100545	-117.64705882354419	27.664	In-phase Congruent	12	ZURFW1
2023-06-20 15:14:09.295	17.000000000000014	349	-0.19080899537654467	332.0	-0.4694715627858908	-58.823529411728856	27.681	In-phase Congruent	12	ZURFW1
2023-06-20 15:14:09.311	15.999999999999972	351	-0.15643446504023112	335.0	-0.42261826174069916	-32.89473684210758	27.697	In-phase Congruent	12	ZURFW1
2023-06-20 15:14:09.327	15.000000000000028	353	-0.12186934340514724	338.0	-0.3746065934159123	-105.76923076921103	27.713	In-phase Congruent	12	ZURFW1
2023-06-20 15:14:09.344	15.99999999999997	356	-0.06975647374412565	340.0	-0.34202014332566855	51.470588235282406	27.73	In-phase Congruent	12	ZURFW1
2023-06-20 15:14:09.361	13.999999999999993	357	-0.05233595624294437	343.0	-0.2923717047227371	-117.64705882353175	27.747	In-phase Congruent	12	ZURFW1
2023-06-20 15:14:09.377	13.000000000000005	359	-0.01745240643728356	346.0	-0.24192189559966787	-51.47058823531286	27.763	In-phase Congruent	12	ZURFW1
2023-06-20 15:14:09.394	11.999999999999991	1	0.01745240643728351	349.0	-0.19080899537654467	-58.82352941176747	27.78	In-phase Congruent	12	ZURFW1
2023-06-20 15:14:09.412	12.000000000000014	3	0.052335956242943835	351.0	-0.15643446504023112	-6.5359477124002865	27.798000000000002	In-phase Congruent	12	ZURFW1
2023-06-20 15:14:09.428	11.999999999999986	5	0.08715574274765817	353.0	-0.12186934340514724	13.88888888888333	27.814	In-phase Congruent	12	ZURFW1
2023-06-20 15:14:09.444	10.000000000000021	6	0.10452846326765347	356.0	-0.06975647374412565	-137.49999999998323	27.83	In-phase Congruent	12	ZURFW1
2023-06-20 15:14:13.554		268	-0.9993908270190958				0.0	In-phase Mirrored	12	ZURFW1
2023-06-20 15:14:13.562		267	-0.9986295347545738				0.008	In-phase Mirrored	12	ZURFW1
2023-06-20 15:14:13.579		266	-0.9975640502598242				0.025	In-phase Mirrored	12	ZURFW1
2023-06-20 15:14:13.596		266	-0.9975640502598242				0.042	In-phase Mirrored	12	ZURFW1
2023-06-20 15:14:13.602		265	-0.9961946980917455				0.048	In-phase Mirrored	12	ZURFW1
2023-06-20 15:14:13.612	2.9999999999999147	264	-0.9945218953682734	273.0	-0.9986295347545738		0.058	In-phase Mirrored	12	ZURFW1
2023-06-20 15:14:13.626	6.000000000000085	262	-0.9902680687415703	272.0	-0.9993908270190958	267.85714285716045	0.072	In-phase Mirrored	12	ZURFW1
2023-06-20 15:14:13.643	9.000000000000028	261	-0.9876883405951377	270.0	-1.0	201.68067226890352	0.089	In-phase Mirrored	12	ZURFW1
2023-06-20 15:14:13.659	9.000000000000043	259	-0.981627183447664	268.0	-0.9993908270190958	7.352941176471262	0.105	In-phase Mirrored	12	ZURFW1
2023-06-20 15:14:13.676	7.999999999999972	258	-0.9781476007338056	266.0	-0.9975640502598242	-46.43962848297569	0.122	In-phase Mirrored	12	ZURFW1
2023-06-20 15:14:13.693	7.000000000000057	257	-0.9743700647852351	264.0	-0.9945218953682734	-84.03361344537213	0.139	In-phase Mirrored	12	ZURFW1
2023-06-20 15:14:13.709	4.999999999999972	256	-0.9702957262759965	261.0	-0.9876883405951377	-113.97058823529927	0.155	In-phase Mirrored	12	ZURFW1
2023-06-20 15:14:13.726	5.999999999999957	254	-0.961261695938319	260.0	-0.984807753012208	55.14705882352877	0.172	In-phase Mirrored	12	ZURFW1
2023-06-20 15:14:13.743	5.000000000000014	253	-0.9563047559630353	258.0	-0.9781476007338056	-58.823529411761506	0.189	In-phase Mirrored	12	ZURFW1
2023-06-20 15:14:13.759	4.999999999999986	252	-0.9510565162951535	257.0	-0.9743700647852351	3.67647058823362	0.205	In-phase Mirrored	12	ZURFW1
2023-06-20 15:14:13.779	3.999999999999986	251	-0.9455185755993168	255.0	-0.9659258262890683	-74.99999999999997	0.225	In-phase Mirrored	12	ZURFW1
2023-06-20 15:14:13.793	3.000000000000014	251	-0.9455185755993168	254.0	-0.961261695938319	-49.999999999998536	0.239	In-phase Mirrored	12	ZURFW1
2023-06-20 15:14:13.809	2.9999999999999574	250	-0.9396926207859084	253.0	-0.9563047559630353	-8.928571428575623	0.255	In-phase Mirrored	12	ZURFW1
2023-06-20 15:14:13.826	3.000000000000014	249	-0.9335804264972016	252.0	-0.9510565162951535	-3.676470588231844	0.272	In-phase Mirrored	12	ZURFW1
2023-06-20 15:14:13.843	3.000000000000014	248	-0.9271838545667873	251.0	-0.9455185755993168	1.9184653865522705e-13	0.289	In-phase Mirrored	12	ZURFW1
2023-06-20 15:14:13.859	4.0	246	-0.913545457642601	250.0	-0.9396926207859084	66.17647058823417	0.305	In-phase Mirrored	12	ZURFW1
2023-06-20 15:14:13.879	2.9999999999999716	245	-0.9063077870366502	248.0	-0.9271838545667873	-75.00000000000153	0.325	In-phase Mirrored	12	ZURFW1
2023-06-20 15:14:13.893	3.000000000000007	244	-0.8987940462991668	247.0	-0.9205048534524403	21.428571428574244	0.339	In-phase Mirrored	12	ZURFW1
2023-06-20 15:14:13.909	2.0000000000000426	243	-0.8910065241883678	245.0	-0.9063077870366502	-80.35714285713996	0.355	In-phase Mirrored	12	ZURFW1
2023-06-20 15:14:13.926	1.9999999999999645	242	-0.882947592858927	244.0	-0.8987940462991668	-3.676470588240285	0.372	In-phase Mirrored	12	ZURFW1
2023-06-20 15:14:13.943	1.9999999999999787	241	-0.8746197071393959	243.0	-0.8910065241883678	8.384404281969182e-13	0.389	In-phase Mirrored	12	ZURFW1
2023-06-20 15:14:13.959	2.0000000000000426	240	-0.8660254037844384	242.0	-0.882947592858927	4.000355602329364e-12	0.405	In-phase Mirrored	12	ZURFW1
2023-06-20 15:14:13.976	0.9999999999999929	239	-0.8571673007021121	240.0	-0.8660254037844384	-58.82352941176778	0.422	In-phase Mirrored	12	ZURFW1
2023-06-20 15:14:13.993	0.9999999999999858	238	-0.8480480961564258	239.0	-0.8571673007021121	-4.192202140984591e-13	0.439	In-phase Mirrored	12	ZURFW1
2023-06-20 15:14:14.009	1.9999999999999787	236	-0.8290375725550418	238.0	-0.8480480961564258	62.499999999999496	0.455	In-phase Mirrored	12	ZURFW1
2023-06-20 15:14:14.026	1.0000000000000355	235	-0.8191520442889916	236.0	-0.8290375725550418	-58.82352941176112	0.472	In-phase Mirrored	12	ZURFW1
2023-06-20 15:14:14.043	0.9999999999999929	233	-0.7986355100472928	234.0	-0.8090169943749473	-2.8848035071860068e-12	0.489	In-phase Mirrored	12	ZURFW1
2023-06-20 15:14:14.059	1.0000000000000426	231	-0.7771459614569706	232.0	-0.7880107536067221	7.352941176473607	0.505	In-phase Mirrored	12	ZURFW1
2023-06-20 15:14:14.076	0.0	230	-0.7660444431189779	230.0	-0.7660444431189779	-66.17647058823785	0.522	In-phase Mirrored	12	ZURFW1
2023-06-20 15:14:14.095	0.0	228	-0.7431448254773944	228.0	-0.7431448254773944	-12.383900928792428	0.541	In-phase Mirrored	12	ZURFW1
2023-06-20 15:14:14.109	0.0	226	-0.7193398003386512	226.0	-0.7193398003386512	37.59398496240597	0.555	In-phase Mirrored	12	ZURFW1
2023-06-20 15:14:14.126	0.0	224	-0.6946583704589974	224.0	-0.6946583704589974	-36.199095022623496	0.572	In-phase Mirrored	12	ZURFW1
2023-06-20 15:14:14.142	0.0	223	-0.6819983600624984	223.0	-0.6819983600624984	6.944444444444244	0.588	In-phase Mirrored	12	ZURFW1
2023-06-20 15:14:14.159	0.0	221	-0.6560590289905072	221.0	-0.6560590289905072	-7.35294117647058	0.605	In-phase Mirrored	12	ZURFW1
2023-06-20 15:14:14.176	0.0	219	-0.6293203910498376	219.0	-0.6293203910498376	0.0	0.622	In-phase Mirrored	12	ZURFW1
2023-06-20 15:14:14.192	0.0	217	-0.6018150231520484	217.0	-0.6018150231520484	7.35294117647058	0.638	In-phase Mirrored	12	ZURFW1
2023-06-20 15:14:14.209	0.0	215	-0.5735764363510462	215.0	-0.5735764363510462	12.383900928792556	0.655	In-phase Mirrored	12	ZURFW1
2023-06-20 15:14:14.226	0.0	214	-0.5591929034707467	214.0	-0.5591929034707467	-12.605042016806891	0.672	In-phase Mirrored	12	ZURFW1
2023-06-20 15:14:14.242	1.0000000000000107	213	-0.5446390350150271	212.0	-0.5299192642332048	-62.50000000000018	0.688	In-phase Mirrored	12	ZURFW1
2023-06-20 15:14:14.259	0.0	211	-0.5150380749100542	211.0	-0.5150380749100542	58.823529411764895	0.705	In-phase Mirrored	12	ZURFW1
2023-06-20 15:14:14.276	1.0000000000000142	210	-0.5000000000000001	209.0	-0.48480962024633695	-58.82352941176549	0.722	In-phase Mirrored	12	ZURFW1
2023-06-20 15:14:14.292	0.0	208	-0.46947156278589086	208.0	-0.46947156278589086	66.17647058823609	0.738	In-phase Mirrored	12	ZURFW1
2023-06-20 15:14:14.312	0.0	207	-0.4539904997395467	207.0	-0.4539904997395467	-12.500000000000163	0.758	In-phase Mirrored	12	ZURFW1
2023-06-20 15:14:14.325	0.0	205	-0.4226182617406993	205.0	-0.4226182617406993	48.58299595141705	0.771	In-phase Mirrored	12	ZURFW1
2023-06-20 15:14:14.342	0.0	204	-0.4067366430758002	204.0	-0.4067366430758002	-12.605042016806536	0.788	In-phase Mirrored	12	ZURFW1
2023-06-20 15:14:14.359	0.9999999999999893	202	-0.374606593415912	203.0	-0.39073112848927355	58.82352941176403	0.805	In-phase Mirrored	12	ZURFW1
2023-06-20 15:14:14.376	0.9999999999999893	201	-0.35836794954530043	202.0	-0.374606593415912	3.836930773104541e-13	0.822	In-phase Mirrored	12	ZURFW1
2023-06-20 15:14:14.392	2.0	199	-0.3255681544571568	201.0	-0.35836794954530043	66.17647058823547	0.838	In-phase Mirrored	12	ZURFW1
2023-06-20 15:14:14.409	2.0000000000000036	198	-0.3090169943749473	200.0	-0.34202014332566866	-3.6764705882351336	0.855	In-phase Mirrored	12	ZURFW1
2023-06-20 15:14:14.426	3.000000000000023	196	-0.275637355816999	199.0	-0.3255681544571568	67.64705882353037	0.872	In-phase Mirrored	12	ZURFW1
2023-06-20 15:14:14.442	3.000000000000016	194	-0.2419218955996675	197.0	-0.2923717047227368	-17.857142857143344	0.888	In-phase Mirrored	12	ZURFW1
2023-06-20 15:14:14.459	2.9999999999999876	193	-0.22495105434386498	196.0	-0.275637355816999	-3.6764705882370237	0.905	In-phase Mirrored	12	ZURFW1
2023-06-20 15:14:14.476	4.000000000000005	191	-0.19080899537654475	195.0	-0.2588190451025208	58.823529411765705	0.922	In-phase Mirrored	12	ZURFW1
2023-06-20 15:14:14.492	4.999999999999995	189	-0.15643446504023076	194.0	-0.2419218955996675	66.17647058823549	0.938	In-phase Mirrored	12	ZURFW1
2023-06-20 15:14:14.509	4.999999999999995	188	-0.13917310096006552	193.0	-0.22495105434386498	-3.6764705882356807	0.955	In-phase Mirrored	12	ZURFW1
2023-06-20 15:14:14.528	6.00000000000001	186	-0.10452846326765348	192.0	-0.2079116908177595	46.43962848297295	0.974	In-phase Mirrored	12	ZURFW1
2023-06-20 15:14:14.542	6.000000000000009	184	-0.06975647374412527	190.0	-0.17364817766693047	31.746031746031676	0.988	In-phase Mirrored	12	ZURFW1
2023-06-20 15:14:14.559	7.999999999999986	181	-0.017452406437283637	189.0	-0.15643446504023076	105.04201680672224	1.005	In-phase Mirrored	12	ZURFW1
2023-06-20 15:14:14.576	6.999999999999998	180	1.2246467991473532e-16	187.0	-0.12186934340514731	-52.287581699346006	1.022	In-phase Mirrored	12	ZURFW1
2023-06-20 15:14:14.592	6.999999999999997	178	0.03489949670250114	185.0	-0.08715574274765794	7.35294117646977	1.038	In-phase Mirrored	12	ZURFW1
2023-06-20 15:14:14.609	8.00000000000001	176	0.06975647374412552	184.0	-0.06975647374412527	58.823529411766614	1.055	In-phase Mirrored	12	ZURFW1
2023-06-20 15:14:14.626	8.00000000000001	174	0.10452846326765373	182.0	-0.03489949670250089	-7.352941176471333	1.072	In-phase Mirrored	12	ZURFW1
2023-06-20 15:14:14.642	9.0	172	0.1391731009600653	181.0	-0.017452406437283637	72.36842105263031	1.088	In-phase Mirrored	12	ZURFW1
2023-06-20 15:14:14.659	8.00000000000001	171	0.15643446504023098	179.0	0.017452406437283435	-95.02262443438667	1.105	In-phase Mirrored	12	ZURFW1
2023-06-20 15:14:14.676	6.9999999999999964	170	0.17364817766693025	177.0	0.05233595624294381	-58.82352941176595	1.1219999999999999	In-phase Mirrored	12	ZURFW1
2023-06-20 15:14:14.692	6.9999999999999964	168	0.2079116908177593	175.0	0.0871557427476582	13.888888888888928	1.138	In-phase Mirrored	12	ZURFW1
2023-06-20 15:14:14.709	6.9999999999999964	167	0.2249510543438652	174.0	0.10452846326765373	-3.6764705882357234	1.155	In-phase Mirrored	12	ZURFW1
2023-06-20 15:14:14.726	6.999999999999996	166	0.24192189559966773	173.0	0.12186934340514755	-5.684341886080802e-14	1.172	In-phase Mirrored	12	ZURFW1
2023-06-20 15:14:14.745	6.000000000000007	165	0.258819045102521	171.0	0.15643446504023098	-65.01547987615987	1.191	In-phase Mirrored	12	ZURFW1
2023-06-20 15:14:14.759	6.999999999999998	163	0.2923717047227366	170.0	0.17364817766693025	90.22556390977319	1.205	In-phase Mirrored	12	ZURFW1
2023-06-20 15:14:14.776	5.999999999999984	163	0.2923717047227366	169.0	0.19080899537654497	-71.42857142857238	1.222	In-phase Mirrored	12	ZURFW1
2023-06-20 15:14:14.792	4.999999999999995	162	0.3090169943749475	167.0	0.2249510543438652	-55.14705882352792	1.238	In-phase Mirrored	12	ZURFW1
2023-06-20 15:14:14.809	4.9999999999999964	161	0.3255681544571566	166.0	0.24192189559966773	-3.676470588234757	1.255	In-phase Mirrored	12	ZURFW1
2023-06-20 15:14:14.826	4.000000000000007	160	0.3420201433256689	164.0	0.2756373558169992	-58.82352941176518	1.272	In-phase Mirrored	12	ZURFW1
2023-06-20 15:14:14.842	3.0000000000000178	160	0.3420201433256689	163.0	0.2923717047227366	-58.82352941176441	1.288	In-phase Mirrored	12	ZURFW1
2023-06-20 15:14:14.859	2.9999999999999893	159	0.3583679495453002	162.0	0.3090169943749475	-3.676470588236633	1.305	In-phase Mirrored	12	ZURFW1
2023-06-20 15:14:14.876	3.000000000000014	158	0.37460659341591224	161.0	0.3255681544571566	1.4637180356658064e-12	1.322	In-phase Mirrored	12	ZURFW1
2023-06-20 15:14:14.892	2.9999999999999893	157	0.39073112848927377	160.0	0.3420201433256689	-1.5560885913146194e-12	1.338	In-phase Mirrored	12	ZURFW1
2023-06-20 15:14:14.909	2.0000000000000036	156	0.40673664307580043	158.0	0.37460659341591224	-58.8235294117642	1.355	In-phase Mirrored	12	ZURFW1
2023-06-20 15:14:14.926	1.0000000000000142	156	0.40673664307580043	157.0	0.39073112848927377	-58.823529411763644	1.3719999999999999	In-phase Mirrored	12	ZURFW1
2023-06-20 15:14:14.942	0.9999999999999893	155	0.4226182617406995	156.0	0.40673664307580043	3.6764705882334	1.388	In-phase Mirrored	12	ZURFW1
2023-06-20 15:14:14.959	0.9999999999999893	154	0.4383711467890773	155.0	0.4226182617406995	-3.676470588235631	1.405	In-phase Mirrored	12	ZURFW1
2023-06-20 15:14:14.976	0.0	153	0.45399049973954686	153.0	0.45399049973954686	-41.17647058823421	1.422	In-phase Mirrored	12	ZURFW1
2023-06-20 15:14:14.992	1.0000000000000142	151	0.48480962024633717	152.0	0.4694715627858907	48.07692307692342	1.438	In-phase Mirrored	12	ZURFW1
2023-06-20 15:14:15.009	0.9999999999999858	150	0.49999999999999994	151.0	0.48480962024633717	-1.6768808563938364e-12	1.455	In-phase Mirrored	12	ZURFW1
2023-06-20 15:14:15.026	1.0000000000000142	149	0.5150380749100544	150.0	0.49999999999999994	1.6768808563938364e-12	1.472	In-phase Mirrored	12	ZURFW1
2023-06-20 15:14:15.042	0.0	148	0.5299192642332049	148.0	0.5299192642332049	-55.14705882352948	1.488	In-phase Mirrored	12	ZURFW1
2023-06-20 15:14:15.059	0.0	147	0.5446390350150273	147.0	0.5446390350150273	-3.676470588234956	1.505	In-phase Mirrored	12	ZURFW1
2023-06-20 15:14:15.078	0.0	146	0.5591929034707469	146.0	0.5591929034707469	-6.191950464396882	1.524	In-phase Mirrored	12	ZURFW1
2023-06-20 15:14:15.092	0.0	144	0.5877852522924732	144.0	0.5877852522924732	37.593984962406864	1.538	In-phase Mirrored	12	ZURFW1
2023-06-20 15:14:15.109	0.9999999999999787	143	0.6018150231520482	144.0	0.5877852522924732	58.82352941176302	1.5550000000000002	In-phase Mirrored	12	ZURFW1
2023-06-20 15:14:15.125	0.0	142	0.6156614753256584	142.0	0.6156614753256584	-55.14705882352796	1.571	In-phase Mirrored	12	ZURFW1
2023-06-20 15:14:15.142	0.0	141	0.6293203910498374	141.0	0.6293203910498374	-7.673861546209082e-13	1.588	In-phase Mirrored	12	ZURFW1
2023-06-20 15:14:15.159	0.9999999999999858	139	0.6560590289905073	140.0	0.6427876096865395	58.823529411764966	1.605	In-phase Mirrored	12	ZURFW1
2023-06-20 15:14:15.175	1.0000000000000142	138	0.6691306063588583	139.0	0.6560590289905073	3.6764705882374002	1.621	In-phase Mirrored	12	ZURFW1
2023-06-20 15:14:15.192	0.9999999999999858	137	0.6819983600624985	138.0	0.6691306063588583	3.2679738562072203	1.638	In-phase Mirrored	12	ZURFW1
2023-06-20 15:14:15.209	0.9999999999999929	136	0.6946583704589971	137.0	0.6819983600624985	-7.843137254901315	1.655	In-phase Mirrored	12	ZURFW1
2023-06-20 15:14:15.225	1.0000000000000142	135	0.7071067811865476	136.0	0.6946583704589971	1.3287149158713873e-12	1.671	In-phase Mirrored	12	ZURFW1
2023-06-20 15:14:15.242	2.0	134	0.7193398003386511	136.0	0.6946583704589971	58.8235294117642	1.688	In-phase Mirrored	12	ZURFW1
2023-06-20 15:14:15.259	2.0	133	0.7313537016191706	135.0	0.7071067811865476	-7.673861546209082e-13	1.705	In-phase Mirrored	12	ZURFW1
2023-06-20 15:14:15.275	3.0	132	0.7431448254773942	135.0	0.7071067811865476	62.49999999999994	1.721	In-phase Mirrored	12	ZURFW1
2023-06-20 15:14:15.295	3.0000000000000213	131	0.7547095802227721	134.0	0.7193398003386511	-12.499999999998742	1.741	In-phase Mirrored	12	ZURFW1
2023-06-20 15:14:15.309	2.999999999999993	130	0.766044443118978	133.0	0.7313537016191706	18.79699248120206	1.755	In-phase Mirrored	12	ZURFW1
2023-06-20 15:14:15.325	3.000000000000014	129	0.7771459614569711	132.0	0.7431448254773942	-4.166666666664838	1.771	In-phase Mirrored	12	ZURFW1
2023-06-20 15:14:15.342	4.0	128	0.788010753606722	132.0	0.7431448254773942	58.82352941176343	1.788	In-phase Mirrored	12	ZURFW1
2023-06-20 15:14:15.359	4.999999999999993	126	0.8090169943749475	131.0	0.7547095802227721	58.82352941176308	1.8050000000000002	In-phase Mirrored	12	ZURFW1
2023-06-20 15:14:15.375	5.0	125	0.8191520442889918	130.0	0.766044443118978	3.6764705882369384	1.821	In-phase Mirrored	12	ZURFW1
2023-06-20 15:14:15.392	6.000000000000007	124	0.8290375725550417	130.0	0.766044443118978	58.82352941176469	1.838	In-phase Mirrored	12	ZURFW1
2023-06-20 15:14:15.409	5.999999999999986	123	0.838670567945424	129.0	0.7771459614569711	8.823529411764014	1.855	In-phase Mirrored	12	ZURFW1
2023-06-20 15:14:15.425	7.0	121	0.8571673007021123	128.0	0.788010753606722	48.076923076924786	1.871	In-phase Mirrored	12	ZURFW1
2023-06-20 15:14:15.442	8.000000000000014	120	0.8660254037844388	128.0	0.788010753606722	58.823529411765875	1.888	In-phase Mirrored	12	ZURFW1
2023-06-20 15:14:15.459	8.000000000000007	119	0.8746197071393959	127.0	0.7986355100472928	-1.1866063687193673e-12	1.905	In-phase Mirrored	12	ZURFW1
2023-06-20 15:14:15.475	9.000000000000007	117	0.8910065241883679	126.0	0.8090169943749475	66.17647058823488	1.921	In-phase Mirrored	12	ZURFW1
2023-06-20 15:14:15.492	8.999999999999986	116	0.8987940462991669	125.0	0.8191520442889918	-3.6764705882361355	1.938	In-phase Mirrored	12	ZURFW1
2023-06-20 15:14:15.512	10.000000000000014	115	0.90630778703665	125.0	0.8191520442889918	50.00000000000138	1.958	In-phase Mirrored	12	ZURFW1
2023-06-20 15:14:15.525	9.999999999999993	114	0.9135454576426009	124.0	0.8290375725550417	26.923076923074788	1.971	In-phase Mirrored	12	ZURFW1
2023-06-20 15:14:15.543	10.999999999999993	112	0.9271838545667874	123.0	0.838670567945424	39.68253968254102	1.9889999999999999	In-phase Mirrored	12	ZURFW1
2023-06-20 15:14:15.559	10.999999999999979	111	0.9335804264972017	122.0	0.8480480961564261	6.944444444443647	2.005	In-phase Mirrored	12	ZURFW1
2023-06-20 15:14:15.576	11.000000000000007	110	0.9396926207859084	121.0	0.8571673007021123	-3.6764705882331796	2.022	In-phase Mirrored	12	ZURFW1
2023-06-20 15:14:15.592	10.999999999999993	109	0.9455185755993168	120.0	0.8660254037844388	3.676470588234068	2.038	In-phase Mirrored	12	ZURFW1
2023-06-20 15:14:15.609	11.000000000000007	108	0.9510565162951536	119.0	0.8746197071393959	-6.963318810448982e-13	2.055	In-phase Mirrored	12	ZURFW1
2023-06-20 15:14:15.625	12.0	106	0.9612616959383189	118.0	0.8829475928589269	69.44444444444457	2.071	In-phase Mirrored	12	ZURFW1
2023-06-20 15:14:15.643	12.0	106	0.9612616959383189	118.0	0.8829475928589269	0.0	2.089	In-phase Mirrored	12	ZURFW1
2023-06-20 15:14:15.660	12.999999999999986	104	0.9702957262759965	117.0	0.8910065241883679	62.09150326797447	2.106	In-phase Mirrored	12	ZURFW1
2023-06-20 15:14:15.676	13.000000000000014	103	0.9743700647852352	116.0	0.8987940462991669	3.676470588236576	2.122	In-phase Mirrored	12	ZURFW1
2023-06-20 15:14:15.692	13.0	102	0.9781476007338057	115.0	0.90630778703665	-8.881784197001252e-13	2.138	In-phase Mirrored	12	ZURFW1
2023-06-20 15:14:15.710	13.000000000000014	101	0.981627183447664	114.0	0.9135454576426009	-3.2679738562093803	2.156	In-phase Mirrored	12	ZURFW1
2023-06-20 15:14:15.729	14.000000000000043	99	0.9876883405951378	113.0	0.9205048534524403	46.43962848297514	2.175	In-phase Mirrored	12	ZURFW1
2023-06-20 15:14:15.741	15.000000000000043	98	0.9902680687415704	113.0	0.9205048534524403	83.33333333333326	2.187	In-phase Mirrored	12	ZURFW1
2023-06-20 15:14:15.758	15.000000000000028	97	0.9925461516413221	112.0	0.9271838545667874	-18.09954751131511	2.204	In-phase Mirrored	12	ZURFW1
2023-06-20 15:14:15.776	16.0	95	0.9961946980917455	111.0	0.9335804264972017	48.61111111111086	2.222	In-phase Mirrored	12	ZURFW1
2023-06-20 15:14:15.792	15.999999999999943	94	0.9975640502598242	110.0	0.9396926207859084	6.944444444441672	2.238	In-phase Mirrored	12	ZURFW1
2023-06-20 15:14:15.809	17.000000000000043	92	0.9993908270190958	109.0	0.9455185755993168	58.82352941177089	2.255	In-phase Mirrored	12	ZURFW1
2023-06-20 15:14:15.825	18.000000000000085	91	0.9998476951563913	109.0	0.9455185755993168	62.50000000000261	2.271	In-phase Mirrored	12	ZURFW1
2023-06-20 15:14:15.842	17.000000000000085	89	0.9998476951563913	108.0	0.9510565162951536	-49.99999999999996	2.288	In-phase Mirrored	12	ZURFW1
2023-06-20 15:14:15.858	15.000000000000043	88	0.9993908270190958	107.0	0.9563047559630355	-139.42307692308012	2.304	In-phase Mirrored	12	ZURFW1
2023-06-20 15:14:15.875	12.999999999999943	86	0.9975640502598242	107.0	0.9563047559630355	-117.64705882353286	2.321	In-phase Mirrored	12	ZURFW1
2023-06-20 15:14:15.893	11.0	85	0.9961946980917455	106.0	0.9612616959383189	-118.05555555555287	2.339	In-phase Mirrored	12	ZURFW1
2023-06-20 15:14:15.909	7.999999999999972	83	0.992546151641322	105.0	0.9659258262890683	-177.63157894736975	2.355	In-phase Mirrored	12	ZURFW1
2023-06-20 15:14:15.926	6.000000000000028	82	0.9902680687415704	104.0	0.9702957262759965	-125.49019607842781	2.372	In-phase Mirrored	12	ZURFW1
2023-06-20 15:14:15.946	4.000000000000028	81	0.9876883405951378	103.0	0.9743700647852352	-105.55555555555614	2.392	In-phase Mirrored	12	ZURFW1
2023-06-20 15:14:15.958	2.000000000000014	79	0.981627183447664	103.0	0.9743700647852352	-166.6666666666677	2.404	In-phase Mirrored	12	ZURFW1
2023-06-20 15:14:15.975	1.0000000000000142	77	0.9743700647852352	102.0	0.9781476007338057	-194.57013574660954	2.421	In-phase Mirrored	12	ZURFW1
2023-06-20 15:14:15.992	3.000000000000014	76	0.9702957262759965	101.0	0.981627183447664	-121.32352941176345	2.438	In-phase Mirrored	12	ZURFW1
2023-06-20 15:14:16.010	5.999999999999986	74	0.9612616959383189	100.0	0.984807753012208	-169.93464052287575	2.456	In-phase Mirrored	12	ZURFW1
2023-06-20 15:14:16.027	8.000000000000043	73	0.9563047559630354	99.0	0.9876883405951378	-114.37908496732307	2.473	In-phase Mirrored	12	ZURFW1
2023-06-20 15:14:16.042	11.000000000000043	71	0.9455185755993167	98.0	0.9902680687415704	-192.15686274509727	2.488	In-phase Mirrored	12	ZURFW1
2023-06-20 15:14:16.059	14.000000000000028	69	0.9335804264972017	97.0	0.9925461516413221	-176.47058823529426	2.505	In-phase Mirrored	12	ZURFW1
2023-06-20 15:14:16.075	16.99999999999997	67	0.9205048534524404	96.0	0.9945218953682733	-191.6666666666622	2.521	In-phase Mirrored	12	ZURFW1
2023-06-20 15:14:16.092	20.0	65	0.9063077870366499	95.0	0.9961946980917455	-180.1470588235287	2.5380000000000003	In-phase Mirrored	12	ZURFW1
2023-06-20 15:14:16.109	22.999999999999943	63	0.8910065241883679	94.0	0.9975640502598242	-176.47058823529176	2.555	In-phase Mirrored	12	ZURFW1
2023-06-20 15:14:16.126	25.999999999999957	61	0.8746197071393957	93.0	0.9986295347545738	-176.47058823529596	2.572	In-phase Mirrored	12	ZURFW1
2023-06-20 15:14:16.142	30.000000000000092	59	0.8571673007021123	91.0	0.9998476951563913	-236.111111111117	2.588	In-phase Mirrored	12	ZURFW1
2023-06-20 15:14:16.162	32.99999999999999	57	0.838670567945424	90.0	1.0	-162.49999999999363	2.608	In-phase Mirrored	12	ZURFW1
2023-06-20 15:14:16.175	34.0000000000001	55	0.8191520442889918	89.0	0.9998476951563913	-101.21457489879151	2.621	In-phase Mirrored	12	ZURFW1
2023-06-20 15:14:16.192	34.99999999999996	52	0.7880107536067219	87.0	0.9986295347545738	-22.62443438913442	2.638	In-phase Mirrored	12	ZURFW1
2023-06-20 15:14:16.209	35.99999999999996	50	0.766044443118978	86.0	0.9975640502598242	-62.091503267970815	2.6550000000000002	In-phase Mirrored	12	ZURFW1
2023-06-20 15:14:16.226	36.99999999999999	48	0.7431448254773942	85.0	0.9961946980917455	-58.82352941176713	2.672	In-phase Mirrored	12	ZURFW1
2023-06-20 15:14:16.242	36.99999999999998	46	0.7193398003386511	83.0	0.992546151641322	-2.5863755581667647e-12	2.6879999999999997	In-phase Mirrored	12	ZURFW1
2023-06-20 15:14:16.259	37.000000000000036	45	0.7071067811865475	82.0	0.9902680687415704	3.6764705882328883	2.705	In-phase Mirrored	12	ZURFW1
2023-06-20 15:14:16.275	36.999999999999986	43	0.6819983600624985	80.0	0.984807753012208	-24.9999999999974	2.721	In-phase Mirrored	12	ZURFW1
2023-06-20 15:14:16.292	35.999999999999986	42	0.6691306063588582	78.0	0.9781476007338056	95.02262443439	2.738	In-phase Mirrored	12	ZURFW1
2023-06-20 15:14:16.308	37.00000000000001	40	0.6427876096865393	77.0	0.9743700647852352	-66.17647058823766	2.754	In-phase Mirrored	12	ZURFW1
2023-06-20 15:14:16.326	36.0	39	0.6293203910498374	75.0	0.9659258262890683	69.44444444444545	2.7720000000000002	In-phase Mirrored	12	ZURFW1
2023-06-20 15:14:16.342	34.999999999999986	38	0.6156614753256583	73.0	0.9563047559630354	48.61111111111323	2.7880000000000003	In-phase Mirrored	12	ZURFW1
2023-06-20 15:14:16.359	36.0	36	0.5877852522924731	72.0	0.9510565162951535	-58.823529411765875	2.805	In-phase Mirrored	12	ZURFW1
2023-06-20 15:14:16.378	34.0	35	0.573576436351046	69.0	0.9335804264972017	134.86842105263054	2.824	In-phase Mirrored	12	ZURFW1
2023-06-20 15:14:16.392	34.0	33	0.5446390350150271	67.0	0.9205048534524404	-37.593984962404335	2.838	In-phase Mirrored	12	ZURFW1
2023-06-20 15:14:16.409	33.0	32	0.5299192642332049	65.0	0.9063077870366499	84.03361344537996	2.855	In-phase Mirrored	12	ZURFW1
2023-06-20 15:14:16.426	34.000000000000014	30	0.49999999999999994	64.0	0.898794046299167	-62.09150326797626	2.872	In-phase Mirrored	12	ZURFW1
2023-06-20 15:14:16.442	33.0	29	0.48480962024633706	62.0	0.8829475928589269	62.50000000000128	2.888	In-phase Mirrored	12	ZURFW1
2023-06-20 15:14:16.459	31.99999999999999	28	0.4694715627858908	60.0	0.8660254037844386	58.823529411767	2.9050000000000002	In-phase Mirrored	12	ZURFW1
2023-06-20 15:14:16.475	32.0	27	0.4539904997395468	59.0	0.8571673007021123	-3.6764705882357447	2.9210000000000003	In-phase Mirrored	12	ZURFW1
2023-06-20 15:14:16.491	31.000000000000004	26	0.43837114678907746	57.0	0.838670567945424	48.61111111110969	2.9370000000000003	In-phase Mirrored	12	ZURFW1
2023-06-20 15:14:16.507	30.0	25	0.42261826174069944	55.0	0.8191520442889918	91.34615384615367	2.953	In-phase Mirrored	12	ZURFW1
2023-06-20 15:14:16.525	29.99999999999999	24	0.4067366430758002	54.0	0.8090169943749473	6.9444444444457645	2.971	In-phase Mirrored	12	ZURFW1
2023-06-20 15:14:16.542	30.0	23	0.39073112848927377	53.0	0.7986355100472928	-6.191950464397557	2.988	In-phase Mirrored	12	ZURFW1
2023-06-20 15:14:16.558	31.0	21	0.35836794954530027	52.0	0.7880107536067219	-62.49999999999994	3.004	In-phase Mirrored	12	ZURFW1
2023-06-20 15:14:16.576	30.0	20	0.3420201433256687	50.0	0.766044443118978	55.55555555555619	3.022	In-phase Mirrored	12	ZURFW1
2023-06-20 15:14:16.595	30.000000000000007	19	0.3255681544571567	49.0	0.754709580222772	6.191950464396548	3.041	In-phase Mirrored	12	ZURFW1
2023-06-20 15:14:16.608	30.0	17	0.29237170472273677	47.0	0.7313537016191705	-48.582995951418525	3.054	In-phase Mirrored	12	ZURFW1
2023-06-20 15:14:16.625	29.999999999999993	16	0.27563735581699916	46.0	0.7193398003386511	24.509803921570352	3.071	In-phase Mirrored	12	ZURFW1
2023-06-20 15:14:16.643	29.0	15	0.25881904510252074	44.0	0.6946583704589973	62.09150326797337	3.089	In-phase Mirrored	12	ZURFW1
2023-06-20 15:14:16.659	28.0	14	0.24192189559966773	42.0	0.6691306063588582	48.6111111111098	3.105	In-phase Mirrored	12	ZURFW1
2023-06-20 15:14:16.674	26.999999999999993	13	0.224951054343865	40.0	0.6427876096865393	58.33333333333421	3.12	In-phase Mirrored	12	ZURFW1
2023-06-20 15:14:16.693	27.0	11	0.1908089953765448	38.0	0.6156614753256583	28.070175438599563	3.1390000000000002	In-phase Mirrored	12	ZURFW1
2023-06-20 15:14:16.708	26.0	10	0.17364817766693033	36.0	0.5877852522924731	24.24242424242182	3.154	In-phase Mirrored	12	ZURFW1
2023-06-20 15:14:16.725	25.0	9	0.15643446504023087	34.0	0.5591929034707469	107.84313725490148	3.171	In-phase Mirrored	12	ZURFW1
2023-06-20 15:14:16.741	23.0	8	0.13917310096006544	31.0	0.5150380749100542	113.97058823529517	3.187	In-phase Mirrored	12	ZURFW1
2023-06-20 15:14:16.759	22.000000000000004	7	0.12186934340514748	29.0	0.48480962024633706	62.09150326797504	3.205	In-phase Mirrored	12	ZURFW1
2023-06-20 15:14:16.774	22.000000000000004	5	0.08715574274765817	27.0	0.4539904997395468	-22.222222222222598	3.22	In-phase Mirrored	12	ZURFW1
2023-06-20 15:14:16.792	20.000000000000004	4	0.0697564737441253	24.0	0.4067366430758002	158.7301587301613	3.238	In-phase Mirrored	12	ZURFW1
2023-06-20 15:14:16.808	18.0	3	0.052335956242943835	21.0	0.35836794954530027	80.35714285714374	3.254	In-phase Mirrored	12	ZURFW1
2023-06-20 15:14:16.825	18.0	1	0.01745240643728351	19.0	0.3255681544571567	36.19909502261967	3.271	In-phase Mirrored	12	ZURFW1
2023-06-20 15:14:16.842	17.0	0	0.0	17.0	0.29237170472273677	52.28758169934734	3.288	In-phase Mirrored	12	ZURFW1
2023-06-20 15:14:16.858	15.000000000000004	359	-0.01745240643728356	14.0	0.24192189559966773	113.97058823529498	3.304	In-phase Mirrored	12	ZURFW1
2023-06-20 15:14:16.876	15.000000000000032	357	-0.05233595624294437	12.0	0.20791169081775934	13.888888888888559	3.322	In-phase Mirrored	12	ZURFW1
2023-06-20 15:14:16.892	14.00000000000002	356	-0.06975647374412565	10.0	0.17364817766693033	55.14705882353095	3.338	In-phase Mirrored	12	ZURFW1
2023-06-20 15:14:16.912	13.999999999999996	354	-0.10452846326765342	8.0	0.13917310096006544	17.647058823528198	3.358	In-phase Mirrored	12	ZURFW1
2023-06-20 15:14:16.924	12.999999999999986	353	-0.12186934340514724	6.0	0.10452846326765347	21.92982456140625	3.37	In-phase Mirrored	12	ZURFW1
2023-06-20 15:14:16.941	12.000000000000014	351	-0.15643446504023112	3.0	0.052335956242943835	132.35294117646805	3.387	In-phase Mirrored	12	ZURFW1
2023-06-20 15:14:16.958	11.000000000000004	350	-0.1736481776669304	1.0	0.01745240643728351	58.82352941176262	3.404	In-phase Mirrored	12	ZURFW1
2023-06-20 15:14:16.975	9.999999999999988	349	-0.19080899537654467	359.0	-0.01745240643728356	52.28758169934823	3.421	In-phase Mirrored	12	ZURFW1
2023-06-20 15:14:16.992	9.0	348	-0.20791169081775987	357.0	-0.05233595624294437	58.82352941176585	3.438	In-phase Mirrored	12	ZURFW1
2023-06-20 15:14:17.008	9.99999999999999	346	-0.24192189559966787	356.0	-0.06975647374412565	-62.499999999999226	3.454	In-phase Mirrored	12	ZURFW1
2023-06-20 15:14:17.024	9.0	345	-0.2588190451025207	354.0	-0.10452846326765342	55.147058823527864	3.4699999999999998	In-phase Mirrored	12	ZURFW1
2023-06-20 15:14:17.041	7.999999999999959	344	-0.27563735581699894	352.0	-0.13917310096006588	74.50980392157129	3.487	In-phase Mirrored	12	ZURFW1
2023-06-20 15:14:17.058	8.00000000000001	343	-0.2923717047227371	351.0	-0.15643446504023112	-3.26797385621321	3.504	In-phase Mirrored	12	ZURFW1
2023-06-20 15:14:17.075	8.000000000000009	341	-0.3255681544571567	349.0	-0.19080899537654467	1.1368683772161603e-13	3.521	In-phase Mirrored	12	ZURFW1
2023-06-20 15:14:17.091	6.99999999999997	340	-0.34202014332566855	347.0	-0.22495105434386534	55.147058823532475	3.537	In-phase Mirrored	12	ZURFW1
2023-06-20 15:14:17.108	7.0000000000000195	339	-0.35836794954530077	346.0	-0.24192189559966787	3.676470588233478	3.5540000000000003	In-phase Mirrored	12	ZURFW1
2023-06-20 15:14:17.125	7.000000000000018	338	-0.3746065934159123	345.0	-0.2588190451025207	-1.4352963262354024e-12	3.5709999999999997	In-phase Mirrored	12	ZURFW1
2023-06-20 15:14:17.142	5.999999999999986	337	-0.3907311284892739	343.0	-0.2923717047227371	46.43962848297434	3.588	In-phase Mirrored	12	ZURFW1
2023-06-20 15:14:17.158	5.999999999999986	336	-0.40673664307580015	342.0	-0.3090169943749476	8.928571428572468	3.604	In-phase Mirrored	12	ZURFW1
2023-06-20 15:14:17.175	6.0000000000000355	334	-0.4383711467890778	340.0	-0.34202014332566855	-5.9969806898152456e-12	3.621	In-phase Mirrored	12	ZURFW1
2023-06-20 15:14:17.191	5.999999999999986	333	-0.45399049973954697	339.0	-0.35836794954530077	3.112177182629239e-12	3.637	In-phase Mirrored	12	ZURFW1
2023-06-20 15:14:17.208	5.999999999999989	332	-0.4694715627858908	338.0	-0.3746065934159123	-2.1316282072803006e-13	3.654	In-phase Mirrored	12	ZURFW1
2023-06-20 15:14:17.225	5.999999999999979	331	-0.48480962024633684	337.0	-0.3907311284892739	2.1671553440683056e-12	3.6710000000000003	In-phase Mirrored	12	ZURFW1
2023-06-20 15:14:17.244	5.000000000000043	330	-0.5000000000000004	335.0	-0.42261826174069916	65.01547987615726	3.69	In-phase Mirrored	12	ZURFW1
2023-06-20 15:14:17.258	4.999999999999993	329	-0.5150380749100545	334.0	-0.4383711467890778	-18.79699248120162	3.7039999999999997	In-phase Mirrored	12	ZURFW1
2023-06-20 15:14:17.275	4.0000000000000036	328	-0.529919264233205	332.0	-0.4694715627858908	84.03361344538061	3.721	In-phase Mirrored	12	ZURFW1
2023-06-20 15:14:17.291	4.0000000000000036	327	-0.544639035015027	331.0	-0.48480962024633684	-3.6764705882363913	3.737	In-phase Mirrored	12	ZURFW1
2023-06-20 15:14:17.308	2.999999999999968	326	-0.5591929034707466	329.0	-0.5150380749100545	66.17647058823704	3.754	In-phase Mirrored	12	ZURFW1
2023-06-20 15:14:17.325	3.0000000000000213	324	-0.5877852522924732	327.0	-0.544639035015027	-3.140598892059643e-12	3.771	In-phase Mirrored	12	ZURFW1
2023-06-20 15:14:17.341	3.000000000000014	323	-0.6018150231520483	326.0	-0.5591929034707466	-3.6764705882344373	3.787	In-phase Mirrored	12	ZURFW1
2023-06-20 15:14:17.358	3.000000000000014	321	-0.6293203910498378	324.0	-0.5877852522924732	-17.647058823527345	3.8040000000000003	In-phase Mirrored	12	ZURFW1
2023-06-20 15:14:17.375	2.0000000000000355	320	-0.6427876096865396	322.0	-0.6156614753256581	95.02262443438669	3.8209999999999997	In-phase Mirrored	12	ZURFW1
2023-06-20 15:14:17.391	0.9999999999999858	319	-0.6560590289905074	320.0	-0.6427876096865396	55.14705882353311	3.8369999999999997	In-phase Mirrored	12	ZURFW1
2023-06-20 15:14:17.408	0.9999999999999929	317	-0.6819983600624983	318.0	-0.6691306063588581	7.352941176472356	3.854	In-phase Mirrored	12	ZURFW1
2023-06-20 15:14:17.425	1.9999999999999858	316	-0.6946583704589976	314.0	-0.7193398003386512	176.47058823528772	3.871	In-phase Mirrored	12	ZURFW1
2023-06-20 15:14:17.441	4.000000000000007	315	-0.7071067811865477	311.0	-0.7547095802227722	113.97058823529646	3.887	In-phase Mirrored	12	ZURFW1
2023-06-20 15:14:17.461	4.999999999999986	314	-0.7193398003386512	309.0	-0.7771459614569708	74.99999999999851	3.907	In-phase Mirrored	12	ZURFW1
2023-06-20 15:14:17.475	6.0000000000000355	313	-0.7313537016191703	307.0	-0.7986355100472932	28.571428571432477	3.9210000000000003	In-phase Mirrored	12	ZURFW1
2023-06-20 15:14:17.491	5.999999999999986	312	-0.7431448254773946	306.0	-0.8090169943749476	14.423076923074255	3.9370000000000003	In-phase Mirrored	12	ZURFW1
2023-06-20 15:14:17.508	6.999999999999972	311	-0.7547095802227722	304.0	-0.8290375725550416	58.823529411762664	3.9539999999999997	In-phase Mirrored	12	ZURFW1
2023-06-20 15:14:17.525	7.000000000000021	310	-0.7660444431189781	303.0	-0.8386705679454243	4.462208380573429e-12	3.971	In-phase Mirrored	12	ZURFW1
2023-06-20 15:14:17.541	7.000000000000028	309	-0.7771459614569708	302.0	-0.8480480961564262	-3.676470588235972	3.987	In-phase Mirrored	12	ZURFW1
2023-06-20 15:14:17.558	6.9999999999999645	307	-0.7986355100472932	300.0	-0.8660254037844386	7.352941176462878	4.004	In-phase Mirrored	12	ZURFW1
2023-06-20 15:14:17.575	6.999999999999972	306	-0.8090169943749476	299.0	-0.8746197071393956	-6.191950464394971	4.021	In-phase Mirrored	12	ZURFW1
2023-06-20 15:14:17.591	8.000000000000014	305	-0.8191520442889918	297.0	-0.8910065241883679	80.3571428571525	4.037	In-phase Mirrored	12	ZURFW1
2023-06-20 15:14:17.608	8.000000000000021	304	-0.8290375725550416	296.0	-0.898794046299167	4.192202140984591e-13	4.054	In-phase Mirrored	12	ZURFW1
2023-06-20 15:14:17.625	9.0	303	-0.8386705679454243	294.0	-0.9135454576426011	58.823529411759175	4.071	In-phase Mirrored	12	ZURFW1
2023-06-20 15:14:17.641	9.000000000000007	302	-0.8480480961564262	293.0	-0.9205048534524405	-3.676470588232931	4.087	In-phase Mirrored	12	ZURFW1
2023-06-20 15:14:17.658	9.000000000000007	300	-0.8660254037844386	291.0	-0.9335804264972017	7.352941176472783	4.104	In-phase Mirrored	12	ZURFW1
2023-06-20 15:14:17.677	9.000000000000014	299	-0.8746197071393956	290.0	-0.9396926207859083	6.191950464395809	4.123	In-phase Mirrored	12	ZURFW1
2023-06-20 15:14:17.691	8.000000000000014	297	-0.8910065241883679	289.0	-0.945518575599317	-90.22556390977293	4.1370000000000005	In-phase Mirrored	12	ZURFW1
2023-06-20 15:14:17.708	7.000000000000028	295	-0.9063077870366498	288.0	-0.9510565162951536	-46.218487394957734	4.154	In-phase Mirrored	12	ZURFW1
2023-06-20 15:14:17.725	7.999999999999957	294	-0.9135454576426011	286.0	-0.9612616959383188	58.82352941175932	4.171	In-phase Mirrored	12	ZURFW1
2023-06-20 15:14:17.741	7.000000000000028	292	-0.9271838545667874	285.0	-0.9659258262890684	-62.4999999999955	4.187	In-phase Mirrored	12	ZURFW1
2023-06-20 15:14:17.758	7.0	290	-0.9396926207859083	283.0	-0.9743700647852352	-7.815970093361102e-12	4.204	In-phase Mirrored	12	ZURFW1
2023-06-20 15:14:17.777	5.999999999999972	288	-0.9510565162951536	282.0	-0.9781476007338056	-46.43962848297114	4.223	In-phase Mirrored	12	ZURFW1
2023-06-20 15:14:17.791	6.000000000000043	286	-0.9612616959383188	280.0	-0.9848077530122081	-37.59398496240004	4.237	In-phase Mirrored	12	ZURFW1
2023-06-20 15:14:17.808	6.0	284	-0.9702957262759966	278.0	-0.9902680687415704	25.210084033604815	4.254	In-phase Mirrored	12	ZURFW1
2023-06-20 15:14:17.825	6.000000000000057	282	-0.9781476007338056	276.0	-0.9945218953682734	7.352941176476293	4.271	In-phase Mirrored	12	ZURFW1
2023-06-20 15:14:17.841	6.000000000000028	280	-0.9848077530122081	274.0	-0.9975640502598243	-13.888888888889383	4.287	In-phase Mirrored	12	ZURFW1
2023-06-20 15:14:17.858	4.999999999999929	278	-0.9902680687415704	273.0	-0.9986295347545738	-55.14705882353328	4.304	In-phase Mirrored	12	ZURFW1
2023-06-20 15:14:17.875	4.0000000000000995	275	-0.9961946980917455	271.0	-0.9998476951563913	-51.47058823528927	4.321	In-phase Mirrored	12	ZURFW1
2023-06-20 15:14:17.891	2.000000000000142	273	-0.9986295347545738	269.0	-0.9998476951563913	-124.99999999999723	4.337	In-phase Mirrored	12	ZURFW1
2023-06-20 15:14:17.908	2.000000000000142	271	-0.9998476951563913	267.0	-0.9986295347545738	-242.6470588235441	4.354	In-phase Mirrored	12	ZURFW1
2023-06-20 15:14:17.925	3.000000000000057	268	-0.9993908270190958	265.0	-0.9961946980917455	-66.17647058823121	4.371	In-phase Mirrored	12	ZURFW1
2023-06-20 15:14:17.941	1.9999999999999147	266	-0.9975640502598242	264.0	-0.9945218953682734	69.44444444445229	4.3870000000000005	In-phase Mirrored	12	ZURFW1
2023-06-20 15:14:17.958	2.000000000000071	264	-0.9945218953682734	262.0	-0.9902680687415703	-7.352941176476207	4.404	In-phase Mirrored	12	ZURFW1
2023-06-20 15:14:17.975	0.0	261	-0.9876883405951377	261.0	-0.9876883405951377	117.64705882353118	4.421	In-phase Mirrored	12	ZURFW1
2023-06-20 15:14:17.991	0.0	259	-0.981627183447664	259.0	-0.981627183447664	7.35294117647274	4.437	In-phase Mirrored	12	ZURFW1
2023-06-20 15:14:18.008	0.9999999999999858	256	-0.9702957262759965	257.0	-0.9743700647852351	71.20743034055802	4.454	In-phase Mirrored	12	ZURFW1
2023-06-20 15:14:18.024	0.9999999999999716	254	-0.961261695938319	255.0	-0.9659258262890683	-17.85714285714134	4.47	In-phase Mirrored	12	ZURFW1
2023-06-20 15:14:18.041	0.9999999999999716	252	-0.9510565162951535	253.0	-0.9563047559630353	-7.3529411764729815	4.487	In-phase Mirrored	12	ZURFW1
2023-06-20 15:14:18.058	1.0	250	-0.9396926207859084	251.0	-0.9455185755993168	7.830180948076304e-12	4.504	In-phase Mirrored	12	ZURFW1
2023-06-20 15:14:18.074	0.9999999999999858	248	-0.9271838545667873	249.0	-0.9335804264972016	7.352941176465961	4.52	In-phase Mirrored	12	ZURFW1
2023-06-20 15:14:18.091	1.9999999999999858	246	-0.913545457642601	248.0	-0.9271838545667873	58.8235294117635	4.537	In-phase Mirrored	12	ZURFW1
2023-06-20 15:14:18.111	0.0	245	-0.9063077870366502	245.0	-0.9063077870366502	-137.49999999999994	4.557	In-phase Mirrored	12	ZURFW1
2023-06-20 15:14:18.125	0.0	243	-0.8910065241883678	243.0	-0.8910065241883678	37.5939849624142	4.571	In-phase Mirrored	12	ZURFW1
2023-06-20 15:14:18.141	1.000000000000007	242	-0.882947592858927	241.0	-0.8746197071393959	-80.35714285714077	4.587	In-phase Mirrored	12	ZURFW1
2023-06-20 15:14:18.158	1.9999999999999787	240	-0.8660254037844384	238.0	-0.8480480961564258	-69.8529411764712	4.604	In-phase Mirrored	12	ZURFW1
2023-06-20 15:14:18.174	2.9999999999999645	239	-0.8571673007021121	236.0	-0.8290375725550418	-48.6111111111117	4.62	In-phase Mirrored	12	ZURFW1
2023-06-20 15:14:18.191	4.999999999999993	238	-0.8480480961564258	233.0	-0.7986355100472928	-128.67647058823803	4.6370000000000005	In-phase Mirrored	12	ZURFW1
2023-06-20 15:14:18.208	6.0000000000000355	237	-0.838670567945424	231.0	-0.7771459614569706	-58.82352941176908	4.654	In-phase Mirrored	12	ZURFW1
2023-06-20 15:14:18.225	7.000000000000007	236	-0.8290375725550418	229.0	-0.754709580222772	-46.43962848297118	4.671	In-phase Mirrored	12	ZURFW1
2023-06-20 15:14:18.241	7.999999999999986	235	-0.8191520442889916	227.0	-0.7313537016191703	-80.35714285713931	4.687	In-phase Mirrored	12	ZURFW1
2023-06-20 15:14:18.258	8.000000000000014	233	-0.7986355100472928	225.0	-0.7071067811865474	-1.6768808563938364e-12	4.704	In-phase Mirrored	12	ZURFW1
2023-06-20 15:14:18.274	9.000000000000021	232	-0.7880107536067221	223.0	-0.6819983600624984	-62.50000000000039	4.72	In-phase Mirrored	12	ZURFW1
2023-06-20 15:14:18.291	9.999999999999979	231	-0.7771459614569706	221.0	-0.6560590289905072	-58.823529411760994	4.737	In-phase Mirrored	12	ZURFW1
2023-06-20 15:14:18.308	10.0	229	-0.754709580222772	219.0	-0.6293203910498376	4.888534022029489e-12	4.754	In-phase Mirrored	12	ZURFW1
2023-06-20 15:14:18.327	9.999999999999986	227	-0.7313537016191703	217.0	-0.6018150231520484	-12.383900928796265	4.773	In-phase Mirrored	12	ZURFW1
2023-06-20 15:14:18.341	9.999999999999979	225	-0.7071067811865474	215.0	-0.5735764363510462	37.593984962404846	4.787	In-phase Mirrored	12	ZURFW1
2023-06-20 15:14:18.357	9.0	223	-0.6819983600624984	214.0	-0.5591929034707467	48.076923076920835	4.803	In-phase Mirrored	12	ZURFW1
2023-06-20 15:14:18.374	9.000000000000004	221	-0.6560590289905072	212.0	-0.5299192642332048	-2.1316282072803006e-13	4.82	In-phase Mirrored	12	ZURFW1
2023-06-20 15:14:18.391	7.999999999999982	218	-0.6156614753256582	210.0	-0.5000000000000001	58.82352941177396	4.837	In-phase Mirrored	12	ZURFW1
2023-06-20 15:14:18.408	7.999999999999986	216	-0.587785252292473	208.0	-0.46947156278589086	-6.352252057695296e-12	4.854	In-phase Mirrored	12	ZURFW1
2023-06-20 15:14:18.427	6.9999999999999964	213	-0.5446390350150271	206.0	-0.43837114678907746	40.24767801857662	4.873	In-phase Mirrored	12	ZURFW1
2023-06-20 15:14:18.441	6.000000000000011	211	-0.5150380749100542	205.0	-0.4226182617406993	87.3015873015835	4.8870000000000005	In-phase Mirrored	12	ZURFW1
2023-06-20 15:14:18.458	5.000000000000018	208	-0.46947156278589086	203.0	-0.39073112848927355	43.13725490196313	4.904	In-phase Mirrored	12	ZURFW1
2023-06-20 15:14:18.474	4.999999999999993	206	-0.43837114678907746	201.0	-0.35836794954530043	1.5631940186722204e-12	4.92	In-phase Mirrored	12	ZURFW1
2023-06-20 15:14:18.491	4.000000000000007	204	-0.4067366430758002	200.0	-0.34202014332566866	58.823529411762664	4.937	In-phase Mirrored	12	ZURFW1
2023-06-20 15:14:18.508	2.9999999999999893	202	-0.374606593415912	199.0	-0.3255681544571568	58.823529411767616	4.954	In-phase Mirrored	12	ZURFW1
2023-06-20 15:14:18.527	2.999999999999993	200	-0.34202014332566866	197.0	-0.2923717047227368	-12.383900928791093	4.973	In-phase Mirrored	12	ZURFW1
2023-06-20 15:14:18.540	2.999999999999991	198	-0.3090169943749473	195.0	-0.2588190451025208	48.582995951419065	4.986	In-phase Mirrored	12	ZURFW1
2023-06-20 15:14:18.558	2.0	196	-0.275637355816999	194.0	-0.2419218955996675	27.777777777775157	5.004	In-phase Mirrored	12	ZURFW1
2023-06-20 15:14:18.574	1.999999999999977	194	-0.2419218955996675	192.0	-0.2079116908177595	13.888888888894272	5.02	In-phase Mirrored	12	ZURFW1
2023-06-20 15:14:18.591	2.0000000000000036	193	-0.22495105434386498	191.0	-0.19080899537654475	-4.639844064513454e-12	5.037	In-phase Mirrored	12	ZURFW1
2023-06-20 15:14:18.608	0.9999999999999893	191	-0.19080899537654475	190.0	-0.17364817766693047	58.82352941176434	5.054	In-phase Mirrored	12	ZURFW1
2023-06-20 15:14:18.624	1.0000000000000142	190	-0.17364817766693047	189.0	-0.15643446504023076	3.6764705882349347	5.07	In-phase Mirrored	12	ZURFW1
2023-06-20 15:14:18.641	0.0	188	-0.13917310096006552	188.0	-0.13917310096006552	65.01547987616338	5.087	In-phase Mirrored	12	ZURFW1
2023-06-20 15:14:18.658	0.0	187	-0.12186934340514731	187.0	-0.12186934340514731	-12.605042016806905	5.104	In-phase Mirrored	12	ZURFW1
2023-06-20 15:14:18.674	0.0	186	-0.10452846326765348	186.0	-0.10452846326765348	3.6764705882364055	5.12	In-phase Mirrored	12	ZURFW1
2023-06-20 15:14:18.691	0.0	185	-0.08715574274765794	185.0	-0.08715574274765794	-3.6764705882364908	5.1370000000000005	In-phase Mirrored	12	ZURFW1
2023-06-20 15:14:18.708	1.0000000000000142	183	-0.05233595624294356	184.0	-0.06975647374412527	58.82352941176741	5.154	In-phase Mirrored	12	ZURFW1
2023-06-20 15:14:18.724	0.9999999999999889	182	-0.03489949670250089	183.0	-0.05233595624294356	3.6764705882349134	5.17	In-phase Mirrored	12	ZURFW1
2023-06-20 15:14:18.741	0.9999999999999889	182	-0.03489949670250089	183.0	-0.05233595624294356	0.0	5.187	In-phase Mirrored	12	ZURFW1
2023-06-20 15:14:18.758	0.9999999999999885	181	-0.017452406437283637	182.0	-0.03489949670250089	6.191950464398417	5.204	In-phase Mirrored	12	ZURFW1
2023-06-20 15:14:18.774	2.0000000000000027	180	1.2246467991473532e-16	182.0	-0.03489949670250089	62.50000000000083	5.22	In-phase Mirrored	12	ZURFW1
2023-06-20 15:14:18.791	1.0000000000000142	180	1.2246467991473532e-16	181.0	-0.017452406437283637	-58.8235294117659	5.237	In-phase Mirrored	12	ZURFW1
2023-06-20 15:14:18.808	0.9999999999999887	179	0.017452406437283435	180.0	1.2246467991473532e-16	1.5702994460298214e-12	5.254	In-phase Mirrored	12	ZURFW1
2023-06-20 15:14:18.824	2.0000000000000027	178	0.03489949670250114	180.0	1.2246467991473532e-16	62.50000000000083	5.27	In-phase Mirrored	12	ZURFW1
2023-06-20 15:14:18.841	2.000000000000003	177	0.05233595624294381	179.0	0.017452406437283435	-3.6764705882363913	5.287	In-phase Mirrored	12	ZURFW1
2023-06-20 15:14:18.860	2.0000000000000027	176	0.06975647374412552	178.0	0.03489949670250114	-6.191950464395546	5.306	In-phase Mirrored	12	ZURFW1
2023-06-20 15:14:18.874	2.000000000000003	175	0.0871557427476582	177.0	0.05233595624294381	18.79699248120199	5.32	In-phase Mirrored	12	ZURFW1
2023-06-20 15:14:18.891	2.0000000000000036	174	0.10452846326765373	176.0	0.06975647374412552	-12.605042016803807	5.337	In-phase Mirrored	12	ZURFW1
[truncated: 40,390 more rows]
